# Supplementary material for: Genome-scale resources for Thermoanaerobacterium saccharolyticum
Source: BMC Syst Biol. 2015 Jun 26;9:30. doi: 10.1186/s12918-015-0159-x (PMC4518999; doi:10.1186/s12918-015-0159-x)
Supplement: Additional file 2: — Microarray data. All microarray data was collated and normalized as one dataset using JMP Genomics. The log2 ratio of mRNA:gDNA is given. In the first tab, the data for individual replicates is given and in the second tab the average of replicates for each condition is given. The conditions are described in Additional file 3. [file 12918_2015_159_MOESM2_ESM.xls]

## Sheet: Sheet1
Supplemental File 1. Analysis of genes affected by both washate and HMF+furfural shock. The log2 ratio difference was calculated (i.e. mRNA:gDNA log2 ratio of experimental sample minus mRNA:gDNA log2 ration of control, abbreviated as “Dif”) and analyzed via T-Tests using the control from the same time point as reference for washate shock and using the pre-shock as reference for HMF / furfural sho…
Gene ID	product	Dif washate 15	Ttest washate 15	Dif washate 60	Ttest washate 60	Dif HMF 15	Ttest HMF 15	Dif HMF 60	Ttest HMF 60	Dif > 0.7
Tsac_0028	aconitate hydratase	-0.109734	0.251669	-0.497734	0.0264324	-1.88696	0.000415995	-1.23445	0.150223	HMF / furfural
Tsac_0029	homocitrate synthase	-0.09608	0.0406655	-0.426239	0.0877653	-1.9626	0.0218331	-1.26677	0.151446	HMF / furfural
Tsac_0060	aminotransferase class I and II	-0.07205	0.297132	0.286365	0.000225802	0.405155	0.198972	0.34343	0.0345457	no
Tsac_0074	RNA polymerase sigma factor, sigma-70 family	-0.060321	0.539169	-0.381196	0.032705	-0.276346	0.0268377	-0.110378	0.63378	no
Tsac_0166	ABC-type transporter, integral membrane subunit	0.040365	0.263345	1.14158	0.0102616	-0.39898	0.0127042	0.077636	0.747378	washate
Tsac_0226	Glycerol dehydratase	1.52272	0.0261801	1.48714	0.00359211	-0.13448	0.2642	-0.198955	0.0483489	washate
Tsac_0256	2,4-dienoyl-CoA reductase (NADPH)	0.339996	0.0293742	0.10014	0.254516	-1.27204	0.0192545	-0.804185	0.00319222	HMF / furfural
Tsac_0263	putative sugar-specific permease SgaT/UlaA	-0.151507	0.339337	-0.422695	7.54621e-05	-0.679783	0.029531	-0.947773	0.0189252	HMF / furfural
Tsac_0264	phosphotransferase system lactose/cellobiose-specific IIB subunit	-0.148795	0.045936	-0.41494	0.0239795	-0.793071	0.0532575	-0.83325	0.0449372	HMF / furfural
Tsac_0308	dipeptidase	-0.0241855	0.642625	0.159734	0.0135013	0.252945	0.00725482	0.101873	0.381143	no
Tsac_0309	amino acid permease-associated region	-0.124093	0.1675	-0.395606	0.0141607	0.670685	0.0182336	0.264755	0.319887	no
Tsac_0342	extracellular solute-binding protein family 1	-0.06656	0.0425839	0.204035	0.305741	0.43425	0.0422386	0.455785	0.181023	no
Tsac_0375	threonine synthase	-0.07531	0.0204006	-0.199845	0.1344	1.41781	0.0439324	0.315547	0.144459	HMF / furfural
Tsac_0394	CRISPR-associated protein Cas6	0.0215035	0.237504	0.199331	0.00931419	-0.229645	0.00152098	-0.15924	0.042036	no
Tsac_0499	Xylose isomerase domain-containing protein TIM barrel	0.161085	0.355862	-0.23441	0.0174559	0.07117	0.658243	-0.21822	0.0410344	no
Tsac_0514	protein of unknown function DUF1212	-0.116795	0.0405924	-0.00601	0.881628	-0.70097	0.0254311	-0.554905	0.0155371	HMF / furfural
Tsac_0607	hypothetical protein	0.0745455	0.199083	-0.165022	0.0349991	-0.42166	0.0062699	-0.23448	0.108569	no
Tsac_0608	hypothetical protein	-0.0174815	0.869547	-0.33575	0.0423948	-0.317856	0.0271937	-0.219912	0.117675	no
Tsac_0623	3-oxoacyl-[acyl-carrier-protein] reductase	0.08725	0.283974	-0.2956	0.0176345	-0.08568	0.0018903	0.078095	0.193623	no
Tsac_0624	Mannose-1-phosphate guanylyltransferase	0.148085	0.0157583	-0.19825	0.00853368	-0.089025	0.00341394	0.520255	0.313384	no
Tsac_0631	hydro-lyase, Fe-S type, tartrate/fumarate subfamily, alpha subunit	-0.119685	0.366366	-0.235485	0.0170768	0.381304	0.105672	0.583659	0.0322019	no
Tsac_0684	hydrogenase assembly chaperone hypC/hupF	-0.029325	0.0420921	0.29552	0.0111745	0.49294	0.0314634	0.464535	0.0465498	no
Tsac_0686	hydrogenase expression/formation protein HypE	-0.057432	0.712312	0.26076	0.0109785	0.35409	0.0294532	0.48396	0.0774285	no
Tsac_0708	hypothetical protein	0.35181	0.00706004	0.373415	0.153289	0.482905	0.0825368	0.477885	0.0468148	no
Tsac_0763	regulatory protein LacI	-0.01085	0.74951	0.446385	0.00339586	-0.189245	0.0364914	-0.18809	0.0565017	no
Tsac_0802	N-acetyl-gamma-glutamyl-phosphate reductase	-0.271525	0.0514542	-0.336195	0.00446866	-0.707752	0.0447624	-0.599367	0.534756	HMF / furfural
Tsac_0804	acetylglutamate kinase	-0.218225	0.0165535	-0.215939	0.336295	-0.636055	0.00421976	-0.678641	0.52157	no
Tsac_0806	carbamoyl-phosphate synthase, small subunit	-0.394285	0.00552101	-0.597623	0.042451	-0.638786	0.0421581	-0.108655		no
Tsac_0807	carbamoyl-phosphate synthase, large subunit	-0.271515	0.0331754	-0.485975	0.116411	-0.912435	0.00232529	-0.640596	0.478847	HMF / furfural
Tsac_0810	CoA-disulfide reductase	0.13059	0.120447	-0.23704	0.0119933	-0.93002	0.0171813	-0.412335	0.0718446	HMF / furfural
Tsac_0918	UbiA prenyltransferase	-0.0400905	0.476121	-0.352678	0.0179323	-0.426603	0.0381441	-0.230458	0.148897	no
Tsac_0943	Propionyl-CoA carboxylase	-0.266046	0.0946058	-0.618058	0.00464784	-1.09204	6.17212e-06	-0.652589	0.2574	HMF / furfural
Tsac_0945	biotin/lipoyl attachment domain-containing protein	-0.239893	0.0905295	-0.766254	0.0216685	-0.963299	0.0137359	-0.654809	0.265577	both
Tsac_0946	membrane protein-like protein protein	-0.223793	0.119003	-0.364187	0.0249915	-0.402971	0.0228037	-0.171582	0.116441	no
Tsac_0956	Lysyl-tRNA synthetase	-0.022211	0.829719	0.0574545	0.0440699	0.389525	0.035982	0.316005	0.448453	no
Tsac_1063	hypothetical protein	0.0938765	0.437256	-0.324744	0.00605789	-0.89562	0.0269043	-0.341769	0.279885	HMF / furfural
Tsac_1067	Pyruvate/ketoisovalerate oxidoreductase	0.0131205	0.861047	-0.562461	0.0267719	-0.596522	0.0154075	-0.43443	0.16349	no
Tsac_1086	hypothetical protein	-0.0417445	0.00422326	-0.110568	0.239979	-0.117155	0.020429	-0.07792	0.571565	no
Tsac_1100	NADH dehydrogenase subunit 5	-0.06083	0.0760985	-0.09944	0.017337	0.15101	0.197053	0.06327	0.0377688	no
Tsac_1116	hypothetical protein	-0.032188	0.791608	-0.292256	0.0172668	-0.25836	0.0393694	0.007752	0.951345	no
Tsac_1147	Protein of unknown function DUF2179	-0.0885	0.519818	-0.27834	0.0305023	-0.326165	0.0243945	-0.237965	0.088713	no
Tsac_1206	FAD-dependent pyridine nucleotide-disulphide oxidoreductase	0.218085	0.13093	0.86952	0.0179417	0.41402	0.00283652	0.18041	0.430769	washate
Tsac_1225	hypothetical protein	-0.150235	0.0309246	-0.08584		0.12723	0.0488652	-0.042505	0.57014	no
Tsac_1232	Ferredoxin--NAD(+) reductase	-0.044625	0.444584	-0.565646	0.0262678	-1.20727	0.0249367	-0.346302	0.372613	HMF / furfural
Tsac_1263	sigma-54 factor interaction domain-containing protein	0.039075	0.71114	0.851111	0.012448	-0.28777	0.0364774	-0.24436	0.217106	washate
Tsac_1283	L-arabinose isomerase	2.12618	0.00712565	2.53471		0.226185	0.0413833	0.13903	0.00484323	washate
Tsac_1284	Ribulokinase	1.09878		1.53898	0.0450133	-0.055435	0.0497559	0.405545	0.470326	washate
Tsac_1292	hypothetical protein	-0.070755	0.305511	0.714515	0.0101738	0.80769	0.0701494	0.791105	0.0328445	both
Tsac_1314	amino acid permease-associated region	-0.1293	0.0808764	-0.471305	0.0154447	-0.472319	0.00198064	-0.390959	0.02312	no
Tsac_1318	cysteine synthase A	0.55911	0.0357026	0.057127	0.798442	0.08075	0.548784	0.475727	0.000254508	no
Tsac_1346	Cyclomaltodextrin glucanotransferase	0.063485	0.709948	1.51926	0.00428259	0.241765	0.0177135	0.23671	0.353969	washate
Tsac_1404	hypothetical protein	0.775431	0.0014369	0.42233	0.000645291	0.644068	0.0209923	0.570584	0.121099	washate
Tsac_1405	Aryl-alcohol dehydrogenase (NADP(+))	0.630164	0.006597	0.697751	0.0044416	0.703423	0.00758743	0.640766	0.0743107	HMF / furfural
Tsac_1406	Methylglyoxal reductase (NADPH-dependent)	0.935082	0.00888312	0.683445	0.00206926	0.809135	0.0101558	0.55095	0.136755	both
Tsac_1409	flavodoxin	0.736095	0.0337283	0.696105	0.0657354	0.669185	0.0149743	0.480855	0.219393	washate
Tsac_1446	ABC-type transporter, integral membrane subunit	0.09905	0.440695	1.57455	0.00655814	-0.21294	0.0215423	0.545293	0.522146	washate
Tsac_1447	extracellular solute-binding protein family 1	0.028325	0.932856	1.87022	0.00530348	0.39575	0.0113518	0.289545	0.246292	washate
Tsac_1454	response regulator receiver	0.0307945	0.458122	-0.0433185	0.0124797	-0.163417	0.0830137	-0.208441	0.0229692	no
Tsac_1472	Conserved hypothetical protein CHP02677	-0.025215	0.666243	-0.277449	0.0275853	0.110307	0.0240262	0.132521	0.0862659	no
Tsac_1492	1-(5-phosphoribosyl)-5-amino-4-imidazole-carboxylate (AIR) carboxylase	0.110305	0.0121992	0.271134	0.160723	0.318551	0.16018	0.496051	0.0116394	no
Tsac_1500	40-residue YVTN family beta-propeller repeat protein	-0.284528	0.191472	-0.287549	0.039818	-0.302505		-0.307935	0.017251	no
Tsac_1544	DGC domain protein	-0.076135	0.282208	0.43784	0.0180713	0.28375	0.0138707	0.16611	0.182468	no
Tsac_1583	phosphate binding protein	0.021631		-0.91378	0.00770597	0.732713	0.0229412	-0.0094635		both
Tsac_1590	stage II sporulation protein P	-0.076223	0.814379	-0.608509	0.0355761	0.345735	0.025559	0.121965	0.152014	no
Tsac_1620	3-phosphoshikimate 1-carboxyvinyltransferase	-0.0928235	0.0158462	-0.0582945	0.761471	-0.546022	0.00774328	-0.198992	0.145233	no
Tsac_1657	UBA/THIF-type NAD/FAD binding protein	0.826104	0.0139149	0.41722	0.056094	-0.015095	0.772999	1.06649	0.0276574	both
Tsac_1659	SirA-like domain-containing protein	0.614153	0.00884828	0.12055	0.662061	0.315077	0.0199772	1.08287	0.0040292	HMF / furfural
Tsac_1661	Sulfate adenylyltransferase	0.50396	0.0176564	-0.03115	0.851944	-0.169345	0.0433737	0.950671	0.00723958	HMF / furfural
Tsac_1663	Taurine-transporting ATPase	0.749456	0.00266395	0.14579	0.408768	-0.507007	0.128635	1.26033	0.0119141	both
Tsac_1665	adenylylsulfate reductase, thioredoxin dependent	0.604165	0.0254006	0.19325	0.178674	0.62181	0.0415927	1.3517	0.0107881	HMF / furfural
Tsac_1714	UPF0296 protein	-0.260661	0.0271287	-0.386348	0.00674005	-0.182699	0.322006	-0.300765	0.0405315	no
Tsac_1749	Phosphate acyltransferase	-0.280459	0.315499	-0.75225	0.00329865	-1.87115	0.0262568	-0.972671	0.372151	both
Tsac_1752	malonyl CoA-acyl carrier protein transacylase	-0.181975	0.336184	-0.576134	0.0301198	-0.80472	0.0187193	-0.466569	0.350625	HMF / furfural
Tsac_1840	peptidase S14 ClpP	0.038315	0.679186	-0.260785	0.0381721	0.06387	0.715327	0.557855	0.0438158	no
Tsac_1856	PHP domain protein	-0.005367	0.936677	0.172695	0.0146461	-0.016154	0.945462	-0.117488	0.0472718	no
Tsac_1994	ATP-grasp fold domain protein, DUF201-type	-0.120435	0.527421	-0.342562	0.0170928	-0.560005	0.00204332	-0.229383	0.277127	no
Tsac_2020	Isoleucyl-tRNA synthetase	-0.089995	0.0415199	-0.255533	0.0467522	-0.676353	0.0496261	-0.38712	0.220773	no
Tsac_2035	hypothetical protein	-0.018395	0.89565	-0.133599	0.0496492	-0.314211	0.0810664	-0.278386	0.0412339	no
Tsac_2099	protein of unknown function DUF362	-0.093354	0.036488	-0.047872	0.817803	0.526246	0.00886184	0.564961	0.0851465	no
Tsac_2166	methylmalonyl-CoA epimerase	0.049095	0.760615	0.567797	0.0321776	0.382765	0.00670349	0.186075	0.0664563	no
Tsac_2171	Asparaginase	0.03687	0.586996	0.724836	0.0119012	0.230585	0.00749513	0.130005		washate
Tsac_2175	alanine dehydrogenase	-0.047487	0.653143	0.891414	0.03566	0.807605	0.0259897	0.288765	0.333867	both
Tsac_2177	pyruvate/ketoisovalerate oxidoreductase, gamma subunit	0.258713	0.133863	0.922066	0.015642	0.78444	0.000899367	0.609955	0.0187614	both
Tsac_2523	pseudouridine synthase, RluA family	-0.091851	0.464174	-0.271244	0.0196104	-0.169745	0.00471326	-0.271873	0.260204	no
Tsac_2603	ABC-type transporter, integral membrane subunit	0.122234	0.185428	-0.404653	0.045415	-1.13513	0.0154749	-0.201272	0.639388	HMF / furfural
Tsac_2610	hypothetical protein	-0.155059	0.0345718	-0.115043	0.0882934	0.52658	0.0122465	0.408085	0.0627267	no
Tsac_2653	Sulfate-transporting ATPase	0.093015	0.0280128	-0.27086	0.324404	-0.462055	0.0318427	-0.216989	0.579782	no
Tsac_2684	helicase, RecD/TraA family	0.049103	0.705997	-0.245596	0.0491968	-0.15368	0.00619546	-0.248615	0.141082	no
