# Supplementary material for: Genome-scale resources for Thermoanaerobacterium saccharolyticum
Source: BMC Syst Biol. 2015 Jun 26;9:30. doi: 10.1186/s12918-015-0159-x (PMC4518999; doi:10.1186/s12918-015-0159-x)
Supplement: Additional file 3: — Microarray conditions. The condition and replicate numbers correspond to those for the microarray data in Additional file 2, and information about each condition / replicate is given here. The “Sample” column gives the MP pellet number of the cells that were used to prepare the mRNA for that replicate. A textual description of the preparation of each MP pellet is given in Additional file 4. [file 12918_2015_159_MOESM3_ESM.xls]

## Sheet: Replicate data
ORF	product	Probe_ID	COG	ALK2_MTC-arabinose_mid log_Ara_lowOD	ALK2_MTC-arabinose_mid log_Ara_lowOD 2	ALK2_MTC-cellobiose-NaOH_lysis-40h	ALK2_MTC-cellobiose-NaOH_lysis-40h 2	ALK2_MTC-cellobiose-NaOH_mid log-8.5h	ALK2_MTC-cellobiose-NaOH_mid log-8.5h 2	ALK2_MTC-cellobiose-NaOH_peak OD-11.5h	ALK2_MTC-cellobiose-NaOH_peak OD-11.5h 2	ALK2_MTC-cellobiose-NaOH_peak OD-17h	ALK2_MTC-cellobiose-NaOH_peak OD-17h 2	ALK2_MTC-cellobiose-NaOH_peak OD-17h 3	ALK2_MTC-cellobiose-NaOH_uncoupled-15.75h	ALK2_MTC-cellobiose-NaOH_uncoupled-15.75h 2	ALK2_MTC-cellobiose-NaOH_uncoupled-21h	ALK2_MTC-cellobiose-NaOH_uncoupled-21h 2	ALK2_MTC-cellobiose-NaOH_uncoupled-21h 3	ALK2_MTC-cellobiose-NaOH_uncoupled-21h 4	ALK2_MTC-cellobiose-NaOH_uncoupled-24.5h	ALK2_MTC-cellobiose-NaOH_uncoupled-24.5h 2	ALK2_MTC-cellobiose-NaOH_uncoupled-24h	ALK2_MTC-cellobiose-NaOH_uncoupled-24h 2	ALK2_MTC-cellobiose-NaOH_uncoupled-24h 3	ALK2_MTC-cellobiose-NaOH_uncoupled-24h 4	ALK2_MTC-cellobiose-NH4OH_mid log-5h	ALK2_MTC-cellobiose-NH4OH_mid log-5h 2	ALK2_MTC-cellobiose-NH4OH_uncoupled-14h	ALK2_MTC-cellobiose-NH4OH_uncoupled-14h 2	ALK2_MTC-enzymatic_hydrolysate_mid log-3.5h	ALK2_MTC-enzymatic_hydrolysate_mid log-3.5h 2	ALK2_MTC-enzymatic_hydrolysate_mid log-3.5h 3	ALK2_MTC-enzymatic_hydrolysate_mid log-3.5h 4	ALK2_MTC-glucose-arabinose-mannose_lysis-15h	ALK2_MTC-glucose-arabinose-mannose_lysis-15h 2	ALK2_MTC-glucose-arabinose-mannose_lysis-15h 3	ALK2_MTC-glucose-arabinose-mannose_mid log-6.5 h	ALK2_MTC-glucose-arabinose-mannose_mid log-6.5 h 2	ALK2_MTC-glucose-arabinose-mannose_mid log-6.5 h 3	ALK2_MTC-glucose-arabinose-mannose_mid log-9.5h	ALK2_MTC-glucose-arabinose-mannose_mid log-9.5h 2	ALK2_MTC-glucose-arabinose-mannose_mid log-9.5h 3	ALK2_MTC-glucose-arabinose-mannose_stationary-12.5h	ALK2_MTC-glucose-arabinose-mannose_stationary-12.5h 2	ALK2_MTC-glucose-arabinose-mannose_stationary-12.5h 3	ALK2_MTC-glucose-xylose_late log-5.8h	ALK2_MTC-glucose-xylose_late log-5.8h 2	ALK2_MTC-glucose-xylose_mid log-2.8 h
condition number				1	1	2	2	3	3	4	4	5	5	5	6	6	7	7	7	7	8	8	9	9	9	9	10	10	11	11	12	12	12	12	13	13	13	14	14	14	15	15	15	16	16	16	17	17	18
replicate				1	2	1	2	1	2	1	2	1	2	3	1	2	1	2	3	4	1	2	1	2	3	4	1	2	1	2	1	2	3	4	1	2	3	1	2	3	1	2	3	1	2	3	1	2	1
or0001	metal dependent phophohydrolase	RTSA02977	T	1.28463	1.33984	0.548976	1.04694	1.55797	1.41149	1.27726	1.25546	1.08898	1.39478	0.767621	1.2793	1.07878	1.15473	0.93145	0.963057	1.18648	1.241	1.4438	0.95045	1.18566	0.765166	0.956081	1.22087	1.36017	0.61392	0.52731	0.768008	0.945445	1.0184	1.29318		0.96625	0.729603	1.54006	1.12178		1.74554	1.03702	1.39862	1.06817	0.970632		1.0347	1.43864	0.959247
or0002	S-adenosylmethionine synthase	RTSA02975	H	0.121234	0.143231	0.287797	0.295435	0.838948	0.723588	0.482124	0.172565	-0.26965	-0.45684	-0.63818	0.248223	0.101117	-0.40644	-0.20838	-0.15735	0.11525	0.032495	0.48154	-0.2029	0.199482	-0.16801	-0.08803	-0.39484	-0.14992	-0.15289	-0.74969	0.223583	1.08559	0.28671	1.26967	-0.32821	-0.47474	-0.29555	0.47614	0.274081	0.429179	0.349199	0.316137	0.198062	0.429814	-0.0229	0.171796	-0.04781	0.873193	0.867887
or0003	Rubrerythrin	Contig78_gene2402	C	1.26314	1.27886	1.95367	2.02536	1.22915	1.41866	1.2851	1.16625	1.73847	1.69909	1.52332	0.920827	0.735857	1.50068	1.27462	1.6176	1.58043	0.904641	0.299488	1.54652	1.43459	1.54982	1.6294	0.913292	1.0214	0.895173	0.65064	2.83508	1.93083	2.04419	1.85829	1.43512	1.25852	1.34183	2.21159	1.91495	1.66109	1.86129	1.90223	1.96706	1.38661	1.45704	1.34023	2.48199	1.4871	1.43354
or0004	Peroxiredoxin	Contig78_gene2401	O	0.986576	0.954125	1.71904	1.74717	0.783215	0.972907	0.885982	0.870315	1.05203	0.525601	0.657436	0.543439	0.176237	0.938442	0.746553	0.964092	0.711777	0.74488	0.059945	0.847917	0.724622	0.908154	0.827694	0.822583	0.84953	0.815882	0.49567	1.96966	1.72578	1.48056	1.0255	0.67468	0.825932	1.20759	2.13476	2.05276	1.92319	2.02268	2.10434	1.95652	1.58775	1.05942	1.20922	0.927507	1.12719	1.13065
or0005	hypothetical protein	Contig78_gene2400		1.67084	1.58993	1.04127	0.992106	1.46063	1.52408	1.68843	1.77552	1.92499	1.31496	1.56737	1.75137	1.86337	1.49481	1.36625	1.37073	1.39607	1.36333	0.647525	1.48963	1.36053	1.44836	1.37824	1.61723	1.88752	1.21241	1.76757	1.21558	1.86214	1.92393	1.86433	1.54978	1.19478	1.08871	1.56838	1.63556	1.41658	1.47024	1.77091	1.55918	1.89924	1.6521	1.70113	1.93457	1.85452	1.60481
or0006	hypothetical protein	Contig78_gene2399		-0.71595	-0.87618	-1.29943	-1.31643	-1.09951	-0.9154	-0.98459	-0.99415	-1.01832	-0.5227	-1.05451	-0.5331	-0.69229	-0.77841	-0.98594	-0.72339	-1.04433	-0.72511	-1.80034	-0.74811	-0.7716	-0.84026	-1.63292	-0.89405	-0.88541	-1.12019	-0.99503	-0.02247	-0.64081	-0.16723	-0.10215	-1.18615	-1.07633	-1.29511	-0.78577	-0.46724	-0.77845	-0.67598	-0.67663	-0.74625	-0.6083	-0.46361	-0.63196	0.307383	-1.20943	-0.6692
or0007	sporulation protein YyaC	Contig78_gene2398		-0.43082	-0.25931	-1.14649	-0.28206	-0.526	-0.2861	-0.29427	-0.48634	-1.00011	-0.56061	-1.0109	-0.42807	-0.46623	-0.82614	-0.95093	-0.61489	-1.09526	-0.59252	-1.13874	-0.85369	-0.76724	-0.92454	-1.07262	-0.67067	-0.67612	-0.98712	-0.85955	-0.31992	0.070117	0.053318	-0.26857	-0.70382	-0.64355	-0.19511	0.065057	-0.00286	-0.09222	-0.17902	-0.03984	0.025403	-0.09445	-0.05707	-0.01953	-0.03862	-0.20618	0.101704
or0008	Spore germination protein-like Gmad2	Contig78_gene2397		0.830564	0.593241	0.689779	0.467774	0.862959	1.02973	1.11065	1.00192	1.40204	1.21418	1.11464	1.42272	1.33081	1.08195	0.89636	1.30506	1.16138	1.24943	0.298464	1.20626	1.16726	1.12185	1.06906	1.38699	0.987457	1.13316	1.26407	1.34681	1.3397	1.43005	0.968979	0.848148	1.15701	1.18922	1.37904	1.31965	1.19481	1.33819	1.27504	1.04561	1.46792	1.44036	1.37421	1.05671	1.1864	1.16094
or0009	ATP-binding region ATPase domain protein	Contig78_gene2396	T	0.19553	0.361866	-0.35459	-0.45611	0.150233	0.047368	0.203146	0.135333	0.03054	-0.04855	-0.001	-0.17107	-0.09517	-0.15218	-0.18929	-0.15542	-0.16091	-0.23766	-0.45231	-0.16959	-0.06138	-0.198	-0.04395	-0.09215	-0.10579	-0.12552	-0.15245	-0.61231	0.408253	-0.28402	0.091867	0.035066	-0.07903	0.116607	0.042802	0.131112	0.040934	-0.0228	0.13732	-0.01571	0.061742	0.050653	0.167802	-0.3496	0.167128	0.292921
or0010	response regulator receiver	Contig78_gene2395	T	0.910007	0.971588	0.603416	0.162324	0.689531	1.31626	0.794506	0.740297	0.616112	0.925049	0.876757	0.81769	0.830177	0.852568	0.636481	0.848712	0.913707	0.669975	0.304782	0.841809	0.771943	0.864695	0.778208	0.834694	0.613555	0.805028	0.708004	1.25646	0.511179	1.05864	0.773927	0.272487	1.01215	0.962109	0.799958	0.78505	0.809715	0.886588	0.762623	0.677092	0.810525	0.945513	0.957404	1.41965	0.7326	0.68595
or0011	N-acetylglucosamine-6-phosphate deacetylase	Contig78_gene2394	G	0.540811	0.678359	-0.27403	-0.26456	0.42047	0.373757	0.406102	0.479446	0.225809	0.252179	-0.18348	0.355604	0.390869	0.234724	-0.34328	-0.06876	0.029609	0.011353	0.154707	0.226137	-0.26576	0.118997	-0.30689	0.439064	0.357212	0.226665	0.276485	-0.08012	0.287254	0.104743	-0.03046	0.006653	0.296062	0.41544	0.587241	0.728397	0.235502	0.494189	0.452687	0.623005	0.524345	0.627724	0.567798	0.351223	0.263429	0.335684
or0012	periplasmic binding protein/LacI transcriptional regulator	Contig78_gene2393	K	0.292344	0.594172	0.464789	0.183503	0.754563	0.971945	0.683773	0.609977	1.01758	0.811805	0.846715	1.04436	0.761017	0.850239	0.782858	0.910158	0.684143	0.505818	-0.23929	0.923859	0.524695	0.69521	0.634524	0.532452	0.814494	0.199344	0.417839	0.181396	0.625395	0.276232	0.38361	-0.15456	0.503869	0.67365	0.174684	0.628261	0.17322	0.262807	0.093522	0.048413	0.317647	0.458967	0.699971	0.21331	0.286546	0.819102
or0013	hypothetical protein	Contig40_gene1071		0.679406	0.770149	-0.15512	0.443402	0.702399	0.864062	0.840416	0.847607	0.771136	0.648052	0.903066	0.509605	0.549722	0.840657	0.724594	0.648785	0.60081	0.317176	0.255727	0.501277	0.819375	0.210457	0.756514	0.290521	0.451902	0.232567	0.340688	0.168835	1.07436	0.100584	1.06952	0.575677	0.13169	0.588055	1.11495	0.866758	1.00466	1.40742	1.18026	1.13867	1.08048	0.923524	1.20709	-0.03078	1.27868	0.950676
or0014	Cof-like hydrolase	Contig40_gene1072	R	1.48355	1.50125	0.687367	0.824095	1.43385	1.13361	1.50488	1.51729	1.84152	1.32296	1.63531	1.93495	1.4013	1.55807	1.45951	1.44739	1.24309	1.39029	1.2713	1.52407	1.32091	1.2365	1.39716	1.62164	1.60775	1.62634	1.42603	0.19579	1.26301	0.897074	1.22417	0.730114	0.807884	0.830107	1.60549	1.4861	1.58931	1.59693	1.4962	1.44426	1.97255	1.29053	1.39386	0.409078	1.32846	1.24022
or0015	protein of unknown function DUF421	Contig40_gene1073	S	-1.22685	-0.96745	-1.2035	-0.65838	-1.34285	-1.22702	-1.365	-1.17264	-0.97672	-1.04274	-0.98102	-0.92594	-1.05825	-1.15977	-0.76946	-1.05423	-1.10867	-1.05073	-1.06045	-0.99393	-0.4251	-1.21449	-1.0137	-1.06325	-1.18092	-1.14114	-0.81237	-1.09476	-1.06062	-1.42544	-0.9387	-0.89826	-0.78752	-0.93226	-1.14604	-0.99482	-0.89519	-0.81749	-0.73183	-0.99659	-1.11382	-0.99485	-1.13595	-1.23495	-1.01996	-1.06896
or0016	hypothetical protein	Contig40_gene1074		-0.82914	-0.87475	-0.57135	-0.26571	-1.06346	-1.09774	-1.07624	-0.72367	-0.58627	-0.28538	-0.75682	-0.16415	-0.52967	-0.47167	-0.31713	-0.25346	-0.44409	-0.5785	-0.92488	0.01139	-0.62422	-0.33676	-0.3814	-0.73971	-0.71119	-0.8285	-0.48098	0.154606	-1.35756	-0.37652	-0.85246	-1.22628	-0.83541	-0.65941	-0.89925	-0.34896	-1.28262	-0.8176	-0.78305	-0.67714	-0.77723	-0.74468	-0.6504	0.446704	-1.0438	-1.19623
or0017	hypothetical protein	Contig40_gene1075		1.61078	1.75787	1.86791	1.55191	2.35326	2.54052	2.19574	2.115	1.68136	2.17214	1.58466	2.42618	1.78885	2.20015	1.98412	2.05878	1.85644	2.04634	1.92098	1.99878	1.86269	1.74887	1.58593	2.16772	2.02337	1.58632	2.26645	1.63257	1.78636	1.62794	1.77148	1.72155	2.15142	2.32537	1.98502	1.81431	1.85884	2.38448	1.62647	1.44544	1.99527	2.33692	2.26133	1.48361	1.71545	1.89122
or0018	metal dependent phophohydrolase	Contig40_gene1076	R	0.631243	0.645372	0.848567	0.619876	0.674803	0.475294	0.509126	0.479119	0.819461	1.11999	0.096057	1.03087	0.583911	0.956651	0.530146	0.804996	0.542764	0.700088	0.735449	0.929726	0.685789	0.875436	0.514961	0.760943	0.674366	0.857016	1.02173	0.242433	0.568684	0.304243	0.645599	0.178974	0.384981	0.460577	0.719318	0.73881	0.700888	0.463436	0.565048	0.590375	1.05169	0.475577	0.668376	0.651476	0.620578	0.540026
or0019	protein of unknown function DUF86	Contig40_gene1077	S			0.096746	0.587066	0.100462	0.291187	0.380997	0.423194	0.639869	0.362034	0.769801	0.266355	0.393571	0.520695	0.505179	0.392545	0.468381	0.20055	0.025065	0.53156	0.719138	0.318465	0.708208	-0.14564	-0.04279	0.219471	0.269609	-0.24025	0.229782	-0.41554	0.408794													0.10479	0.432713	0.467825
or0020	DNA polymerase beta domain protein region	Contig40_gene1078		0.363195	0.484313	0.429446	-0.31451	0.122559	0.219389	0.3732	0.472405	0.585031	0.680301	0.82933	0.308614	0.287221	0.758369	0.665223	0.669586	0.583903	0.313617	0.237932	0.84066	0.738952	0.589134	0.855761	0.213704	0.015862	0.443854	0.43019	-0.59139	0.393963	-0.48602	0.286896	0.604959	0.554712	0.49007	0.347967	0.385294	0.225733	0.545083	0.32182	0.365204	0.563689	0.775198	0.488966	-0.45126	0.539545	0.298719
or0021	Domain of unknown function DUF2520-containing protein	Contig40_gene1079	S	-0.56128	-0.58542	0.522228	0.356104	-0.77291	-0.52526	-0.66769	-0.6309	1.15807	0.152796	0.714667	0.760825	0.721913	0.507853	0.093254	0.533736	0.615701	0.574007	0.451722	0.466029	-0.02475	0.483979	0.794296	-0.6319	-0.85127	0.564869	0.619873	-0.55298	-0.609	-0.95212	-0.92731	0.748402	0.740644	0.653752	-0.84956	-0.9532	-0.57009	-0.69303	-0.78656	-0.91649	-0.41676	1.03412	0.671483	-0.49477	-0.36415	-0.5415
or0022	3-methyl-2-oxobutanoate hydroxymethyltransferase	Contig40_gene1080	H	-1.01967	-0.47584	0.978379	0.657488	-0.88059	-0.98597	-0.92002	-0.90128	0.779336	0.353017	0.123265	0.679564	0.714175	0.307805	-0.18251	0.685685	0.406372	0.789743	0.81959	0.525201	-0.20566	0.562408	0.521855	0.091976	-1.0517	1.04601	1.08238	-0.82865	-0.9835	-0.67488	-1.22899	-0.23792	0.51676	0.498665	-0.82155	-1.1739	-0.9865	-0.92717	-1.00822	-0.8637	-0.49903	0.785598	0.62601	-0.67205	-0.93584	-0.86344
or0023	Pantothenate synthetase	Contig40_gene1081	H	1.49026	1.99112	3.11772	2.39729	0.954329	2.50926	2.2967	2.3568	2.56619	2.55664	1.91469	2.19838	2.24352	3.0111	2.00042	3.11306	1.69993	2.88168	2.18938	2.57024	1.31204	2.65152	2.5087	2.79312	2.01207	2.78553	2.5902	2.29677	1.13469	3.05107	1.64663						1.78454		0.699853			1.79319		3.06605	2.12269	1.64221
or0024	Aspartate 1-decarboxylase	Contig40_gene1082	H	-0.43716	-0.41066	0.699123	0.485367	-1.15476	-0.97509	-0.93027	-0.98066	0.654368	0.284448	0.19657	0.524647	0.538383	0.289461	-0.40154	0.540771	0.227735	0.696809	0.539626	0.479056	-0.0417	0.542688	0.298258	-0.89895	-1.04681	1.00193	0.786009	-0.30147	-0.56051	-0.0025	-0.75224	0.229472	0.504618	0.56797		-0.68922	-0.55823	-0.68205	-0.70865	-0.63863	-0.23729	0.656644	0.546806	-0.1336	-0.65791	-0.76344
or0025	Capsule synthesis protein, CapA	Contig40_gene1083	M	0.457342	0.403754	0.115681	0.37752	-0.29904	-0.35404	0.075232	0.360253	0.353752	0.012773	0.662126	-0.06299	0.039604	0.390711	0.182928	0.418964	0.620465	-0.16658	-0.46224	0.368159	0.211043	0.35349	0.76136	-0.66014	-0.49324	0.039362	0.022213	-0.30827	0.052111	-0.28209	-0.12422	0.599619	0.488715	0.366757	-0.27067	-0.09322	-0.29746	0.047831	0.058349	0.071332	0.43661	0.683157	0.330123	-0.4975	-0.38511	-0.28535
or0026	Tyrosyl-tRNA synthetase	Contig40_gene1084	J	0.908566	1.19918	0.775963	-1.03866	0.826563	0.840909	0.82365	0.722668	0.429169	0.708203	0.648538	0.48762	0.546984	0.55557	0.264208	0.694941	0.488567	0.429235	0.350914	0.665484	-0.13468	0.634008	0.541141	0.596439	0.923106	0.90499	0.607242	0.300907	0.744949	0.992117	0.674105	0.205927	0.378738	0.378617	0.941672	0.885886	0.245055	0.626818	0.729048	0.924678	0.809976	0.914622	0.558204	0.688178	0.612425	0.670414
or0027	metal-dependent phosphohydrolase HD sub domain	Contig40_gene1085	R	0.400949	0.544385	0.175935	0.018305	0.445631	0.397286	0.601191	0.676125	0.304354	-0.12667	0.200185	0.215953	0.313054	0.238629	-0.20796	-0.01529	-0.04942	0.008629	-0.1227	0.057618	-0.49979	-0.01676	0.204941	0.133762	0.030124	0.170825	-0.1604	0.476287	0.700574	0.363986	0.429302	0.06094	-0.09389	0.011518	0.452659	0.580362	0.03562	0.445194	0.450054	0.387166	0.543042	0.631147	0.224138	0.75351	0.54673	0.679026
or0028	aconitate hydratase	Contig40_gene1086	C	1.54055	1.20828	1.55874	1.24969	2.06553	2.43147	2.29508	2.49259	0.762975	1.46596	1.15465	0.787818	0.711919	1.57231	1.01957	1.60811	1.59049	2.00751	1.75292	1.77227	1.13052	1.8495	1.97451	1.64307	1.63916	1.21016	1.25047	1.47531	1.42646	1.28264	1.22816	0.463121	0.385392	0.534577	1.77892	1.64021	1.10511	1.91923	1.71668	1.73088	1.8605	2.16505	1.90199	1.18265	1.32279	1.30778
or0029	homocitrate synthase	Contig40_gene1087	E	0.540308	0.304453	0.28953	-0.29563	1.27151	1.49426	1.13113	1.06649	-0.28935	0.484966	-0.26671	-0.26601	-0.44313	0.569906	-0.07175	0.666206	0.63778	0.702358	0.49152	0.666822	0.320825	0.834099	0.978721	0.954435	0.890905	0.025351	0.676214	0.108436	0.598521	0.397195	-0.00358	-0.64289	-0.45958	-0.46247	0.556618	0.687505	-0.02834	0.621607	0.76044	0.371182	0.750727	1.22316	0.994098	0.307951	0.242828	0.535752
or0030	PRD domain protein	Contig40_gene1088	K	-0.79515	-0.39851	-1.00149	-0.23132	-0.03407	-0.04919	0.099661	-0.08838	-0.40787	-0.09167	-0.16147	0.071769	0.293266	-0.1414	-0.22603	0.073707	0.038156	0.577574	0.123953	-0.0337	-0.31945	-0.16103	0.087713	-0.62812	-0.54197	-0.62204	-0.4701	0.192579	0.798191	0.892307	0.514973	-0.49501	-0.01185	-0.63536	-0.04834	-0.12389	-0.69265	-0.01444	-0.23689	-0.47242	-0.6898	-0.44913	-0.68086	0.675732	0.962069	-0.18217
or0031	PTS system, glucose subfamily, IIA subunit	Contig40_gene1089	G	0.053787	0.204636		0.252684	0.145905	0.051856	0.031044	-0.08835	-0.1446	0.71337	0.235142	-0.14641	0.59033	0.667647	0.385014	0.741998	1.05537	0.481138	0.561978	0.621774	0.550416	0.687091	0.52243	0.450338	0.470555		1.00835	0.986298	1.28259	1.49393	1.08465	-0.5463	-0.22239	-0.12768	0.80833	0.406807	0.404968	0.826155	0.627319	0.449003	-0.18492	-0.0812	-0.23957	1.42014	1.19746	0.719313
or0032	PTS system, N-acetylglucosamine-specific IIBC subunit	Contig40_gene1090	G	-0.20414	-0.17639	0.920232	0.578702	0.135263	-0.1637	0.263459	0.240643	-0.42032	0.918124	0.913787	0.430691	0.969518	1.13474	0.95351	1.67364	1.61015	1.36637	0.9919	1.39572	1.50842	1.6025	1.46452	-0.32182	-0.10857	0.68765	1.34089	1.80929	1.8976	2.07969	2.31215	-0.23048	0.310563	0.486082	1.03112	0.777129	0.833501	0.513898	1.0834	0.790866	0.209649	0.01193	0.170947	1.85121	2.2386	0.977945
or0033	hypothetical protein	Contig40_gene1091		-0.85518	-0.82061	0.077212	0.445005	-0.77698	-0.75588	-0.70905	-0.7328	-0.37637	-0.02966	0.02121	-0.66326	-0.36646	-0.25393	0.005575	0.559666	0.411998	0.49831	0.812219	0.234815	0.437307	0.454355	0.7097	-0.5314	-0.49417	-0.17879	-0.08981	0.113082	0.92513	0.762057	1.38966	-0.45072	-0.59626	-0.77613	-0.0105	-0.04807	-0.0188	0.054144	0.014822	-0.31293	-0.6909	-0.68922	-0.53748	0.672281	1.36672	-0.00483
or0034	chemotaxis sensory transducer	Contig40_gene1092	N	-1.66434	-1.63721	-0.66752	-0.92724	-1.57843	-1.09258	-1.33443	-0.66	-1.08119	-1.04671	-0.88841	-1.26876	-1.21066	-1.42561	-0.92301	-0.62007	-1.36425	-0.76009	-1.11183	-0.72509	-1.62545	-0.60832	-1.23628	-1.3454	-1.37528	-1.2932	-1.61792	-0.33402	-1.13382	-0.01622	-0.83161		-0.56487	-0.67887	-1.46738	-1.27818	-1.39358	-1.33948	-0.93086	-1.41719	-1.7002	-1.1215	-1.40206	-0.66608	-0.65943	-0.98495
or0035	pyrimidine-nucleoside phosphorylase	Contig40_gene1093	F	-0.71882	-0.27873	-1.49492	-1.00725	-0.64672	-0.69765	-0.92321	-1.00526	-1.02016	-1.10145	-1.25536	-0.95885	-0.98672	-1.35023	-1.56348	-1.19351	-1.13405	-1.12394	-1.2619	-1.31617	-1.08996	-1.28103	-1.31522	-0.5076	-0.41012		-0.9775	-0.39872	0.007872	-0.18214	-0.02392	-0.06937	-0.16918	-0.01805	-0.27888	-0.09649	-0.23391	-0.62114	-0.45499	-0.76145	-0.8508	-0.80668	-0.95651	-0.46419	-0.7792	-0.06317
or0036	Phosphopentomutase	Contig40_gene1094	G	0.874911	1.24401	0.16548	-0.29071	0.612152	0.480504	0.492967	0.276509	-0.10799	0.630083	-0.2516	0.604811	0.618558	0.604348	0.03711	0.331656	0.16911	0.125414		0.379554	0.326221	0.246549	-0.64036	0.757554	0.916825	0.441091	0.586469	0.302342	1.16414		1.34118	1.82226	1.07345	1.66873	1.28016	0.926419	1.02784	1.04489	1.01568	1.06046	0.651122	0.356097	0.678376	-0.50525	0.629772	1.07037
or0037	cytidine deaminase	Contig40_gene1095	F	1.44355	1.71308	0.858423	0.726794	0.923746	0.93699	0.913048	0.792176	0.918749	1.14617	0.664942	0.892161	1.05345	1.22449	1.00434	0.914421	0.953311	0.643349	0.629094	1.03204	0.939154	0.886784	0.897173	1.5135	1.29367	0.809025	0.963863	1.7565	1.42199	1.07427	1.39914	2.48412	1.70237	2.22415	1.82503	1.6075	1.73759	1.72439	1.33089	1.33058	1.09507	0.649409	0.987885	0.438514	0.648496	1.31319
or0038	UbiC transcription regulator-associated domain-containing protein	Contig40_gene1096	K	0.218126	0.657931	-0.1258	-0.74598	0.350719	0.181181	0.301029	0.245087	-0.33338	0.455942	-0.25987	0.088939	0.033913	0.335368	0.058654	-0.28325	-0.2888	-0.03727	-0.07945	-0.1304	-0.38691	-0.47397	-0.54639	0.892627	0.87731	-0.04387	0.331816	0.402423	0.775795	0.517273	0.894656	0.96818	0.619566	1.12292	0.69346	0.597271	0.500491	0.058822	0.46459	0.406744	0.154351	-0.21763	0.458779	-0.51126	0.43689	0.886205
or0039	ABC-type transporter, integral membrane subunit	Contig40_gene1097	R	0.10162	0.440428	-0.38525	-0.38042	-0.08928	-0.29537	-0.16115	-0.38406	-0.08963	-0.20301	-0.42985	-0.48752	-0.46845	-0.32414	-0.36263	-0.45481	-0.36108	-0.82609	-0.59951	-0.33107	0.128281	-0.55441	-0.67262	0.022214	-0.11784	-0.43802	-0.5963	-0.45403	0.386867	-0.12877	1.21244	1.02066	0.665196	0.948166	0.585835	0.497619	0.640568	0.464213	0.423397	0.29745	-0.00536	-0.01706	-0.06083	-1.30671	-0.23393	0.242288
or0040	ABC-type transporter, integral membrane subunit	Contig40_gene1098	R	0.166679	0.277492	-0.02285	-0.16484	0.212625	-0.02197	0.300335	0.127009	0.147615	-0.01437	-0.07339	0.457402	0.299923	0.186748	-0.07251	-0.09114	-0.12758	0.006575	-0.22465	0.250667	-0.06005	-0.24403	-0.3031	0.032288	0.297809	-0.14872	0.238711	-0.71975	0.616163	-0.0447	0.967485	1.5379	0.827806	1.13212	0.677741	0.261511	0.799363	0.369316	0.518844	0.456953	-0.12153	0.296031	0.430402	-0.89184	0.501164	0.593574
or0041	Monosaccharide-transporting ATPase	Contig40_gene1099	R	-0.19954	0.167318	-0.56754	-0.33791	-0.1566	-0.33874	-0.39724	-0.49526	-0.07562	0.081204	-0.42038	-0.03897	-0.32109	-0.01599	-0.2053	-0.07901	-0.60479	-0.32609	-0.41638	0.051817	-0.23012	-0.48647	-0.5571	0.102617	0.086202	-0.65332	-0.57924	-0.33319	0.306508	-0.02549	0.166028	0.657828	0.502676	0.785511	0.363271	0.333007	0.153507	0.161615	0.027593	-0.39798	-0.27484	-0.50816	-0.30254	-0.68304	-0.41269	0.321649
or0042	basic membrane lipoprotein	Contig40_gene1100	R	1.36057	1.39491	0.607204	0.779211	1.23521	1.21168	1.04415	1.00898	0.72113	0.757992	0.558023	0.89418	0.813617	0.841556	0.683312	0.74364	0.626312	0.458714	0.496193	0.515539	1.07264	0.32532	0.561769	2.04039	1.72313	0.507037	0.601126	2.25829	1.8947	1.44529	1.91511	2.44777	1.60908	2.07939	1.81025	1.72384	1.68156	1.15779	1.64764	1.6719	1.11863	0.766371	0.978358	1.17441	1.55242	2.00194
or0043	Glutamate formimidoyltransferase	Contig40_gene1101	E	0.5286	0.478009	-0.69478	-0.69595	0.329293	0.186533	0.132248	0.164825	-0.28026	-0.06578	-0.19899	0.067543	-0.05659	-0.26226	-0.44073	-0.12667	-0.32714	-0.14999	-0.48786	0.023786	-0.5906	-0.28994	-0.29319	0.287527	0.391608	-0.30851	0.150319	-0.01475	0.145062	0.451975	-0.49256	-0.7745	-0.46398	-0.14908	-0.0663	0.201451	-0.57196	0.01528	-0.13106	-0.01444	-0.23871	0.282352	0.281795	0.445178	0.415488	0.402183
or0044	glutamate formiminotransferase	Contig40_gene1102	E	0.001814	-0.18728	-0.60656	-0.60388	-0.0942	-0.53323	-0.20763	-0.01857	-0.37773	-0.75961	0.094015	0.66031	-0.96406	-0.5514	-0.26138	-0.34252	-0.62932	-0.44454	-1.15993	-0.30468	-0.59582	-0.4266	-0.4426	-0.30591	-0.07015	-0.96951	-0.5398	-0.68068	-0.23325	-0.63816	-0.40874	-0.69689	-0.3695	-0.49153	-0.36316	-0.37499	-0.96194	-0.48697	-0.18495	-0.55378	-0.50609	-0.14895	-0.39497	-0.86601	-0.31169	0.028291
or0044	glutamate formiminotransferase	RTSA03056		0.301069	0.471219	0.7694	1.34591	0.271586	0.741353	0.585394	0.654039	0.732754	0.598263	0.990864	0.597246	0.415131	0.782211	1.48916	0.751304	0.518896	0.946189	0.859887	0.59025	0.716246	0.63512	1.04816	0.521342	0.671485	0.546352	0.712025		0.406387	0.598825	0.678939	1.50182	0.758905	0.439729	0.271492	0.180857	0.267202		-0.08433		-0.0125	0.13334		1.61826	0.623939	0.387965
or0045	hypothetical protein	Contig40_gene1103		1.50359	1.53285	1.06962	0.423127	2.09312	2.17797	2.08717	2.24632	1.06161	1.5312	1.26025	1.39973	1.38982	1.16747	0.961199	1.30133	1.49101	1.57641	1.03815	1.259	1.10157	1.53024	1.63431	1.85413	1.82998	1.93306	1.69381	1.35456	1.44992	1.45129	1.44152	0.593549	0.23592	0.606986	2.11634	1.93338	1.31827	2.13122	2.04286	2.03179	2.09877	2.27977	2.47094	2.3266	1.92494	1.75924
or0046	pyruvate ferredoxin/flavodoxin oxidoreductase	Contig40_gene1104	C	2.06993	2.10752	1.4631	1.67951	2.29477	2.30724	2.28961	2.31901	1.72038	1.33098	1.78096	1.39222	1.44898	1.45913	1.62028	1.26662	1.95003	1.74597	1.50543	1.38547	1.46708	1.64319	1.60375	2.54561	2.3775	1.87752	2.00452	2.25972	2.17256	2.37291	2.00586	2.03316	1.94938	2.34629	1.96803		1.57629	2.17263	2.09558	1.89894	1.78839	2.23269	2.13337	2.60926	2.17627	2.30567
or0047	isocitrate dehydrogenase, NADP-dependent	Contig40_gene1105	C	0.876398	0.54704	0.449642	-0.5223	0.931653	0.744809	1.2087	1.22535	0.767631	0.913427	0.606862	0.746835	0.717133	0.786187	0.318804	0.602505	0.471517	0.631532	0.302958	0.706957	0.085586	0.447404	0.475825	0.293197	0.395301	0.465793	0.454972	0.868985	0.46436	0.876043	0.740053	0.49545	0.80556	0.75029	0.734076	0.779007	0.401349	0.942893	0.620066	0.749697	0.966708	1.2858	0.929485	1.80645	0.833525	0.607851
or0048	Auxin Efflux Carrier	Contig40_gene1106	R	0.555324	0.055591	-0.41186	-0.06978	0.326604	0.168374	0.927917	0.923027	0.694158	0.274527	0.868546	0.3398	-0.08385	0.628077	0.928587	0.072379	0.514876	-0.17246	-0.61456	0.295663	0.539084	-0.12222	0.221735	-0.6778	0.141481	-0.27371	-0.2349	-1.09623		-0.62482	-0.19527	0.288784	0.507494	0.357814	0.393557	0.262605	0.192258	0.572082		0.578661	0.766661	1.14115	0.759143	-0.01794	0.353789	-0.02869
or0049	hypothetical protein	Contig40_gene1107		-1.29559	-1.46655	-1.12924	-1.25357	-1.06393	-1.22452	-1.07699	-1.14902	-1.37487	-1.03487	-1.33907	-1.00887	-1.05633	-1.19641	-1.33255	-1.05163	-1.24357	-1.24733	-1.33402	-0.93722	-1.32689	-0.73731	-1.0884	-1.32916	-1.60013	-1.16854	-1.43407	-0.35456	-1.87174	-0.6056	-1.75124	-1.38507	-1.52911	-1.22947	-1.00221	-1.37765	-1.80184	-1.16555	-1.0437	-1.38659	-1.01956	-0.9431	-1.03638	0.233166	-1.36418	-1.35127
or0050	FMN-binding domain protein	Contig40_gene1108		-0.4767	-0.73976	-1.46333	-0.99706	-1.30681	-1.19631	-1.1414	-0.98527	-1.4933	-1.03851	-1.20072	0.061497	-1.13292	-1.42836	-1.30857	-1.15226	-1.47144	-1.13952	-1.20977	-0.79501	-1.32284	0.016239	-1.1298	-1.22638	-1.32635	-1.09375	-1.35019	-0.13906	-1.73993	0.594365	-1.25011	-0.59841	-1.17679	-1.13366	-1.01033	-1.5432	-0.79426	-1.05443	-1.275	-1.13304	-1.25407	-1.18744	-0.91741	0.196421	-1.31157	-1.31103
or0051	protein of unknown function DUF125 transmembrane	Contig40_gene1109	S	0.82221	0.951752	0.296053	0.309	0.544595	0.490676	0.760589	0.823976	0.829063	0.568201	0.898345	0.645999	0.594278	0.809666	0.912945	0.481271	0.611427	0.52985	0.30608	0.734333	0.552608	0.531116	0.576156	0.144877	0.382724	0.348589	0.447646	-0.10926	0.35932	0.200584	0.27288	0.698894	0.519997	0.883198	0.705972	0.725774	0.650809	0.841167	0.69563	0.75994	0.729349	1.20382	0.895917	0.486	0.527992	0.485695
or0052	hypothetical protein	Contig40_gene1110		-0.11394	-0.188	-0.36857	-0.59856	-0.51437	-0.47907	-0.39117	-0.50552	-0.5015	-0.43379	-0.32654	-0.29997	-0.50759	-0.22377	-0.40875	-0.23299	-0.3184	-0.47334	-0.67024	-0.25425	-0.56709	0.171305	-0.61552	-0.43445	0.099506	-0.03692	-0.11528	-0.73453	-0.48509	-0.53652	-0.37326	-0.04798	0.394686	-0.25502	-0.0086	0.074866	-0.00043	0.053484	0.205792	0.0433	-0.1287	0.103081	-0.0902	-0.5557	-0.42852	-0.34032
or0053	heat shock protein DnaJ domain protein	Contig40_gene1111	O	-0.29537	-0.3332	-0.18564	-1.14899	-0.63641	-0.69429	-0.39919	-0.42847	-0.50632	-0.01168	-0.70361	-0.42903	-0.41484	-0.08336	-0.86891	-0.10899	-0.64921	-0.38875	-0.63036	-0.01605	-1.04486	-0.14608	-0.53819	-1.15569	-0.96528	-0.24911	-0.5487	-0.99334	-0.47626	-0.70877	-0.78255	-0.6882	-0.76782	-0.42617	-0.44196	-0.42022	-0.38536	-0.29954	-0.51483	-0.33531	-0.47681	-0.0955	-0.22397	-0.74126	-0.44761	-0.52482
or0054	hypothetical protein	Contig40_gene1112		0.363579	0.51879	0.639991	0.509746	0.046478	0.046109	0.388846	0.404834	0.656274	0.430931	0.814711	0.290302	0.054134	0.631862	0.602668	0.787429	0.855573	0.271549	-0.18439	0.789515	0.616844	0.740752	0.824675	0.1242	0.215141	0.795796	0.3106	-0.22405	0.452263	0.189269	0.515456	0.454028	0.901639	0.021146	0.4095	0.639642	0.346351	0.512732	0.780347	0.481966	0.555905	0.764201	0.339828	-6.76e-05	0.342137	0.254799
or0055	protein of unknown function DUF988	Contig40_gene1113	S	0.639877	0.436059	0.739532	1.40576	1.42969	1.42623	1.56525	1.24949	0.932641	0.826974	1.05155	0.862359	0.772723	0.771238	1.0862	0.800441	1.11104	0.723932	0.727682	0.848476	1.59028	0.608045	1.2238	1.03514	0.851406		0.463008	0.950697	1.16248	0.589742	1.56398	0.509775	0.510225	0.506581	0.844615	0.741437	0.880997	0.988163	0.962887	0.601513	1.03774	1.11029	0.649496	0.223534	1.42617	1.39541
or0056	PilT protein domain protein	Contig40_gene1114		0.530215	0.31323	0.633595	0.406632	0.622969	0.162034	0.32715	0.142303	0.44386	0.291792	0.261538	0.758613	0.522826	0.848847	0.280517	0.720387	0.692391	0.903372	1.001	1.08379	0.598212	0.671285	0.791008	0.55325	0.617145	0.630004	0.541805	0.244648	1.16086	1.17088	0.981516	-0.14663	-0.06272	0.194098	0.793221	0.413276	0.467619	0.583986	0.746222	0.531137	0.217433	-0.23176	0.484176	0.864336	1.30481	0.833498
or0057	Protein of unknown function DUF2191	Contig40_gene1115		0.161106	0.064598		0.658373	0.172044	0.17241	0.027992	0.037295	0.069394	0.396564	0.052626	0.515504	0.025429	0.383643	-0.00942	0.378408	0.348127	0.41537	0.854545	0.239825	0.362221	0.697956	0.372199	0.477166	0.533697	0.383334	0.6996	0.004	0.219129		0.323484	-0.1855	-0.25812	0.124175	0.078862	-0.33233	0.004065	-0.09868	0.050839	-0.04009	0.094879	-0.36621	0.112113	0.277447	0.171477	0.467656
or0058	Cobalamin synthase	Contig40_gene1116	H	-1.42897	-1.70333	-1.33463	-1.26238	-1.74945	-1.85841	-1.94602	-1.83785	-1.70735	-1.67485	-1.48942	-1.75672	-1.64149	-1.66909	-1.65164	-1.82553	-1.88712	-1.89913	-1.73494	-0.90944	-1.33918	-0.59299	-1.73445	-1.40951	-1.25746	-1.69638	-1.4805	-2.05491	-1.11417	-1.74189	-0.62783	-1.61247	-1.9202	-1.79798	-1.51559	-1.30705	-1.11638	-1.55757	-1.56737	-1.64236	-1.98591	-1.59688	-1.63582	-2.60926	-0.87751	-1.0497
or0059	Adenosylcobinamide-phosphate guanylyltransferase	Contig40_gene1117	H	-1.43083	-0.98123	-0.79771	-0.62969	-1.40514	-1.23545	-1.43173	-0.96275	-1.32374	-0.95399	-0.79656	-1.54345	-1.29454	-1.19585	-0.99089	-0.74381	-1.31213	-1.16879	-1.31213	-0.8168	-1.18508	-0.83214	-0.98664	-1.18463	-1.13566		-1.55112	-0.62464	-1.14815	-0.59639	-0.92887	-1.03649	-1.3959	-1.38003	-1.23437	-1.22995	-1.71721	-1.55065	-1.08726	-1.5858	-1.30831	-1.61178	-1.40498	-0.5569	-1.01065	-1.13968
or0060	aminotransferase class I and II	Contig40_gene1118	E	-0.67645	-0.66766	-0.67633	-0.23424	-0.98455	-0.92334	-0.94972	-0.9586	-0.62912	-0.69102	-0.62317	-1.16989	-1.02753	-0.74029	-0.40682	-0.99995	-0.67813	-1.11626	-1.00171	-1.03788	-0.47263	-1.05935	-0.65462	-0.5854	-0.75513	-0.17303	-1.10083	-0.21217	-0.40783	0.188398	0.39159	-0.20946	-0.79011	0.09482	0.225272	-0.07974	-0.16599	-0.33765	-0.09855	-0.40208	-0.67668	-0.8139	-0.45007	-0.96218	-0.3459	-0.43591
or0061	hypothetical protein	Contig40_gene1119		-0.59968	-0.58558	-1.15278	-1.14727	-1.06009	-1.0741	-1.22466	-0.99058	-0.95032	-0.84742	-1.01879	-1.03735	-0.82505	-1.15002	-0.69698	-0.98937	-0.97635	-1.3693	-1.26118	-0.70547	-1.0655	-1.05783	-1.35707	-1.08407	-0.90351	-1.0249	-1.1102	-0.85796	-0.91254	-1.33359		-0.47159	-0.73167	-0.60768	-0.35857	-0.56949	-0.83343	-0.54794	-0.7554	-0.95635	-0.91857	-1.02041	-1.08068	-0.86432	-0.98962	-0.75715
or0062	hypothetical protein	Contig40_gene1120		-0.46686	-0.57392	-0.66547	-0.31061	-0.24197	-0.83699	-0.38304	-0.49988	-0.8057	-0.51274	-0.50215	-0.79136	-0.74843	-0.71356	-0.63161	-0.69441	-0.8119	-0.65903	-0.76492	-0.64412		-0.62447	-0.78229	-0.58306	-0.48522	-0.47308	-0.24864	-0.67952	-0.02616	-0.11912	0.484792	-0.35524	-0.31334	-0.04802	0.02722	-0.315	-0.39098	-0.40534	-0.10266	-0.50635	-0.74679	-0.06326	-0.35162	-1.38991	-0.44066	0.256327
or0063	Cobalamin biosynthesis protein cbiB	Contig40_gene1121	H	-0.83138	-0.52215	-0.79462	-0.46384	-0.93126	-0.79264	-0.81938	-1.0998	-0.63494	-0.61361	-0.57861	-1.34424	-1.08714	-0.97838	-0.53385	-0.8346	0.022652	-0.79985	-0.77234	-0.8028	-0.24228	-0.86762	-0.23142	-0.36623	-0.56391	-0.56912	-0.67883	-0.28863	-0.94007	-0.88836	-0.23486	-0.40745	-0.64865	-0.47206	-0.45558	-0.47647	-0.96089	-0.74128	-0.60575	-0.56097	-0.84497	-0.76923	-0.61921	-0.70966	-0.4707	-0.5891
or0064	Cobyric acid synthase	Contig40_gene1122	H	-1.23439	-1.67223	-0.74603	-0.96902	-1.48491	-1.41052	-1.31364	-1.14185	-1.28537	-0.90228	-1.17527	-0.8171	-0.88678	-1.10313	-1.08178	-1.10169	-1.57099	-1.24218	-1.28253	-1.07416	-1.29959	-1.04717	-1.58453	-1.34611	-1.14407	-1.00455	-0.75703	-0.93107	-1.25869	-0.48015	-0.85814	-1.02904	-1.39315	-1.15901	-0.75389	-0.91268	-0.87402	-1.21569	-0.81893	-0.83784	-0.9083	-0.86455	-0.67761	-1.1487	-1.04603	-1.00505
or0065	Cobyrinic acid A,C-diamide synthase	Contig40_gene1123	H	-1.05766	-0.67307	-0.91083	-0.78724	-0.78451	-0.59788	-0.81919	-1.11804	-0.7143	-0.40925	-0.80082	-1.39677	-1.3335	-0.88773	-0.4348	-0.74374	-0.48566	-1.10381	-0.97383	-0.83562	-0.55021	-0.81353	-0.58501	-0.80961	-0.58528	-0.91608	-0.94711	-0.93155	-0.54203	-1.21684	-0.82004	-0.84468	-0.88676	-0.46267	-0.67475	-1.33918	-1.77526	-1.41499	-0.93565	-1.29371	-1.255	-1.42136	-1.36897	-1.02136	-0.9294	-0.45028
or0066	Iron-chelate-transporting ATPase	Contig40_gene1124	P	-0.33237	-0.34637	-0.39857	-0.33955	0.176708	-0.01839	-0.02773	-0.34529	-0.57591	-0.33893	-0.4219	-0.3288	-0.3396	-0.42486	-0.59746	-0.33317	-0.58951	-0.53365	-0.14434	-0.37153	-0.37667	-0.52142	-0.397	-0.46754	-0.27544	-0.39636	-0.59755	-0.07263	0.968448	0.70612	0.642332	-0.28728	-0.21566	0.319648	0.729101	0.475591	0.111923	-0.29544	0.334112	0.105637	-0.22555	-0.32508	-0.20412	-0.10485	0.624661	0.904884
or0067	ABC-type transporter, integral membrane subunit	Contig40_gene1125	P	-0.31442	-0.26941	-0.27885	-0.87334	-0.78262	-0.75158	-0.65867	-0.72218	-0.51232	-0.39425	-0.61073	-0.57182	-0.42812	-0.50384	-0.72345	-0.40218	-0.49297	-0.7316	-0.53729	-0.32981	-0.56628	-0.40391	-0.61574	-0.5973	-0.6369	-0.432	-0.28672	-1.05268	-0.39537	-1.1238	-0.22409	-0.70517	-1.34476	-0.64162	-0.34743	-0.28649	-0.47611	-0.42099	-0.55048	-0.35809	-0.64772	-0.41488	-0.42282	-0.64842	-0.17571	-0.14417
or0068	ABC-type transporter, periplasmic subunit	Contig40_gene1126	P	0.151705	-0.2276	-0.48311	-0.57102	-0.72978	-0.4895	-0.53124	-0.61676	-0.63222	-0.72641	-0.5652	0.163288	-0.42601	-0.87528	-1.23705	-0.56514	-0.61956	-0.10987	-0.58418	-0.44047	-0.91369	-0.39758	-0.57254	0.475659	0.235796	-0.32745	0.520084	-0.76969	-0.95723	-0.24876	-1.00218	-1.05889	-1.39127	-1.05063	-0.52243	-0.18141	-0.37255	-0.5268	-0.57407	-0.50702	-0.82718	-0.3338	-0.55825	-0.33077	-0.32197	-0.37191
or0069	hypothetical protein	Contig40_gene1333		0.100975		0.081219	0.802336	-0.26621	-0.32006	-0.15997	-0.08382	0.372973	0.350285	0.654514	0.081918	0.097541	0.422347	0.518814	0.311158	0.628444	0.095294	0.240685	0.451767	0.939989	0.230373	0.574605	-0.30479	-0.2002	0.17386	0.233312	-0.60422	-0.2815	-0.70667	0.329558	0.301649	0.115884	0.069443	-0.54438	-0.40775	-0.78832	-0.21003	-0.09812	-0.66046	0.241998	0.189848	0.18305	-0.71209	-0.01832	-0.06364
or0070	hypothetical protein	Contig40_gene1334		0.123782	0.087925		0.474541	-0.12589	-0.43931	-0.30786	-0.37645	-0.09168	0.109074	0.089788	0.651584	0.469351	0.472279	0.060548		0.895448		0.30205	0.625149	1.00572	0.546102	0.392935	-0.14152	-0.09807	0.614638	0.750261	-0.42782	-0.4244	-0.0766	0.252818	0.111588	0.333727	0.393499	-0.00684	-0.14738	0.03918	-0.12103	0.273292	0.15724	0.459993	0.581616	0.791394	-0.04667	0.340623
or0071	regulatory protein, LuxR	Contig17_gene652	Q	0.972572	0.792789	0.416959	0.518545	0.790101	0.572634	0.744914	0.353109	0.521304	0.507425	0.364161	0.192147	0.337187	0.54646	0.531216	0.381355	0.553321	0.274993	0.416425	0.41492	0.511947	0.260385	0.456179	-0.05151	-0.22885	-0.11696	0.298562	-0.28053	1.16253	0.124052	1.0465	1.01244	0.913539	1.28263	1.13516	1.10602	0.81787	0.759967	0.816184	1.09089	1.23148	0.598629	1.20049	-0.17484	0.952624	1.22045
or0072	hypothetical protein	Contig16_gene633		2.44901	2.62202	2.97354	2.14716	1.39868	1.22522	1.68601	2.17336	2.85693	2.78137	3.30172	2.65992	2.73396	3.21859	3.30776	3.12627	2.90604	2.73154	2.70192	2.84835	2.39143	2.77744	3.10011	1.93933	2.0931	3.25113	2.58788	0.026583	0.990058	1.02018	1.04264	2.53358	2.81265	2.33319	1.21864	1.40718	1.26887	1.65388	0.956217	1.67073	2.09941	2.62741	2.34134	0.881199	1.08552	1.31675
or0073	putative transposase YhgA family protein	GR_Contig16_gene635		1.01395	1.10091	1.39361	1.28947	0.838706	0.917818	1.14232	1.16775	1.36533	1.72419	1.59607	1.51096	1.48093	1.61545	1.31023	1.8144	1.83671	1.95205	2.07394	1.50622	1.30561	1.61193	1.78138	0.968705	1.04849	1.68342	1.32928	0.489719	1.01204	0.233375	0.728909	1.03281	1.10427	1.24107	1.20352	1.08369	0.961555	0.768796	0.953902	0.973711	1.28581	0.816355	1.17441	-0.0159	0.837343	1.07782
or0074	RNA polymerase sigma factor, sigma-70 family	Contig40_gene1128	K	1.11775	1.04441	0.540553	0.496761	0.994061	1.03374	1.07848	1.11349	0.627308	0.089474	0.561482	0.214517	0.237781	0.213108	0.262849	0.159834	0.391238	0.496458	0.166539	0.203644	-0.01569	0.328133	0.853958	0.812093	0.615411	0.50783	0.154764	0.359082	0.763777	0.511597	0.417387	-0.19768	0.352478	0.38413	1.14007	1.02114	0.456062	1.09815	0.948308	1.04253	1.04886	1.05433	1.13884	1.21483	0.829196	1.13431
or0075	hypothetical protein	Contig40_gene1129		0.873657	0.657964	0.277584	0.419934	0.310627	0.459394	0.32582	0.452583	0.066014	0.022096	-0.11415	0.454593	-0.07297	-0.14598	0.247893	0.090369	0.159216	0.918051	-0.19002	0.636621	-0.16455	0.086021	0.144566	0.502906	0.827399	0.138038	0.903858	0.510277	0.499189	0.749976	0.354092	0.29255	0.298117	0.351323	0.313288	0.699398	0.110004	0.547419	0.389552	0.482352	0.186729	0.559179	0.491647	0.654774	0.262712	0.700085
or0076	amino acid permease-associated region	Contig40_gene1130	E	-0.55475	-0.52761	-0.84261	-1.04523	-0.18954	-0.41901	0.099923	0.022687	-0.04396	-0.49568	-0.46106	0.339947	0.277055	-0.62495	-0.89493	-0.40274	-0.58338	-0.30139	-0.78185	-0.68603	-0.8252	-0.63426	-0.64372	-0.99466	-0.70876	-0.49121	-0.74499	-0.54125	-0.32931	-0.50808	-0.39043	-0.59296	-0.64044	-0.4563	-0.29636	-0.26912	-0.71038	-0.41338	-0.34131	-0.39662	-0.25195	0.390641	-0.02308	-0.28854	0.103758	0.024291
or0077	rRNA (guanine-N(2)-)-methyltransferase	Contig40_gene1131	L	0.471846	0.395106	0.61801	-0.13309	-0.22375	-0.25472	-0.07421	-0.00302	0.048458	0.142556	-0.08913	0.04843	0.049275	-0.00125	-0.19114	0.186056	-0.008	0.627417	-0.2111	0.283278	-0.20571	0.36541	-0.26591	0.060962	0.714674	0.670663	0.641949	-0.05176	-0.33971	0.357072	-0.64663	0.161397	0.471496	-0.11693	0.684703	0.453136	0.255194	0.438642	0.793763	1.08201	0.342362	0.482657	0.508342	0.31748	-0.1439	-0.51944
or0078	Methyltransferase type 12	Contig40_gene1132	R	0.344162	0.320207	-0.17648	-0.65033	-0.10901	-0.21871	0.117419	0.008662	-0.1244	0.061111	-0.09605	-0.34967	-0.45194	-0.14346	-0.72834	0.053462	-0.13137	-0.58677	-0.6606	-0.0749	-0.77045	0.072158	-0.04601	0.203287	0.17396	0.473299	0.135811	-0.36065	0.404172	-0.33893	-0.43534	-0.12857	-0.2072	0.23365	0.960149	0.795939	-0.04236	0.959445	1.10035	1.23033	0.946094	0.680932	0.663307	-0.09845	0.037223	0.118909
or0079	hypothetical protein	Contig40_gene1133	S	0.70462	0.32289	0.068501	-0.03222	0.40517	0.355029	0.752145	0.607476	-0.0779	-0.29715	0.09143	0.66399	-0.2644	-0.21112	-0.38053	-0.23166	-0.10955	-0.21114	-0.58098	-0.02223	-0.53678	-0.06151	-0.22669	-0.05324	0.120746	0.401173	0.234496	0.383382	1.01223	0.463729	0.544546	0.446401	0.335636	0.233711	1.60972	1.29287	1.37424	1.5712	1.66976	1.67176	1.65906	0.947797	0.669278	0.442355	0.713586	0.46065
or0080	Transcription regulator, AsnC-type	Contig40_gene1134	K	0.288442	0.390035	0.514116	-0.85072	0.250402	0.236709	0.318204	0.264132	0.778728	0.714048	-0.03085	0.836816	0.839102	0.364101	-0.33041	0.407121	0.086832	0.31224	-0.00045	0.52557	-0.33855	0.53284	-0.17555	0.146817	0.254132	0.672302	1.15838	0.215038	-0.34054	0.439749	-0.21431	-0.99099	-0.68749	-0.30037	0.544673	0.313224	-0.27582	0.093018	0.509437	0.56687	0.521299	0.531955	0.516195	1.05092	0.153078	0.094469
or0081	Aspartate transaminase	Contig40_gene1135	E	0.317526	0.195668	0.0986	-0.12709	0.333247	0.29878	0.339907	0.444792	0.529416	0.45645	0.271192	1.04716	0.887937	0.297043	-0.00841	0.369416	0.301969	0.532948	-0.12524	0.727122	-0.13746	0.627136	-0.20471	-0.20333	0.192635	0.489094	0.986593	-0.54969	-0.0522	-0.22876	0.005546	-0.43476	0.35187	-0.48673	0.424263	0.033965	-0.12554	0.216347	0.579437	0.355046	0.181479	0.5891	0.505897	0.035566	0.283376	0.119298
or0082	hypothetical protein	Contig40_gene1335		-0.49079	-0.42489	0.507732	0.928394	-0.18031	-0.13491	-0.11294	-0.18244	0.664206	0.370087	0.507448	0.5533	0.093531	0.416633	0.476337	0.559677	0.677103	0.074815	0.171089	0.640944	0.934441	0.547147	0.556912	-0.11269	-0.12994	-0.36033	-0.11583	-0.38984	-0.16165	-0.75427	0.402447	0.322055	-0.09186	0.148956	0.031232	0.183166		-0.28491	-0.02751	-0.0662	-0.3282	-0.33625		-0.79161	-0.29462	-0.06745
or0083	ferrous iron transport protein B	Contig40_gene1136	P	0.132224	0.100154	0.791945	0.212459	-0.01093	-0.14507	-0.01126	-0.07905	1.01201	0.605739	0.762694	0.856871	0.63546	0.757822	0.389683	0.918903	0.846044	0.328136	0.220082	0.815941	0.262884	0.733111	0.795991	0.304499	0.345072	0.106877	0.488108	-0.47529	-0.06544	-0.4632	-0.34955	0.053693	-0.04574	0.140554	1.15387	0.764864	-0.50603	0.241884	0.834283	0.587976	-0.02199	0.602276	0.118095	-0.17035	-0.20495	0.178402
or0084	FeoA family protein	Contig40_gene1137	P	0.312324	0.32682	1.06573	0.190026	-0.56754	-0.39815	-0.35034	-0.34749	0.730766	1.08579	0.382613	0.742597	0.490117	0.962885	0.408855	1.20479	0.806599	0.288331	0.073355	1.12764	0.359594	1.24598	0.681908	-0.30637	-0.02549	0.131342	0.328886	-0.52261	-0.41593	0.296047	-0.50284	0.072555	0.479641	0.292575	1.35879	1.01546	0.798832	0.807073	0.970872	1.02931	0.077948	0.290314	0.490297	-0.00217	-0.44774	-0.32189
or0085	phosphoesterase PA-phosphatase related	Contig40_gene1138		-1.12672	-0.93916	-0.99862	-0.30481	-0.32366	-0.46412	-0.38365	-0.57611	-0.74821	-1.0249	-0.47066	-1.09461	-1.04211	-1.03824	-0.48153	-0.95429	-0.51945	-1.04998	-0.88367	-0.85771	0.000243	-1.0579	-0.76036	-1.05787	-1.42018		-1.48105	-1.09929	-0.17702	-1.13058	-0.08269	-1.12051	-0.96988	-1.22801	-0.93151	-0.75848	-0.82059	-1.02271	-0.76889	-1.25698	-0.78912	-0.77744	-0.92176	-1.49798	-0.20335	0.149015
or0086	ferric-uptake regulator	Contig40_gene1139	P	0.130238	0.176935	0.9393	0.576738	0.272191	0.083706	0.080735	-0.0016	0.389795	0.116693	-0.2674	0.090035	-0.00987	0.655645	0.052362	0.359041	0.255116	0.170667	0.340715		0.383862	0.483502	0.250012	0.969501	0.775977	0.142758	0.019969	0.141531	0.837666	0.244272	1.05566	0.212142	-0.46855	-0.07204	0.236949	0.009633	0.421406	-0.13245	0.066893	-0.10704	0.074839	-0.06633	0.18921	-0.57587	0.873287	0.597981
or0087	ABC-type metal ion transporter, periplasmic subunit	Contig40_gene1140	P	0.065692	0.032164	0.656808	0.310403	-0.05329	-0.16012	-0.25924	-0.38175	-0.08974	0.001877	-0.5512	-0.22617	-0.24566	-0.0612	-0.20304	0.025469	-0.43585	-0.11907	-0.00097	0.088834	-0.40964	0.238801	-0.30605	0.057357	0.152742	-0.17727	-0.09774	-0.4499	-0.42379	-0.56691	-0.48794	-0.57767	-0.85367	-0.58613	-0.34327	-0.09769	-0.43143	-0.32161	-0.73147	-0.79069	-0.48629	-0.68037	-0.44216	-0.41413	-0.63473	-0.09711
or0088	Phosphonate-transporting ATPase	Contig40_gene1141	P	-0.3432	-0.70182	0.194853	-0.50485	-0.25205	-0.90908	-0.52055	-0.77958	-0.84411	-0.82876	-1.14107	-0.52858	-0.67367	-0.27279	-1.07657	-0.3395	-0.73997	-0.84786	-1.0214	-0.23867	-0.53991	-0.34223	-0.99772	0.101569	0.117904	-0.66319	-0.39906	-0.80182	-0.66002	-0.76143	-0.09023	-1.11369	-1.14201	-1.20677	-0.55775	-0.49926	-0.25742	-1.21843	-0.37046	-0.6099	-0.58778	-1.10644	-0.84105	-1.50098	-0.56326
or0089	ABC-type transporter, integral membrane subunit	Contig40_gene1142	P	0.249352	0.180693	0.549552	0.773424	0.052962	0.128759	0.256006	-0.01076	0.034479	-0.29104	-0.32375	-0.2324	-0.31732	-0.14047	-0.1991	-0.06285	-0.17553	-0.58817	-0.03676	0.023739	0.380459	-0.00827	0.217255	-0.0408	-0.11657	-0.45463	-0.38773	-0.35785	0.22356	-0.19422	0.47613	-0.71952	-0.51388	-0.49764	0.258331	0.2324	0.311258	0.330505	0.418316	0.238108	0.223417	0.114824	-0.09135	-0.39854	0.247929	0.306334
or0090	hypothetical protein	RTSA02856		-0.57183	-0.48724	-0.42482	0.342957	-0.60671	-0.43415	-0.44769		-0.50017	-0.92446	-0.05838	-0.53342	-0.50715	-0.57152	0.022419	-0.48854	-0.32702	0.088895	-0.19642	-0.82087	0.15955	-0.49276	-0.15784	-0.40344	-0.47295	-0.80787	-0.59447	-0.69583	-0.56301	-1.07187	0.05178	0.126311	-0.36089	-0.35334	-0.5791	-1.01375	-0.20383	-0.4027	-0.73121	-0.64905	-0.59918	-0.68174	-0.65028	-0.82433	0.005388	-0.39763
or0091	beta-lactamase regulatory protein 1	Contig40_gene1143		1.97935	1.28382	2.01686	2.66799	1.58877	2.40477	2.13481	2.6424	1.82078		2.15415	1.66737	2.52912	2.35967	2.08309	2.56237		1.54422	2.46465	2.2603	1.7926	2.39849	2.03761	3.06745	2.30982	1.99814	2.30335	2.78995	2.09858	3.48974	2.52779	3.63971	2.83262	3.27636	2.26249	2.18578	2.2507	2.55999	2.60409	2.91023	2.24503	2.59876	2.89025	2.83956	2.68998	2.43534
or0092	regulatory protein LuxR	Contig40_gene1144		-0.81607	-0.65367	-1.10024	-0.74944	-1.08963	-1.12298	-1.34249	-1.18899	-0.90328	-1.04089	-1.0455	-1.3279	-1.43008	-1.21279	-1.15258	-1.28558	-1.24136	-1.28294	-1.42213	-1.24538	-1.17782	-1.40439	-1.30295	-0.63075	-0.64507	-0.81174	-0.75307	-0.57047	-1.23697	-0.83171	-1.36623	-0.96517	-1.02609	-0.73193	-0.71033	-0.63602		-1.06461	-1.00475	-1.42367	-0.87371	-1.27218	-0.77906	-0.46291	-0.80494	-0.93714
or0093	hypothetical protein	Contig0_or0094		-0.24169	-0.42164	-0.70261	-0.36871					-0.37882	-0.16512	-0.66727			-0.62347	-0.52218	-0.52177	-0.21167			-0.25007	-0.10104	-0.63927	-0.83361						-0.65318		0.015294	-0.69995	-0.72444	-0.34701	-0.68526	-0.23611	-0.41709	0.047301	-0.33194	-0.23933	-0.05564	-0.31717	-0.38492		0.017217	-0.49619
or0094	hypothetical protein	Contig0_or0095		0.049464	-0.11891	-0.5443	-0.51342					-0.67473	-0.63947	-0.60677			-0.51671	-0.6249	-0.61481	0.002262			-1.38921	-0.35999	-0.92562	-0.63999						-0.8359		0.008209	-0.2558	-0.15858	-0.17265	0.168816	0.077906	0.113971	0.364105	-0.11832	0.241549	0.04232	0.124368	0.481219		0.049233	-0.66174
or0095	hypothetical protein	Contig0_or0096		0.320788	0.246429	-0.48529	-0.10603					-0.65167	0.236936	-0.50328			0.059911	-0.32295	0.186033	0.477442			-0.09015	0.533435	0.054022	-0.20797						-0.27173		-0.37705	-0.18363	0.250337	0.552243	-0.34161	0.144919	-0.00867	0.500857	-0.00206	0.177413	0.144655	0.371403	0.174777		-0.52211	0.30621
or0096	regulatory protein LuxR	Contig40_gene1145	Q	-0.8236	-0.63509	-0.92902	-0.33396	-1.13328	-1.01958	-1.08497	-0.76088	-0.68102	-0.51692	-0.32611	-1.28121	-1.10742	-0.91549	-0.49592	-1.06471	-0.47528	-1.06843	-0.85406	-0.8969	-0.04482	-0.86269	-0.58611	-0.45379	-0.65284	-0.24509	-0.58614	-0.40336	-0.53373	-0.58491	-0.32481	-0.38315	-0.47862	-0.36195	-0.74776	-0.70195	-0.67588	-0.74876	-0.80836	-0.81979	-1.01122	-0.78754	-0.66692	-0.99343	-0.21012	-0.32908
or0097	hypothetical protein	Contig40_gene1337		-1.27352	-0.85447	-0.8361	0.144544	-1.08806	-0.70276	-0.9307	-0.73537	-0.84565	-0.95721	-0.5057	-1.04287	-0.93022	-0.88497	-0.43278	-0.55621	-0.68868	-0.37823	-0.38531	-1.06477	-0.15899	-0.91933	-0.83621	-0.62376	-0.94333	-0.88749	-0.6863	-0.4282	-1.03083	-0.83649	-0.56968	-0.13348	-0.46807	-0.36486	-0.96662	-1.18701	-0.85816	-0.7591	-0.81817	-0.96836	-0.90505	-0.80074	-0.98603	-0.77214	-0.7165	-0.73908
or0098	hypothetical protein	Contig40_gene1146		-1.29021	-0.85803	-1.05092	-0.3134	-1.42438	-0.88737	-1.18768	-1.04967	-0.68484	-1.03868	-0.67593	-1.23789	-1.40454	-0.97323	-0.66293	-1.22588	-1.23611	-1.16951	-0.96795	-0.81672	-0.34793	-1.01715	-0.53177	-0.75811	-1.02481	-0.98162	-0.93152	-1.08146	-1.00071	-0.96625	-1.00748	-0.31881	-0.63071	-0.59188	-1.05063	-0.81066		-1.89566	-1.06936	-1.10602	-1.18173	-0.94687	-0.54564	-1.15416	-0.87151	-1.36685
or0099	hypothetical protein	Contig40_gene1147		-1.6015	-1.48461	-1.5047	-0.88603	-1.84938	-1.96958	-2.04873	-1.89029	-1.15058	-1.21554	-1.21184	-1.52741	-2.01931	-1.24608	-1.31959	-1.57715	-1.2044	-2.03596	-1.81795	-1.41664	-1.03801	-1.43795	-1.29567	-1.60068	-1.7125	-1.64431	-1.25973	-1.2511	-1.65671	-1.00159	-0.55811	-1.07342	-0.81903	-1.27407	-1.6918	-1.52368	-1.29993	-2.19027	-1.38519	-1.79268	-1.50176	-1.36314	-1.53048	-1.78458	-1.61387	-1.15676
or0100	cation diffusion facilitator family transporter	Contig40_gene1148	P	-0.49448	-0.56845	-0.44752	0.220984	-0.18147	-0.22428	-0.05526	-0.21337	0.548331	-0.37198	-0.04992	0.078655	-0.13293	-0.15296	0.067784	-0.01829	-0.05048	-0.37615	-0.25551	0.105779	0.561319	-0.02214	-0.01007	0.012184	0.062926	-0.1508	-0.00716	-0.58003	-0.11778	-0.92564	0.343277	-0.47098	-0.55799	-0.51273	-0.41463	-1.61548		-0.58177	-0.15926	-0.4876	0.113712	-0.24479	-0.59144	-0.58279	-0.22834	0.042646
or0101	hypothetical protein	RTSA02407		-0.03212	0.184117	0.341776	0.415064	-0.14004	0.002895	-0.26199	0.119872	0.216782	-0.04514	0.610808	-0.28579	-0.28759	-0.15387	1.02282	0.060385	0.135259	-0.43852	-0.12067	0.166412	0.554001	-0.16552	0.405148	0.113658	-0.047	-0.3323	-0.25112	-0.175	-0.15905	-0.46444	0.104482	0.584305	-0.0671	0.107631	0.128992	-0.28871	0.215891	0.127909	0.142562	0.282671	0.191643	0.282238	0.046295	-0.28304	-0.21138	-0.18549
or0102	hypothetical protein	Contig40_gene1149		-1.08508	-1.74117	-0.99992	-0.86504	-0.83519	-1.16454	-1.20802	-1.0385	-0.98103	-0.95073	-1.19302	-1.30436	-1.21711	-1.23463	-0.8221	-1.33804	-1.12491	-1.19439	-1.47288	-0.84131	-0.98709	-1.21514	-1.37436	-1.21546	-0.92027	-1.28588	-1.17252	-0.47117	-0.10973	0.01302	0.065727	-1.37539	-1.30273	-1.34768	-0.90227	-0.6465	-0.86187	-1.53686	-0.96079	-0.84419	-1.26689	-1.35388	-1.20074	-0.61385	-0.91998	-0.21
or0103	TIM-barrel protein, nifR3 family	Contig40_gene1150	J	0.221526	0.18532	-0.11032	-0.16396	0.000188	-0.09386	-0.21721	-0.29513	-0.21709	-0.61965	-0.00479	-0.54191	-0.50231	-0.46125	0.178077	-0.33981	-0.1343	-0.73308	-0.35077	-0.28031	-0.23112	-0.28554	-0.26849	0.243507	0.169518	0.273527	-0.1896	-0.66621	-0.0652	-0.48331	-0.6706	-0.16852	-0.2609	-0.17706	0.26003	0.350239	0.231085	0.237639	0.145841	0.295118	-0.0848	-0.05334	-0.04252	-0.29756	-0.28246	0.167305
or0104	5'-nucleotidase., 2',3'-cyclic-nucleotide 2'-phosphodiesterase	Contig40_gene1151	F	-0.13258	-0.04484	-0.99217	-0.96292	-1.08805	-0.98306	-0.59107	-0.70746	-0.30994	-0.77492	-0.43664	0.443405	-0.43524	-0.63129	-0.75606	-0.52057	-0.48435	-0.81521	-0.88733	-0.25991	-0.72562	0.063999	-0.50367	-1.0088	1.65377	-0.73186	0.320682	-0.82932	-1.35333	-0.47983	-1.26232	0.751811	0.835614	0.830781	-0.55238	-0.14466	-0.70615	-0.40733	-0.33907	-0.67241	-0.93336	-0.06967	-0.51321	-0.50354	-1.15439	-1.07144
or0105	N-acetylmuramic acid 6-phosphate etherase	Contig40_gene1152	R	-0.25802	-1.02036	-1.21443	-1.24235	-0.77087	-0.71653	-0.4338	-0.27962	-0.95528	-0.99214	-1.23601	-0.93537	-1.10093	-1.1902	-1.15237	-1.38269	-1.13106	-1.0887	-1.03377	-1.01502	-1.39132	-1.32861	-1.2895	-1.2589	-1.21	-1.05682	-1.38455	-0.33609	-1.05093	-0.25663	-1.21193	-0.23932	0.021471	-0.16284	-0.55802	-0.28564	-0.50558	-0.23184	0.027246	-0.17999	-0.09502	-0.00826	-0.64881	-0.04695	-0.55276	-0.91174
or0106	protein of unknown function DUF871	Contig40_gene1153	S	0.020137	-0.30971	-0.66647	-0.07218	-0.44146	-0.60857	-0.30263	-0.27252	-0.38318	-0.66439	-0.14214	-0.69929	-0.78628	-0.42405	-0.35946	-0.37492	-0.80725	-0.48955	-0.74798	-0.42098	-0.15173	-0.38288	-0.26478	-0.76246	-0.33516	-0.97685	0.706464	-0.88563	0.006811	-0.84066	0.031199	1.46011	0.650785	0.162296	-0.48379	-0.21134	-0.06844	-0.34609	-0.66771	-0.32233	-0.58683	-0.15234	-0.41902	-0.69153	-0.09872	0.106266
or0107	Protein-N(pi)-phosphohistidine--sugar phosphotransferase	Contig40_gene1154	G	-1.21588	-1.03172		-0.72649	-1.1284	-1.38023	-1.29211	-1.13334	-0.40047	-0.36687	-0.4333	-0.3313	-0.6639	-0.4837	-0.6613	-0.24467	-0.15894	-0.19613	-0.52595	-0.18567	-0.39098	-0.32781	-0.2161	-1.17679	-1.18981	-0.77093	-1.08535	-0.55986	-1.07291	-1.27218	-1.06472	0.265801	-0.13719	-0.12845	-0.99988	-1.30395	-0.94596	-1.00023	-0.98725	-1.15027	-1.27843	-0.64803	-0.95904	-0.57148	-1.04396	-1.05568
or0108	PTS system, glucose subfamily, IIA subunit	Contig40_gene1155	G	-0.09232	-0.3349	-0.47836	-0.28899	-0.64468	-0.7534	-0.32256	-0.3791	-0.68592	-0.68288	-0.43151	-0.26497	-0.67548	-0.37797	-0.44428	-0.62781	-0.59066		-0.8072	-0.51625	-0.57613	-0.27876	-0.54446	-0.57135	0.306994	-0.24418	0.174134	-0.4867	-0.36056	-0.43994	-0.21697	1.1696	0.871641	0.586834	-0.22753	-0.25408	-0.55656	-0.05134	-0.11425	-0.1157	-0.38722	-0.23896	-0.35904	-0.34512	-0.15923	-0.48524
or0109	helix-turn-helix protein RpiR	Contig40_gene1156	K	-0.77467	-0.63979	-0.53617	-0.71843	-0.59918	-0.52155	-0.53501	-0.54608	-0.56852	-0.50236	-0.44939	-0.24692	-0.80963	-0.73227	0.343361	-0.40993	-0.3704	-0.21777	-0.53603	-0.39518	-0.26023	-0.50879	-0.59072	-0.43522	-0.3328	-0.79223	-0.87491	-0.0588	-0.62466	-0.11554	-1.09863	0.753072	0.870385	0.769519	-0.33664	-0.42105	-0.72477	-0.37485	-0.75647	-0.67178	-0.51663	-0.24474	-0.46144	0.317701	-0.51903	-0.54392
or0110	6-phospho-beta-glucosidase	Contig40_gene1157	G	0.614183	0.786729	0.201106	-0.25452	0.746082	0.818515	0.524673	0.506162	0.086506	-0.18758	-0.32523	0.246934	-0.30821	0.02594	-0.42525	-0.07836	-0.40566	-0.12003	-0.24424	0.110584	-0.49038	-0.03104	-0.48616	0.684959	0.740768	0.322531	0.37658	-0.27155	0.061721	0.31647	0.064326	0.435878	0.765874	0.276102	0.482696	0.748968	0.153482	0.478832	0.560403	0.380027	0.183002	0.471636	0.324026	0.009835	-0.10448	0.401464
or0111	phosphotransferase system PTS lactose/cellobiose-specific IIA subunit	Contig40_gene1338	G	-0.89916	-0.83352	-0.58411	-0.94769	0.356125	0.330241	0.208877	-0.21803	-1.11222	-0.49666	-0.78286	-1.0608	-0.85507	-0.97669	-0.42322	-1.06955	-0.96834	-0.57799	-0.50643	-0.94901	-1.03342	-1.13084	-0.83729	-0.43687	-0.43206	-0.6084	-0.56545	-0.51673	-0.54373	0.082248	-0.38196	-0.32596	-0.54181	-0.4325	-0.68014	-0.32936	-0.43167	-0.90193	-0.3146	-0.63836	-0.62719	-0.99159	-0.74272	-0.27561	-0.67618
or0112	protein of unknown function DUF871	Contig40_gene1158	S	-0.21094	-0.44207	-0.96608	-0.4798	0.37374	0.405236	0.364096	0.244856	-0.23274	-0.60408	-0.36271	-0.32506	-0.42879	-0.67826	-0.5776	-1.05623	-0.85467	-0.58865	-0.67019	-0.64828	-0.61909	-1.01596	-0.5856	-0.47883	-0.42224	-0.28049	-0.46906	-0.85298	-0.29858	-1.17063	-0.54373	-0.26909	-0.56479	-0.3159	-0.4271	-0.44158	-0.53499	-0.45935	-0.73332	-0.71677	-0.6884	-0.52193	-0.45177	-0.5148	-0.09225	-0.22228
or0113	transposase IS200-family protein	GR_Contig0_or0114		-1.07917	-1.26027	-0.46371	-1.08984					-0.41182	-0.32858	-0.82339			-0.63758	-1.31376	-0.50697	-0.51586			-0.36069	-1.49143	-0.51011	-1.07638						-1.297		-1.23186	-0.09957	-0.29717	-0.21794	-1.19438	-0.99945	-1.12384	-0.99121	-1.24544	-1.10432	-0.89795	-0.4496	-0.71425		-1.25956	-1.23992
or0113	transposase IS200-family protein	GR_RTSA02420	L	-1.17517	-1.01216	-0.42283	-0.76793	-0.80787	-0.34957	-0.99077	-1.24108	-0.80555	-0.11527	-0.85299	-0.11132	-0.3973	-0.76598	-0.76245	-0.37554	-0.3838	-0.48349	-0.91146	-0.53366	-0.72846	-0.37012	-0.7792	-1.17917	-1.06612	0.04736	0.506867	-1.08346	-1.36034	-1.51492	-1.28782	-0.38398	-0.28861	-0.12876	-1.19877	-0.90354	-1.06489	-1.25244	-1.45624	-0.78855	-0.85803	-0.59754	-0.62919	-0.7579	-1.55747	-1.12121
or0114	PTS system, lactose/cellobiose family IIC subunit	Contig40_gene1159	G	-0.55222	-0.64667	-1.39002	-1.31813	-0.06693	0.127209	0.02421	-0.2261	-0.74706	-0.95697	-0.85835	-0.55617	-1.04925	-0.98511	-1.16413	-0.85424	-1.2164	-1.6348	-1.43717	-1.1116	-0.97148	-1.30884	-1.16418	-1.26601	-1.08318	-0.84307	-0.69462	-1.38255	-0.83042	-0.94309	-0.60479	0.48354	0.33751	-0.10678	-0.69086	-0.70574	-0.60118	-0.6392	-0.69184	-0.68492	-0.86105	-0.6104	-0.76049	-0.92516	-0.32847
or0115	phosphotransferase system lactose/cellobiose-specific IIB subunit	Contig40_gene1160	G	-0.43046	-0.56263	-0.93985	-1.32325	0.464868	0.56877	0.394973	0.095433	-0.94276	-0.3234	-0.84585	-0.6916	-0.86733	-0.7315	-1.04714	-0.93387	-1.33348	-1.0467	-1.18293	-0.76062	-1.01137	-0.70252	-1.34186	-0.92894	-0.96018	-1.17857	-1.21137	-0.25878	-0.96954	-0.2653	-0.88004	0.224952	-0.45052	-0.11889	-0.87718	-0.72233	-1.13293	-0.86376	-0.94313	-1.72662	-0.73653	-0.6617	-0.81828	0.463525	-0.61311	-0.76441
or0116	sigma-54 factor interaction domain-containing protein	Contig40_gene1161	K	-0.01679	-0.1057	-0.48246	-0.19002	-0.6368	-0.29975	-0.54378	-0.38299	-0.48824	-0.03831	-0.58758	-0.20283	-0.44161	-0.41224	-0.78972	-0.10227	-0.36382	-0.57255	-0.4987	-0.18133	-0.45571	-0.1924	-0.49571	-0.09736	-0.0532	-0.52186	-0.19066	-0.18749	-0.60201	0.036636	-0.85293	-0.21742	0.326983	-0.20852	-0.29135	-0.26833	-0.15401	-0.11289	-0.66109	-0.3025	-0.65763	-0.22003	-0.36464	0.213462	-0.47971	-0.41884
or0117	amino acid permease-associated region	Contig40_gene1162	E	0.750005	0.590213	-0.99384	-0.38259	0.558531	0.336191	0.54752	0.404206	-0.64086	-1.15842	-0.49394	-1.30073	-0.98886	-1.25931	-0.40014	-1.06341	-0.84627	-1.1283	-1.11817	-1.12337	-0.3735	-1.00986	-0.94916	0.141097	0.219327	-0.98915	-0.86353	-0.21182	0.433897	-0.02405	0.855804	0.652784	0.48598	0.662132	0.647217	0.353283	0.716298	0.864543	0.692888	0.782859	0.79701	0.39595	0.441506	-0.71005	0.528464	0.673517
or0118	Putitive phosphate transport regulator	Contig40_gene1163	P	-0.26768	-0.62836	-0.25085	-0.09691	-0.26209	-0.45397	-0.57627	-0.19238	-0.47385	-0.29144	-0.27516	-0.73635	-0.82297	-0.3191	-0.23967	-0.46941	-0.83455	-0.3842	-0.4502	-0.09474	-0.3792	-0.20215	-0.46703	-0.77244	-0.44301	-0.38196	0.818196	-0.01681	-0.17237		-0.17027	-0.42302	-1.10762	-0.53761	-0.2347	-0.49619	-0.45056		-0.51825	-0.38128	-0.61523	-0.76129	-0.44863	-0.50753		-0.03182
or0119	phosphate transporter	Contig40_gene1164	P	-0.43411	-0.54318	-0.75183	-0.17696	-0.63703	-0.65215	-0.70544	-0.92761	-0.70127	-0.51274	-0.51631	-1.35716	-0.98166	-0.59852	-0.30188	-0.80386	-0.96021	-1.14604	-0.87768	-0.45698	-0.40006	-0.62807	-0.65534	-0.41194	-0.64616		-0.84021	-0.83662	-0.58862	-0.72438	-0.9015	-0.47659	-0.93568	-0.80998	-0.28788	-0.56091	-0.27525	-0.2626	-0.27026	-0.48916	-0.40795	-0.64823	-0.62521	-1.20292	-0.80809	-0.59121
or0120	Aldose 1-epimerase	Contig40_gene1165	G	0.220853		1.09291	0.046269	-0.03888	-0.11326	0.103973	0.04635	0.142477	-0.18475	0.184986	-0.35448	-0.19416	0.242426	0.025804	-0.10642	-0.24522	-0.63409	-0.56281	0.145232	-0.00814	-0.21156	-0.37164	-0.08126	0.259402	0.341332	-0.12821	-0.82051	0.15608	-0.25486	0.50433	0.50677	-0.09125	0.227778	0.453435	0.21104	0.558471	0.191548	0.493411	0.463412	0.309308	-0.16672	0.205258	-0.91459	0.309594	0.301524
or0121	Small, acid-soluble spore protein tlp	Contig40_gene1166		-1.42523	-1.62214	-0.95394	-0.47336	-1.42129	-0.86627	-1.1492	-1.03623	-1.22254	-1.02143	-1.14392	-1.32865	-1.09465	-1.09098	-0.46288	-0.84823	-1.0666	-0.86119	-0.91916	-0.92873	-0.63507	-1.09171	-0.7188	-0.95199	-1.31807	-1.14806	-1.36307	-0.43373	-0.90156	-0.87764	-1.48871	-1.42978	-1.07436	-1.11631	-1.26329	-1.29434	-2.58241	-1.58709	-1.07457	-1.32662	-1.06497	-1.02954	-1.21304	-0.1451	-1.4941	-1.33559
or0122	leucyl-tRNA synthetase	Contig40_gene1167	J	0.397824	-0.04217	0.071875	-0.51758	0.547818	0.585337	0.563002	0.78103	-0.24003	1.28715	0.92484	-0.1287	0.044342	1.26876	1.15237	0.244758	0.182577	-0.35843	-0.08091	0.410848	0.430942	0.116773	0.10779	0.312639	0.565035	0.658013	0.089427	1.87934	0.897897	1.47913	1.0123	-0.02145	0.081979	0.2268	0.459488	0.207198	0.46968	0.17519	0.39552	0.376418	0.173038	0.270285	0.250258		0.677525
or0123	hypothetical protein	Contig40_gene1168		1.00649	1.18384	0.919622	0.795164	1.21212	1.00163	1.29812	1.28259	0.855548	1.4102	0.757062	1.05122	0.92369	1.07133	0.653406	1.34768	1.16861	0.938767	1.07141	1.33187	1.3455	1.37705	1.05503	0.895239	1.27567	1.59725	1.05841	0.794151		1.05798		1.87219	1.32546	1.98588	1.09455	0.550363	0.876571	1.49139	0.980583	1.1704	1.50437	0.873888	1.0702	0.045536	0.312705	0.828016
or0124	hypothetical protein	Contig40_gene1169		1.59895	1.39441	1.75823	1.93305	1.48337	1.36956	1.72086	1.91297	2.43103	1.7726	2.15769	2.25663	1.78916	2.37454	2.69295	2.02571	2.54025	1.57068	1.73319	2.15501	2.85763	1.72371	2.14852	1.00088	1.06574	1.24335	1.69334	-0.317	1.00564	0.342091	1.46894	1.80284	1.59014	1.83014	1.66306	1.32395	1.28776	1.5695	1.66883	1.47358	1.90276	1.99836	2.25631	0.369248	1.682	1.26128
or0125	aminopeptidase-like protein protein	Contig40_gene1170		0.374706	0.611262	0.318333	0.656409	-0.01661	-0.07276	0.10409	-0.1262	0.930784	0.908869	0.961065	0.528955	0.208892	0.96738	1.01832	0.894778	0.726612	0.322739	0.585047	1.0682	1.38048	0.513272	0.716025	-0.42587	-0.40357	-0.22747	-0.13801	-0.73464	-0.10788	-0.53533	0.191843	1.3735	1.59166	1.74009	0.042992	-0.00142	0.118095	0.248557	0.024841	0.025317	0.476272	0.267688	0.483645	-0.68135	0.158439	-0.25401
or0126	penicillin-binding protein, 1A family	Contig40_gene1171	M	1.05961	0.954254	1.07304	1.12909	1.0641	1.03619	0.993856	0.928966	0.64149	0.776512	1.12187	0.766653	0.740013	0.868935	0.738059		1.19345	0.704037	0.794997	0.755236	1.05265	0.899271	1.28296	1.13612	1.00109	0.838459		0.477149	1.13177	0.489518	1.1042	0.443064	0.593807	0.801896	1.3363	1.05282	1.04079	1.09959	1.42417	1.49135	1.35303	0.687441	1.05976	0.27676	1.21809	1.2736
or0127	Chemotaxis response regulator protein-glutamate methylesterase	Contig40_gene1172	N	0.080076	0.110822	0.194399	0.120696	-0.02819	0.06912	0.136998	0.094933	-0.24733	0.255969	0.338546	-0.24402	-0.37659	0.012427	-0.31602	0.301486	-0.23257	-0.12967	0.077576	0.036863	0.006744	-0.04758	-0.11064	0.034421	0.187904	-0.20922	-0.32097	-0.36552	-0.03064	-0.65613	-0.04726	-0.43442	-0.70899	-0.1268	-0.13348	0.121411			-0.12971	-1.59276	-0.16221	-0.43872	-0.21446	-0.49812	-0.34256	0.437244
or0128	Protein-glutamate O-methyltransferase	Contig40_gene1173	N	-0.70031	-0.69402	-0.73911	-0.8707	-0.69823	-0.92008	-0.93826	-0.92066	-1.01569	-0.66507	-1.20599	-1.18826	-1.28693	-1.05801	-0.76248	-0.87655	-0.86011	-1.27896	-1.15685	-0.99361	-0.41979	-1.05332	-0.99818	-0.30557	-0.22733	-0.88555	-0.31672	-0.52482	-0.39989	0.31938	-0.34077	-0.86753	-1.07238	-0.81673	-0.72265	-1.02665	-0.52621	-0.9261	-0.52628	-0.83616	-0.83976	-0.80729	-1.08252	-0.75554	-0.36998	-0.33297
or0129	chemotaxis sensory transducer	Contig40_gene1174	N	0.471461	0.572096	-0.0265	-0.35682	0.454072	0.600836	0.390147	0.260336	0.493998	0.252724	-0.13399	0.609094	0.642686	0.113715	-0.44449	0.117366	-0.42247	0.320743	0.146483	0.018452	-0.53169	0.212681	-0.13657	0.597602	0.642884	0.681424	0.523501	-0.06864	-0.30858	0.431742	-0.06629	-0.42501	0.279732	0.157551	0.337823	0.523857	-0.20983	0.376334	-0.12054	0.169906	-0.23273	0.41779	0.301871	0.826787	0.75151	0.319233
or0130	ATP-binding region ATPase domain protein	Contig40_gene1175	N	0.305763	0.100531	-0.26028	-0.18403	0.308219	0.091952	0.097076	0.099319	0.359756	-0.18746	0.142929	-0.08716	-0.24138	0.456377	-0.17568	0.075753	-0.2248	-0.57657	-0.40164	0.133308	-0.18187	0.211855	-0.09441	0.960082	1.24747	0.175818	0.866136	-0.25108	-0.28939	0.019218	-0.16327	0.275474	0.750281	0.384655	-0.11426	0.034212	-0.18834	-0.0271	0.101099	-0.24497	-0.23829	0.382127	-0.03405	0.129537	0.359755	0.384945
or0131	CheW domain protein	Contig40_gene1176	N	0.240412	0.117851	-0.35761	-0.35758	-0.00332	0.097279	0.042861	0.050512	0.10851	-0.31804	-0.11309	-0.19934	-0.14022	-0.02874	-0.21346	-0.08098	-0.23239	-0.31313	-0.32543	-0.00014	-0.18644	-0.18243	-0.20296	-0.13425	-0.14683	-0.36795	-0.3897	-0.44906	-0.29597	-0.28113	-0.33265	-0.32195	0.162026	0.012733	-0.25421	-0.01794	-0.24684	-0.06204	-0.56557	-0.20481	-0.42362	0.225501	-0.01952	0.338464	0.123975	0.030464
or0132	integrase family protein	Contig40_gene1177		-0.31815	-0.52011	-0.33266	-0.58519	-0.24737	-0.27911	-0.46388	-0.34856	-0.51802	-0.23953	-0.16388	0.472732	-0.68445	-0.57818	-0.2739	-0.66694	-0.34322	-0.11518	-0.41696	-0.39803	-0.13693	-0.36384	-0.45758	-0.54036	-0.3611	-0.11673	0.633901	-0.06569	-0.20779	0.011899	-0.10322	0.156745	-0.179	-0.22788	-0.55546	-0.14497	-0.28159	-0.50239	-0.91146	-0.80131	-0.58091	-0.26173	-0.51643	0.186087	-0.30515	-0.09501
or0133	Aspartate transaminase	Contig40_gene1178	E	-0.33536	-0.41341	-0.27222	-0.2325	0.32376	0.181089	0.430075	0.502038	0.218688	-0.06313	0.097849	0.11556	0.095573	-0.00907	-0.32336	-0.23696	-0.15743	-0.52287	-0.71727	-0.11153	-0.17782	-0.22659	-0.38683	-0.27001	-0.17096	0.101555	-0.07418	-0.5695	-0.07055	-0.73408	-0.27494	-0.66468	-0.44842	-0.4505	0.007132	0.017397	-0.20602	0.041357	0.134962	0.036351	0.144548	0.581481	0.161537	-0.16977	0.277976	0.255233
or0134	ABC-type transporter, integral membrane subunit	Contig40_gene1179	G	-1.11865	-1.18076	-1.12941	-0.58448	-1.40875	-1.44976	-1.40133	-1.26371	-0.99363	-1.2131	-0.44821	-0.55821	-1.59926	-0.83444	-0.47685	-1.23361	-1.19881	1.44701	-1.45613	-1.96404	-0.6176	-1.25568	-0.64227	-1.42274	-0.42098	-1.4727	-1.42706	-1.38972	-0.998	-2.02723	-0.76757	-0.41845	0.077982	-0.75081	-1.19925	-1.52697	-0.67587	-1.17171	-1.60641	-1.39719	-1.34748	-1.31218	-1.01605	-1.49806	-0.91191	-0.84312
or0135	Monosaccharide-transporting ATPase	Contig40_gene1180	G	-1.27617	-1.71688	-1.05606	-1.16752	-1.44006	-0.77331	-0.84323	-0.73123	-1.4662	-1.35055	-1.60732	-0.55694	-1.12464	-1.54059	-2.20674	-1.26864	-1.28396	-0.97767	-0.83805	-0.85327	-1.13178	-1.00876	-1.35447	-0.90891	-1.12306	-1.71301	-1.37795	-0.71763	-1.29221	-0.63089	-1.28853	-0.60136	-1.0041	-0.58745	-0.86224	-1.39689	-1.73985	-1.0733	-1.28929	-1.43178	-0.92792	-1.07972	-0.90424	-0.15016	-0.67474	-1.06055
or0136	periplasmic sugar-binding protein	Contig40_gene1181	G	-0.4217	-0.62995	-1.01958	-0.77338	-0.58591	-0.85269	-0.6285	-0.80281	-1.00478	-1.31059	-0.75139	-1.00368	-1.27761	-1.17451	-0.98542	-1.29817	-1.07208	-1.3173	-1.04888	-1.01617	-0.77635	-1.56092	-0.68933	-0.99124	-0.55684	-1.22713	-1.0027	-0.7571	-0.64055	-0.52119	-0.68026	-0.14053	0.327828	-0.07713	-0.98822	-0.44937	-0.50965	-0.88535	-1.17088	-0.90946	-0.88631	-0.62664	-0.3891	-0.86623	-0.69796	-0.61986
or0137	periplasmic binding protein/LacI transcriptional regulator	Contig40_gene1182	G	0.13485	0.172766	-1.08539	-0.95546	-1.02122	-0.87096	-0.72151	-0.76687	-0.75424	-0.5526	-0.92394	-0.69499	-0.65884	-0.51665	-0.88218	-0.84846	-1.2045	-0.85039	-0.92206	-0.82531	-0.96284	-0.97451	-0.92281	-1.18523	-1.44211	-1.29452	-1.44686	-0.20778	-0.35968	-0.05879	-0.6727	0.193323	0.865161	0.590436	-0.9184	-1.20841	-0.94674	-1.35813	-1.07239	-1.01992	-1.04173	-0.66337	-0.90421	0.335861	0.11338	-1.10141
or0138	response regulator receiver	Contig40_gene1183	T	0.476444	0.560425	-0.73053	-0.78678	-0.5647	-0.63098	-0.47234	-0.44821	-0.59924	-0.52938	-0.27744	-0.22427	-0.58724	-0.5071	-0.52212	-0.63876	-0.53721	-0.97382	-0.78943	-0.41327	-0.52299	-0.63206	-0.56023	-0.72599	-0.82642	-0.77643	-0.79663	-0.35698	-0.17367	-0.01764	-0.21815	1.32844	1.30029	1.13665	-0.75138	-0.78987	-0.5759	-0.72502	-0.68432	-0.74567	-0.79617	-0.20762	-0.48139	-0.00153	0.131072	-0.87508
or0139	histidine kinase internal region	Contig40_gene1184	T	-0.12325	0.041027	-1.1398	-1.23443	-0.98509	-1.22762	-1.0458	-1.12155	-0.83336	-0.78553	-1.04898	-0.96213	-0.68916	-0.84841	-0.69107	-0.89488	-1.12075	-1.02651	-1.02409	-0.68282	-1.0142	-0.77761	-1.07552	-0.99998	-1.14696	-1.11715	-1.23766	-0.26681	-0.51794	-0.27292	-0.47854	0.20524	0.426682	0.478398	-0.77678	-0.74401		-1.1027	-0.84772	-0.85176	-1.01804	-1.0096	-1.04828	0.448247	-0.08422	-1.14475
or0140	periplasmic-binding protein/LacI transcriptional regulator	Contig40_gene1185	G	0.377282	0.312199	-0.45644	0.058063	-0.79733	-0.66645	-0.35727	-0.21153	-0.07242	-0.43103	-0.01886	-0.06285	-0.50195	-0.30488	0.375331	-0.35793	-0.39697	-0.64411	-0.65243	-0.37048	-0.1632	-0.24724	-0.25054	-0.73178	-0.7135	-0.84213	-0.59217	-0.608	0.11035	-0.46745	0.125783	1.33469	1.25653	0.96523	-0.45601	-0.19848	-0.10379	-0.32417	-0.33854	-0.14728	-0.39466	-0.1513	-0.39216	-0.37497	0.031286	-0.43951
or0141	hypothetical protein	Contig40_gene1186		-0.40558	-0.79378	0.902316	1.06687	0.05899	-0.42238	0.01817	-0.12293	-0.18892	-0.14139	-0.11841	-0.00646	-0.37156	-0.00143	0.156898	-0.04725	0.133575	-0.22393	0.095556	0.504493	0.790134	1.48064	2.02116	-0.91562	-0.58696	-0.48058	-0.08859	-1.14334	-0.01195	-1.2744	-0.01114	-0.59585	-0.69385	-0.60429	-0.86405	-1.157	-1.07057	-0.68105	-0.4854	-0.91	-0.09141	0.222212	-0.27275	-1.19606	-0.43644	-0.24891
or0143	2-deoxy-D-gluconate 3-dehydrogenase	Contig40_gene1188	Q	-0.64227	-0.32292	-0.72278	-0.54866	-0.74937	-0.72543	-0.93682	-0.81094	-0.70285	-0.36109	-0.42603	-0.75884	-0.666	-0.8095	-0.41078	-0.48004	-0.97389	-0.46977	-0.59358	-0.6553	-0.73372	-0.64243	-0.67839	-0.7182	-0.64755	-0.918		-0.82105	-0.48863	-0.8942	-0.38015	-1.14353	-0.68278	-0.87858	-0.56067	-0.47898	-1.40381	-0.76904	-0.59424	-1.1139	-0.76762	-0.716	-0.91126	-0.78439	-0.92038	-0.71985
or0144	4-deoxy-L-threo-5-hexosulose-uronate ketol-isomerase	Contig40_gene1189	G	-0.64305	-0.72771	-1.18625	-1.36903	-1.03461	-1.08264	-1.38943	-1.52413	-1.45392	-0.99367	-1.30337	-1.21175	-1.37872	-0.93568	-1.41453	-1.01695	-1.43506	-1.41639	-1.34378	-0.82159	-1.34587		-1.37072	-1.16078	-1.07634	-1.06707	-1.26936	-0.46148	-0.59319	-0.48921	-0.68251	-1.12544	-1.36393	-1.3333	-1.06562	-0.92334	-0.96301	-0.75455	-0.9864	-1.36273	-1.17682	-1.38827	-1.46162	-0.54073	-0.8683	-0.76105
or0145	periplasmic binding protein/LacI transcriptional regulator	Contig40_gene1190	K	-0.02065	-0.06805	-0.44951	-0.05944	0.021791	-0.28185	-0.24335	-0.40802	0.028388	-0.27067	-0.15188	-0.18204	-0.53505	-0.21276	-0.08982	-0.27983	-0.02577	-0.02068	0.073211	-0.01444	0.262472	-0.06104	-0.27822	-0.02931	-0.00013	-0.13085	-0.0911	-0.05252	-0.19095	-0.34505	-0.21752	-0.2251	-0.38619	-0.02844	-0.6659	-0.83342	-0.82228	-0.93401	-0.63471	-0.76979	-0.35804	-0.52128	-0.58104	0.018169		-0.02929
or0146	Ig domain protein	Contig40_gene1191		1.20097	1.14322	-1.23933	-1.07055	-1.0913	-1.07752	-1.39942	-1.48191	-1.16747	-1.25854	-1.22238	-1.46158	-1.47649	-1.34384	-0.99594	-1.19587	-0.91056	-1.09114	-1.09911	-1.3931	-0.72051	-1.31182	-1.21749	-1.16438	-1.18928	-1.31595	-1.33308	-0.99481	-0.63897	-1.27764	-0.85354	1.27095	1.30958	1.53749	0.110793	0.07882	0.241075	0.238251	0.286101	-0.02357	0.3509	0.436311	0.201037	-0.92975	-1.25795	-1.18182
or0147	Arabinogalactan endo-1,4-beta-galactosidase	Contig40_gene1192	G	1.38897	1.66587	-0.70912	-0.20403	-0.90962	-0.75135	-0.94577	-0.66502	-0.75851	-0.43958	-0.48718	-0.76437	-0.68637	-0.75403	-0.08332	-0.41569	-0.93471	-0.48844	-0.48844	-0.52015	-0.8806	-0.60355	-0.73326	-0.79128	-0.91361	-0.80396	-0.97772	-0.72949	-1.03525	-1.04963	-0.90557	1.29734	0.937682	1.27052	0.40148	0.216683	-0.54764	0.091639	0.122751	0.238764	0.437559	0.028291	0.328517	-0.59669	-0.9405	-1.45817
or0148	Beta-galactosidase	Contig40_gene1193	G	1.84313	1.90371	-0.74036	-0.67471	-0.97544	-1.04062	-1.22296	-1.27077	-0.8513	-1.00284	-1.23206	-1.33149	-1.42272	-0.9283	-0.96358	-1.09561	-0.99533	-1.05467	-0.65937	-0.87293	-0.82825	-0.93774	-0.89951	-0.97975	-1.05866	-1.03273	-1.24889	-0.7424	-0.09944	-0.81999	-0.29517	1.84934	1.79443	1.76923	0.963566	1.0193	1.14879	1.04963	1.0978	0.803489	1.05022	1.40441	0.756031	-1.17089	-0.81265	-1.09322
or0149	ABC-type transporter, integral membrane subunit	Contig40_gene1194	G	1.99903	2.02273	-1.08642	-0.29193	-0.86138	-0.83641	-0.85563	-0.85518	-0.70673	-0.83386	-0.50074	-1.02229	-0.97407	-1.14583	-0.53435	-1.10715	-0.60895	-0.92338	-0.44869	-1.196	-0.11029	-1.05947	-0.44818	-0.75552	-0.91551	-1.20402	-1.06614	-1.03221	-0.05717	-0.82889	0.205228	2.14756	1.98271	1.9453	1.22586	1.1376	1.36558	1.39845	1.41868	1.35369	1.45215	1.32085	1.41874	-1.36058	-0.26399	-0.72135
or0150	ABC-type transporter, integral membrane subunit	Contig40_gene1195	G	2.18125	2.35402	-0.57776	-0.32166					-0.54414	-0.94353	-0.9542			-0.94984	-0.50236	-0.484	-0.42055			-0.71701	-0.38865	-0.87702	-0.54509	-1.05583	-0.83869	-1.24475	-1.03731	-0.79086		-1.15433		2.64922	2.37043	2.53742	1.51423	1.44961	1.60699	1.42285	1.62326	1.45798	1.68802	1.62726	1.46069	-1.75582
or0151	extracellular solute-binding protein family 1	RTSA02858	G	2.11232	2.51972	0.116763	0.483141	-0.4603	-0.11569	-0.2476	-0.11156	-0.16835	-0.13733	-0.28763	-0.29131	-0.15906	-0.27106	0.504978	-0.37505	-0.28939	0.082929	-0.05929	-0.16587	0.315071	-0.03698	0.126633	-0.54678	-0.41185	-0.30528	-0.36361	-0.20896	-0.12689	-0.32546	-0.08288	1.71928	1.4878	1.64091	0.884572	0.866251	0.78129	0.79698	0.90841	0.880953	0.812773	1.08444	0.93029	-0.09673	-0.16629	-0.30228
or0152	hypothetical protein	Contig40_gene1197		0.5531	0.412116	0.015052	0.473462	-0.19529	-0.42135	-0.38221	-0.61954	0.375455	0.048013	0.103051	-0.22503	-0.41971	0.05404	0.489336	0.101216	0.096334	-0.05905	-0.1107	0.236164	0.103501	0.218133	-0.04068	0.353858	0.173602	0.077211	-0.0022	0.139092	0.585564	-0.17889	-0.35968	0.314996	0.631939	0.532312		0.448573	0.09052	0.134689	-0.00923	-0.11373	0.608863	0.283407		0.01287	-0.60943	-0.25938
or0153	Mannitol 2-dehydrogenase	Contig40_gene1198	G	0.624417	0.526292	0.646105	0.986481	0.440197	0.242017	0.483321	0.501339	0.535639	1.00454	0.92627	0.562148	0.518559	0.842066	1.0235	0.786979	1.06571	0.361745	0.875681	0.832224	1.07027	0.650218	0.863793	0.205314	0.321818	0.731298	0.488245	0.467409	0.526965	0.279439	0.616081	0.037691	0.470719	0.54072	0.250486	0.346805	-0.12158	0.221548	0.341252	0.396282	0.748878	0.228576	0.082284	0.332665	0.088194	0.640267
or0154	6-phosphogluconate dehydrogenase, decarboxylating	Contig40_gene1199	G	0.433149	0.569651	0.196805	0.036715	0.361031	0.248684	0.272107	0.218653	0.349655	0.409626	0.205493	0.096351	0.329155	0.561939	0.179901	0.387934	0.367629	0.018609	-0.04851	0.461157	0.158286	0.284046	0.184558	-0.16753	-0.06149	0.824749	0.615141	-0.01924	0.203694	0.396891	-0.1016	-0.27434	0.327276	0.390709	0.046419	0.221274	0.118223	0.006325	0.216111	-0.14292	0.1221	0.578133	0.449146	0.07604	0.234872	0.353897
or0155	Gluconokinase	Contig40_gene1200	G	0.708486	0.806938	0.2073	0.348427	0.330827	0.411181	0.370352	0.455411	0.324167	-0.08172	0.204375	-0.05389	0.010422	0.106615	-0.04479	0.034332	-0.0618	0.012448	-0.14117	0.018837	-0.12079	0.043112	0.201592	-0.66689	-0.55462	-0.39714	-0.24781	0.978076	0.645233	1.12932	0.246656	0.446299	0.248541	0.681378	0.779392	0.858196	0.649004	0.709208	0.590818	0.800043	0.634245	0.724871	0.740094	0.58583	0.297559	0.884493
or0156	D-lactate dehydrogenase	Contig40_gene1201	C	0.258699	0.178086	-0.02201	0.117222	0.04892	0.123092	0.230434	0.227734	0.234864	0.27054	0.255662	0.312416	0.476785	0.326887	0.137632	0.280421	0.543421	0.471036	0.084653	0.334537	0.057326	0.183994	0.337933	-0.15219	-0.21354	0.445331	0.250924	-0.21639	0.129931	-0.04772	-0.07427	-0.39891	0.206975	0.236843	-0.13011	0.05412	-0.1905	-0.23793	-0.00251	-0.20121	0.120713	0.446427	0.340455	-0.14769	-0.48582	0.265314
or0157	hypothetical protein	Contig40_gene1202		-0.40167	-0.2962	-0.46466	-0.47303	-0.61355	-0.88505	-0.75004	-0.8207	-0.1931	-0.38612	-0.36191	-0.6972	-0.44785	-0.26508	-0.64158	-0.32005	-0.47788	-0.34728	-0.16759	-0.24848	-0.40154	-0.20091	-0.33664	-0.88219	-0.79247	-0.39107	-0.43068	-0.73571	-0.58887	-0.97612	-0.95044	-0.48727	-0.43376	-0.5471	-1.00232	-0.70219	-1.2553	-0.84865	-0.90928	-0.85148	-0.69609	-0.61482	-0.47337	-0.92055	-0.88288	-0.57962
or0158	regulatory protein DeoR	Contig40_gene1203	K	-0.14218	-0.32982	-0.1574	-0.21526	-0.31972	-0.24519	-0.32012	-0.28064	-0.27038	-0.25291	-0.30481	-0.22024	-0.06753	-0.16697	-0.18837	0.052911	-0.17491	-0.05669	-0.15098	-0.02285	-0.0945	0.113421	-0.27451	-0.23089	-0.4034	-0.1068	-0.14784	-0.30615	-0.26145	-0.3089	-0.65128	-0.11548	-0.14829	-0.02155	-0.55679	-0.72716	-0.39631	-0.468	-0.56178	-0.7602	-0.5492	-0.0806	-0.48758	-0.30887	-0.59192	-0.41561
or0159	Xylose isomerase domain-containing protein TIM barrel	Contig40_gene1204	G	-2.28443	-2.15046	-1.54579	-1.33972	-2.22092	-2.12713	-2.14265	-2.03132	-1.49282	-1.22393	-1.4689	-2.00118	-1.70797	-1.62162	-1.22399	-1.57054	-1.58895	-2.14197	-2.12822	-1.06348	-1.46772	-1.1202	-2.10041	-1.38967	-2.00351	-1.87059	-2.17836	-1.2035	-2.2878	-0.53799	-1.95544	-1.7542	-1.47171	-1.43425	-1.86497	-2.06182	-1.57638	-1.67577	-1.68024	-1.88777	-1.88692	-1.45296	-1.74894	-0.67646	-1.75353	-1.59101
or0160	MATE efflux family protein	Contig40_gene1205	V	-1.66335	-1.74099	-1.79402	-1.58017	-2.279	-2.05453	-2.02386	-2.11035	-1.55806	-1.77225	-1.92906	-1.99096	-2.08287	-1.80379	-1.79985	-1.49681	-1.5991	-1.36754	-1.73912	-1.58366	-1.19567	-1.71411	-1.39278	-1.87958	-2.07053	-2.08161	-1.85414	-1.77114	-1.51514	-2.00228	-1.82462	-1.00491	-1.49023	-1.43364	-1.62174		-1.56596	-1.48225	-1.61255	-1.69857	-1.65285	-1.6375	-1.71629	-1.74882	-1.50747	-1.5345
or0161	Auxin Efflux Carrier	Contig40_gene1206	R	-0.92494	-0.64547	-1.20792	-1.32917	-1.5422	-1.47134	-1.37438	-1.40515	-1.13109	-0.97007	-0.96286	-1.57575	-1.52463	-1.21281	-1.24044	-1.44216	-1.48699	-1.73732	-1.47843	-1.27731	-0.80428	-1.38648	-1.30593	-1.21975	-1.22318	-1.19739	-1.19441	-1.77151	-0.85024	-1.84659	-1.01682	-0.77754	-1.41622	-1.12507	-0.71084	-0.97698	-0.92859	-0.99689	-1.03237	-0.77264	-0.96157	-1.02663	-0.97562	-1.98252	-1.48654	-0.97746
or0162	Altronate dehydratase	Contig40_gene1207	G	-1.40874	-1.39472	-1.23087	-0.65161	-1.31785	-1.45531	-1.46907	-1.35542	-1.08629	-1.10078	-1.09018	-1.50141	-1.43391	-1.40789	-0.94724	-1.36243	-1.37323	-1.48033	-1.4091	-1.30517	-1.21085	-1.2928	-1.1349	-1.128	-1.24617	-1.31901	-1.33264	-0.80488	-1.39747	-1.24681	-1.55792	-0.87237	-0.91045	-1.22445	-1.14123	-1.39408	-0.85584	-1.15745	-1.4539	-1.28154	-1.32066	-1.16628	-1.15977	-0.95379	-1.07122	-1.1454
or0163	Altronate oxidoreductase	Contig40_gene1208	G	-0.54612	-0.16353	0.127783	-0.82883	-0.86669	-0.84585	-0.78163	-0.79266	-0.95317	-0.40335	-0.79402	-1.20793	-0.76404	-0.71746	-0.82562	-0.43304	-0.94167	-1.16379	-0.76669	-0.38051	-0.83982	-0.22617	-1.04804	-0.39991	-0.65999	0.507124	-1.24258	-0.32224	-0.49212	0.298282	-0.33424	-0.14976	-0.90648	-0.36012	-0.32001	-0.43318	-0.46367	-0.49776	-0.53757	-0.44338	-0.51557	-0.58564	-0.30526	-0.29992	-0.81626	-0.45071
or0164	Polygalacturonase	Contig40_gene1209	M	-0.38342	-0.54228	-0.94836	-1.00736	-1.36578	-1.15596	-1.22678	-1.1081	-0.91815	-0.67161	-0.70219	-1.38351	-1.28078	-1.15847	-0.72354	-1.10236	-0.97023	-1.3898	-1.08212	-1.25539	-0.55255	-1.12477	-1.01143	-1.04129	-1.36611	-1.04115	-1.09898	-0.81452	-0.94607	-1.21079	-1.26243	0.189515	-0.00176	-0.16006	-1.15907	-1.67893	-1.07808	-0.91407	-1.33901	-1.18325	-1.24169	-0.98248	-0.94625	-0.87235	-1.16486	-1.07332
or0165	ABC-type transporter, integral membrane subunit	Contig40_gene1210	G	-1.02755	-0.89967	-1.38697	-0.93646	-0.78539	-1.26478	-1.05193	-1.04322	-0.5042	-0.86779	-1.00722	-0.97749		-0.98302	-1.1934	-1.22006	-1.13832	-1.18375	-1.37462	-1.09466	-0.70144	-1.22628	-0.89882	-1.2244	-1.24712	-1.67054	-1.16583	-1.39423	-0.07284	-1.73	-0.43297	-0.09916	-0.55367	-0.82407	-1.35632	-1.42968	-1.15543	-1.22098	-1.15123	-1.80008	-1.36138	-0.85324	-1.35809	-1.29223	-0.58822	-0.46249
or0166	ABC-type transporter, integral membrane subunit	Contig40_gene1211	G	0.904375	0.931118	-0.01086	0.176263	-0.80654	-0.58947	-0.6149	-0.63133	-0.08332	-0.01396	-0.28207	-0.66171	-0.44608	-0.23792	-0.38607	-0.18872	-0.07925	-0.50446	0.213866	0.038145	0.198201	0.0767	0.380974	-0.37548	-0.26458	-0.1365	0.228143	-1.39864	-0.16828	-1.71818	0.009123	1.99121	1.34688	1.44568	-0.64765	-0.94401	-0.67674	-0.42179	-0.36471	-0.50056	-0.24791	-0.25332	-0.21643	-1.50465	0.17707	-0.539
or0167	extracellular solute-binding protein family 1	Contig40_gene1212	G	0.348459	0.270081	-1.1632	-0.51067	0.604375	-1.24306	0.274541	-0.2547	-0.34496	-0.80391	0.110707	-0.7653	-1.14315	-0.47454	-0.82094	-1.04466	-1.14467	-1.15483	-0.07233	-1.1495	-0.51429	-1.13466	-0.85396	1.71553	0.882773	-0.7495	1.93009	1.51929	1.02988	2.07001	-0.65022	0.846223	0.213775	0.501698	-0.58546	0.271118	-0.80329	-0.14815	-0.86513	0.197757	0.299942	-0.28954	0.649279	0.744117	-0.10839	-0.41706
or0168	glycosyl hydrolase family 88	Contig40_gene1213	R	-1.19471	-1.03237	-1.41407	-1.02909	-1.88481	-1.56888	-1.73921	-1.61306	-1.40226	-1.46086	-0.77942	-1.47437	-1.57265	-1.32632	-0.78307	-1.04625	-1.15631	-1.31864	-0.95569	-1.42013	-1.4056	-1.43178	-1.19432	-1.4292	-1.54797	-1.34387	-1.5756	-0.48987	-1.01851	-0.82309	-0.99286	-0.72804	-0.95283	-0.58261	-2.14689	-2.29688	-3.79726	-1.68733	-1.64086	-1.83482	-1.73263	-1.90698	-1.6947	-0.3779	-1.12553	-1.13716
or0169	periplasmic binding protein/LacI transcriptional regulator	Contig40_gene1214	K	-0.41915	-0.27403	-0.83074	-0.4058	-0.8016	-0.84579	-0.83967	-0.87047	-0.59286	-0.51146	-0.7077	-0.16713	-0.38475	-0.73705	-0.83881	-0.54429	-0.51307	-0.49463	-0.0556	-0.519	-0.54295	-0.71383	-0.60161	-0.60442	-0.66859	-0.59848	-0.5888	-0.29683	-0.60745	-0.8546	-0.63746	-0.31346	0.254243	-0.17928	-0.80141	-0.65454	-1.37424	-1.07267	-0.86738	-0.82349	-0.78198	-0.61474	-0.97182	-0.26247	-0.4733	-0.51121
or0170	Uronate isomerase	Contig40_gene1215	G	0.40196	0.427	0.236265	-0.54144	-0.36085	-0.26035	-0.47247	-0.68893	-0.37548	0.237703	-0.6088	0.075333	-0.04937	-0.00854	-0.56315	0.054019	-0.24426	-0.23395	0.645455	0.224681	-0.49724	0.387235	-0.44815	0.01239	0.023361	0.344396	0.286429	-0.65479	0.071552	-0.62653	-0.04923	0.459718	0.438199	0.488617	0.172102	0.227169	0.453241	0.120289	0.040843	-0.32702	0.166762	0.08753	-0.18447	-0.54271	0.139426	0.326999
or0171	nucleotide binding protein PINc	Contig40_gene1216		-1.05073	-1.08437	-0.95459	-1.09214	-1.05451	-1.27239	-1.27218	-1.61409	-0.94092	-1.05547	-1.22447	-1.23108	-1.43982	-0.82284	-1.26131	-1.05563	-0.92258	-1.60916	-1.38579	-0.88868	-1.09073	-1.0475	-1.05752	-1.13003	-0.93833	-1.60821	-1.30182	-2.0411	-1.16026	-1.96675	-0.58508	-1.21777	-1.35525	-1.48318	-1.4372	-0.82975	-1.4009	-1.67925	-1.19413	-1.37415	-1.21592	-1.4489	-1.58192	-2.20836	-0.91635	-1.02328
or0172	prevent-host-death family protein	Contig40_gene1217		0.098555	0.170718	-0.1156	0.066376	0.492624	0.055794	-0.07811	-0.42747	-0.03726	-0.29487	-0.3285	-0.03888	-0.39285	-0.26573	-0.31085	-0.1947	-0.25234	-0.74858	0.1713	-0.08338	-0.18018	0.07218	0.005823	0.223478	0.148431	-0.56656	-0.51313	-1.36311	-0.11542	-0.92689	0.21551	-0.55905	-0.44362	-0.48519	-0.02422	0.205508	0.271496	0.089793	-0.03101	-0.33641	-0.13235	-0.37497	-0.64259	-1.42478	-0.33847	-0.20119
or0173	Peptidoglycan-binding lysin domain	Contig40_gene1218		-0.32818	-0.58557	-1.18895	-0.43406	-1.35725	-1.05378	-1.11418	-0.98841	-1.1095	-0.58931	-1.17483	-1.134	-1.04789	-1.16383	-0.90239	-1.02171	-1.37426	-0.9152	-1.02895	-1.07946	-1.13653	-1.23278	-1.173	-0.9095	-1.09623	-1.24382	-1.43773	-0.56063	-1.22598	-1.15489	-1.03686	-0.73374	-0.19958	-1.05759	-1.27584	-0.93106	-1.43376	-1.30146	-0.63141	-1.24883	-0.7667	-0.51803	-1.08607	-0.43605	-1.37343	-1.14366
or0174	protein of unknown function DUF296	Contig40_gene1219	R	-0.19963	-0.21154	-0.89513	-0.80387					-0.58852	-0.64016	-0.66643			-0.6075	-1.08233	-0.90183	-0.26872			-0.43553	-0.45433	-0.6451	-0.94528	-0.47222	-0.40296	-0.64479	-0.97449	-0.65657		-0.23961		-0.50525	-0.50088	-0.32651	-0.43594	-0.15868	-0.14279	-0.49304	-0.09749	-0.4508	-0.15549	-0.29488	-0.87071	-0.85512
or0175	FAD dependent oxidoreductase	Contig40_gene1220	C	-1.10333	-1.07985	-1.3346	-0.94235	-1.40349	-1.30934	-1.38756	-1.29959	-1.28486	-1.10348	-1.37606	-1.42545	-1.25643	-1.15855	-0.57508	-0.96851	-0.83744	-1.11615	-0.93659	-1.3027	-0.90157	-1.27131	-1.17055	-1.13384	-1.13776	-1.11955	-1.19811	-0.61142	-1.51123	-1.1254	-1.45818	-1.115	-0.73858	-0.97772	-1.22434	-1.36428	-1.36225	-1.50698	-1.02447	-1.13262	-1.10684	-1.24871	-1.30404	-0.7261	-1.41877	-1.08576
or0176	FAD-dependent pyridine nucleotide-disulphide oxidoreductase	Contig40_gene1221	C	-1.25167	-1.27033	-1.07077	-0.98559	-0.92445	-1.17344	-1.14457	-1.15398	-0.99103	-1.04757	-1.37059	-1.63391	-1.67422	-1.09279	-1.79009	-1.09519	-0.99705	-1.02215	-1.11469	-1.30151	-0.94381	-1.14455	-1.19112	-1.19647	-1.22581	-1.10534	-0.98651	-0.61372	-0.69166	-0.83568	-0.76987	-1.238	-1.07101	-1.04148	-1.14198	-1.30012	-1.52546	-1.18218	-1.10746	-0.96565	-0.89572	-1.08077	-1.31777	-0.6426	-0.96266	-0.99603
or0177	hypothetical protein	Contig40_gene1222		-0.93712	-0.97735	-1.00745	-0.94953	-1.14375	-1.0776	-1.05261	-0.99969	-1.13315	-0.69625	-0.69391	-1.05349	-1.21047	-0.84557	-0.61618	-0.83732	-1.01551	-0.96433	-1.18294	-0.81665	-0.90407	-1.02997	-1.29455	-1.25157	-1.13947	-1.10664	-1.19752	-0.66508	-0.89812	-0.75419	-1.07498	-0.983	-1.54909	-1.14809	-1.05181	-0.94485	-1.22823	-1.23078	-0.8964	-1.28539	-0.81146	-1.13483	-1.3351	-0.57446	-1.50515	-1.05616
or0178	hypothetical protein	Contig0_or0179		-0.60312	-0.30259	-0.60203	-0.79713					-1.24892	-0.79413	-1.22242			-0.73584	-1.06385	-0.88306	0.386351			-0.96873	-0.90776	-0.67029	-1.41514						-0.75286		-0.63715	-0.75956	-0.82592	-0.6244	-0.66803	-0.73748	-0.58636	-0.65519	-0.98432	-0.62271	-0.95887	-0.93257	-0.55811		-0.64563	-0.76049
or0179	L-lactate dehydrogenase	Contig40_gene1223	C	0.767317	0.950596	1.10801	0.87279	0.895632	0.909559	0.829597	0.589219	1.42674	1.25501	1.03004	1.04359	1.01393	1.21852	0.938787	1.23377	0.900572	0.672014	-0.01214	1.38006	0.927429	1.14183	0.954757	0.92398	0.597875	0.911836	1.34487	0.671553	0.867457	0.826168	0.256747	0.219365	0.81178	0.9404	1.41212	0.98426	1.12859	1.10016	1.2409	0.977686	1.01495	1.31372	1.33669	0.704083	0.937266	0.862291
or0180	hypothetical protein	Contig40_gene1224		0.141209	0.277798	0.370061	0.148086	0.280809	0.270269	0.281415	0.281979	0.287472	0.38912	0.118051	0.095383	0.140239	0.399009	0.049462	0.357371	0.090923	0.40802	0.284043	0.349768	-0.26619	0.303119	0.113354	-0.019	0.315543	0.425603	0.376524	-0.08817	0.563655	0.068853	0.183246	0.417276	0.144131	0.268844	0.084545	0.184775	0.174996	0.019244	-0.10893	0.043191	0.160812	0.205457	0.028332	0.005189	0.311093	0.652161
or0181	hypothetical protein	Contig40_gene1225		0.299331	0.342407	0.176442	0.016047	0.071578	0.076046	0.204197	0.158803	0.179096	0.51947	0.260233	0.365587	0.36379	0.357624	-0.05344	0.526257	0.194492	0.556303	-0.07503	0.395114	-0.15101	0.668579	0.222592	0.043497	0.19217	0.393615	0.325607	0.430365	0.096396	0.003548	0.24306	-0.25621	-0.02463	0.027311	-0.1095	0.288099	0.102842	0.127385	0.014319	0.038921	0.226653	0.166903	-0.18146	0.26439	-0.50886	0.275789
or0182	transposase IS4 family protein	Contig40_gene1226	L	-0.83327	-0.68551	-0.9214	-1.11289	-0.77178	-0.99139	-1.08213	-1.09097	-1.16469	-0.75831	-1.00891	-0.94797	-0.83791	-0.91263	-0.69337	-0.90019	-1.0458	-0.89379	-1.05241	-0.78268	-0.89429	-0.8307	-1.21084	-0.7281	-0.51269	-0.86769	-1.00328	-1.22703	-0.37871	-1.08955	-0.99063	-1.09599	-1.48739	-1.67386	-0.88553	-0.50382	-0.83818	-0.93648	-0.60055	-0.60902	-0.70933	-0.90101	-1.23891	-0.84551	-0.92399	-0.34041
or0182	transposase IS4 family protein	GR_Contig0_or0183		0.397463	0.054178	-0.61599	-0.37082					-0.11407	-0.54701	-0.15131			-0.51784	-0.44922	-0.55761	-0.3031			-0.53227	-0.43412	-0.6421	-0.13781						0.260264		0.232092	-0.90181	-0.86064	-0.58298	0.02907	0.467961	0.096428	0.291962	0.123462	0.222133	0.245179	0.313144	-0.0917		0.180962	0.590938
or0184	hypothetical protein	Contig40_gene1227		-1.25005	-1.53541	-1.24453	-1.35348	-1.53582	-1.14513	-1.27447	-1.12561	-1.2593	-1.21206	-1.2158	-1.23603	-1.28624	-1.16614	-1.11041	-1.3263	-1.35337	-0.72916	-1.11719	-1.53251	-1.15089	-1.2151	-1.01612	-0.86473	-1.19018	-1.06624	-1.30015	-0.16986	-1.62821	-0.46381	-2.09627	-0.29917	-1.25995	-0.65228	-1.56976	-0.58854	-1.11491	-1.06374	-1.00321	-0.68358	-1.10678	-0.9301	-1.09669	0.103934	-0.69112	-1.41806
or0185	SNF2-related protein	Contig40_gene1228		-0.96566	-0.82949	-0.40075	-0.5708	-1.25164	-1.04926	-1.26087	-0.84085	-0.84547	-0.30854	-0.75588	-0.40997	-0.45861	-0.71307	-0.41853	-0.36838	-0.44145	-0.07476	-0.13979	-0.30373	-0.63343	0.062174	-0.85944	-0.80231	-0.65238	-0.47489	-0.56007	-0.63252	-1.63082	-0.46554	-1.53193	-0.56469	-0.15806	-0.7116	-0.97289	-0.83321		-1.0554	-1.03358	-0.901	-0.88114	-0.17152	-0.74731	-0.14614	-0.84156	-1.16533
or0186	SNF2-related protein	Contig40_gene1229		-0.97235	-0.99729	-0.56705	-0.24762	-1.54891	-1.08929	-1.18882	-1.10391	-0.60969	-0.51266	-0.43144	-0.76032	-0.7713	-0.8199	-0.19696	-0.41861	-0.38376	-0.42022	-0.54677	-0.56166	-0.03848	-0.5465	-0.49857	-0.58071	-0.77398	-0.57239	-0.66346	-0.46415	-1.69088	-0.7675	-1.64294	-0.21914	-1.04128	-0.70327	-0.68787	-1.24042	-0.84675	-0.56018	-1.01155	-0.85828	-0.89906	-0.85225	-0.68117	-0.30852	-1.11072	-1.93171
or0187	helix-turn-helix domain protein	Contig0_or0187		-0.79718	-0.96026	-0.19647	0.117421					-0.83227	-0.18755	-0.80045			-0.34744	-0.21636	-0.20471	-0.15555			-0.34813	-0.11334	-0.27987	-0.63446						-0.75673		-0.53543	-1.02364	-0.90175	-0.62363	-0.95448	-0.53889	-0.92678	-0.24193	-0.75182	-0.35612	-0.9903	-1.00387	-1.10478		-1.12452	-0.87238
or0188	Peptidase S24/S26A/S26B, conserved region	Contig40_gene1230	K	0.82915	1.06788	0.855971	0.469371	0.314967	0.391478	0.255049	0.254808	0.649614	0.826407	0.231989	0.420682	0.505087	0.541038	-0.25917	0.641823	0.439361	0.769135	0.908293	0.59026	-0.15161	0.787002	0.516793	0.650666	0.817424	0.560513	0.552572	0.345185	0.472204	0.596571	0.514894	-0.12152	0.186119	0.668485	0.483447	0.629556	-0.04024	-0.04563	0.098247	0.401861	0.207474	0.285188	0.664228	0.599505	0.095664	0.670936
or0189	integrase family protein	Contig40_gene1231	L	-1.07074	-0.92746	-0.53987	-0.72062	-0.61458	-0.76957	-0.73462	-0.84926	-0.33682	-0.70222	-1.0322	-0.69646	-0.68872	-0.71124	-0.73661	-0.78091	-1.01831	-0.5995	-0.87767	-0.82309	-0.73637	-0.79922	-0.99685	-0.53204	-0.58419	-0.54993	-0.59572	-0.08385	-0.55711	-0.24121	-0.96915	-0.27387	-0.57603	-0.66465	-0.69751	-0.77827	-0.66745	-0.86025	-0.85988	-0.90295	-0.63055	-0.74187	-0.61356	-0.26702	-1.58818	-0.38881
or0190	protein of unknown function DUF881	Contig40_gene1232	S	1.46135	1.73469	2.39005	1.78403	1.50572	1.59313	1.80108	1.98391	2.39948	2.62175	2.3644	2.84451	2.60173	2.37082	2.11689	2.59358	2.59211	3.20293	2.85518	2.52979	2.06097	2.57879	2.17937	1.3527	1.44642	2.49684	2.22176	2.21277	1.84868	2.32666	1.53151	2.21814	2.17177	2.24509	1.6894	1.34499	1.26072	1.44876	1.43679	1.67856	2.03834	1.93395	2.13471	1.63541	1.01381	1.33201
or0191	cellulose biosynthesis protein	Contig40_gene1233	M	-0.24216	-0.3851	-0.67041	-0.52641	-0.66833	-0.71041	-0.6339	-0.80189	-0.72412	-0.09709	-0.67466	-0.72383	-0.66386	-0.45181	-0.57729	-0.11525	-0.64533	-0.99031	-1.30795	-0.21648	-0.92085	-0.28655	-0.72382	-0.70431	-0.5254	-0.48101	-0.68933	-1.12875	-0.22584	-1.15255	-0.70551	-0.599	-0.49189	-0.36796	0.211701	0.086862	0.062732	0.120012	0.262599	0.08575	0.041084	-0.0525	-0.2048	-1.06598	-0.35761	-0.3183
or0192	SNARE associated Golgi protein	Contig40_gene1234	S	-0.10922	0.134517	-0.18924	-0.5141	-0.46074	-0.49164	-0.21413	-0.37644	-0.29184	-0.04766	-0.56901	-0.34498	-0.44166	-0.33841	-0.50648	-0.19896	-0.31674	-0.78499	-0.62878	-0.0958	-0.24518	-0.22593	-0.25128	-0.56361	-0.61111	0.038441	-0.35086	-0.08865	0.100814	-0.51868	0.119956	-0.41349	-0.53252	-0.30629	0.327772	0.244396	0.172286	0.302093	0.516193	0.358864	0.42488	-0.08399	-0.09241	-0.74731	-0.28887	-0.23713
or0193	glycogen synthase	Contig40_gene1235	M	-0.22731	-0.25702	-1.63798	-1.87849	-1.82632	-1.88532	-1.99149	-2.01235	-1.80481	-1.20655	-2.29999	-1.66491	-1.77054	-1.39546	-2.0981	-1.43952	-1.82056	-1.92422	-1.46081	-1.20704	-1.95525	-1.35704	-1.83111	-1.62684	-1.48591	-1.4668	-1.47021	-1.36759	-0.66526	-1.13834	-1.33525	0.277477	-0.18807	-0.06516	-1.37239	-1.38265	-1.38869	-1.54176	-1.58416	-1.79853	-1.48452	-1.59109	-1.87694	-1.38995	-0.83196	-1.51914
or0194	hypothetical protein	Contig40_gene1236	G	-0.58668	-0.51417	-0.7534	-0.81252	-0.70588	-0.66789	-0.59647	-0.78239	-0.57082	-0.54581	-0.85165	-0.79297	-0.87818	-0.55676	-0.53332	-0.53237	-0.51159	-0.83252	-0.72135	-0.35254	-0.24001	-0.68162	-0.66092	-0.41032	-0.51111	-0.72233	-0.63212	-1.22352	0.077979	-1.22407	0.150452	-0.52666	-0.80635	-0.48326	-0.20165	-0.32841	-0.49428	-0.6671	-0.50966	-0.44156	-0.48972	-0.64738	-0.74339	-1.56319	-0.2015	-0.44924
or0195	galactose-1-phosphate uridylyltransferase	Contig40_gene1237	C	-1.27782	-1.0124	-1.24387	-1.34181	-1.10625	-1.35917	-1.44194	-1.38082	-1.25741	-1.06598	-1.23178	-1.56807	-1.5066	-1.27488	-1.27066	-0.62291	-1.22159	-1.33608	-1.54773	-1.09257	-1.33002	-1.14538	-1.39483	-1.09324	-1.15061	-1.28159	-1.37043	-0.79257	-0.50145	-0.94966	-1.0973	-1.23197	-1.38569	-1.13784	-0.93465	-0.68134	-1.11026	-1.12427	-1.0151	-1.37794	-1.13697	-0.94782	-1.57201	-0.73139	-1.43347	-0.80279
or0196	sodium/calcium exchanger membrane region	Contig40_gene1238	P	-0.70018	-0.63916	-0.78286	-0.74016	-1.36031	-1.35726	-1.27178	-1.28722	-1.33095	-1.49204	-1.20199	-1.49772	-1.42435	-1.3402	-1.16834	-1.55709	-1.27322	-1.58458	-1.52865	-1.48072	-0.75848	-1.43335	-1.14327	-1.29652	-1.01825	-1.40465	-1.33374	-1.4885	-1.38616	-1.62603	-0.35347	-1.54566	-1.18715	-1.41495	-0.76237	-0.66385	-2.00303	-1.20437	-0.62161	-0.69987	-0.93434	-1.02032	-1.27213	-1.80612	-0.83299	-1.16247
or0197	flavin reductase domain protein FMN-binding	Contig40_gene1239	R	1.3983	1.35158	1.191	0.758687	1.20324	1.28671	0.838397	0.686141	-0.09229	0.813314	0.021641	0.436199	0.046915	0.719952	0.637695	0.413329	0.779777	0.257036	0.604413	0.574752	0.483852	0.730724	0.019905	1.02558	1.27317	0.618872	0.464217	-0.29608	1.20212	0.127738	1.22114	1.32857	0.945676	0.952083	1.28589	1.01252	1.45401	1.2323	1.12417	1.07852	1.33204	0.81226	0.565908	-0.39377	0.738256	1.1407
or0198	band 7 protein	Contig40_gene1240	O	0.838717	0.939078	1.2247	1.20988	0.816504	0.611904	0.952696	1.00904	1.70896	1.76183	1.62392	2.13385	1.74653	1.70594	1.83056	1.91668	1.89701	1.15494	1.41722	1.93534	2.02345	1.80381	1.66699	0.366152	0.487364	1.52709	1.67491	0.875846	0.736581	0.404068	0.779453	0.095556	0.462652	0.610599	0.955028	0.653642	0.577372	0.828705	0.956468	1.14943	1.73034	1.53659	1.31438	1.14964	0.623467	0.520504
or0199	protein of unknown function DUF107	Contig40_gene1241	O	1.17117	1.20884	1.13777	1.40779	1.1434	0.979018	1.0314	1.00512	1.88064	1.88165	1.7694	2.04839	1.90393	1.66061	1.84596	1.83021	2.19693	0.825391	1.73764	1.88132	2.18975	1.87909	1.85925	0.807437	0.742002	1.71898	2.06215	-0.05007	0.684368	-0.04587	0.455599	0.372016	0.880304	0.941631	1.30733	1.0946	1.07485	1.46757	1.35996	1.17439	1.93862	1.70118	1.3882	0.136888	1.00111	0.477009
or0200	Alpha-galactosidase	Contig40_gene1242	G	-0.14823	0.054488	0.082975	-0.6067	-0.48052	-0.72577	-0.70788	-0.81158	-0.50067	0.185161	-0.51029	-0.32357	-0.31882	-0.1912	-0.83759	-0.12738	-0.49316	-0.92642	-0.24893	0.098876	-0.57375	-0.05161	-0.85014	-0.30259	-0.16661	0.063201	-0.08566	-0.71877	-0.64351	-0.459	-0.3984	-1.24091	-1.36924	-0.59153	-0.15838	-0.07026	-0.5752	-0.2501	-0.19155	-0.10568	-0.09209	-0.23864	-0.34437	-0.68751	-0.77431	-0.42423
or0201	ABC-type transporter, integral membrane subunit	Contig40_gene1243	G	0.091761	0.057965	-0.91814	-0.79183	-0.86647	-1.31162	-1.30796	-1.3193	-0.74866	-1.13046	-1.0969	-1.37986	-1.34919	-0.98353	-1.19128	-0.84787	-0.96764	-1.2698	-1.05642	-0.98971	-0.39836	-0.92906	-0.73952	-0.85335	-0.31978	-0.84865	-0.78889	-0.95848		-1.23869	-0.00435	-0.51073	-0.25743	-0.38769	-0.75755	-0.70866	-0.53397	-0.66878	-0.46888	-0.90045	-0.4962	-0.71491	-0.45024	-1.41864	-0.97	-1.08527
or0202	ABC-type transporter, integral membrane subunit	Contig40_gene1244	G	-0.75621	-0.03478	-1.11903	-0.90515	-1.43642	-1.08294	-1.4906	-1.2987	-0.95003	-0.8979	-1.12759	-1.36086	-1.27551	-1.05499	-0.87039	-1.04937	-1.33367	-0.90517	-0.98658	-1.07836	-0.89063	-0.86174	-1.38135	-0.95258	-1.14651	-1.08376	-1.34212	-0.90011	-1.12556	-1.23531	-0.87952	-1.15529	-0.53789	-0.31044	-0.82825	-0.95215	-1.56757	-0.90544	-0.73409	-1.38171	-0.86125	-1.04612	-0.87696	-0.81281	-1.39207	-1.38664
or0203	extracellular solute-binding protein family 1	Contig40_gene1245	G	-0.47352	-0.4829	-1.4306	-0.67922	-1.48247	-1.19276	-1.20234	-0.98141	-1.40007	-1.04797	-1.16374	-1.20995	-1.02668	-1.17995	-1.37884	-0.99785	-1.60674	-0.8448	-1.09911	-1.18227	-1.1857	-1.37506	-2.16985	-1.18907	-1.2378	-1.24984	-1.31405	-0.60091	-0.22987	-0.18483	0.27378	-0.5221	-0.87985	-0.0093	-1.34563	-1.38238	-1.09712	-1.58088	-1.32653	-1.11304	-1.02957	-1.28971	-1.45556	-0.59414	-0.80254	-1.07028
or0204	glycoside hydrolase family 43	Contig40_gene1246		-0.71217	-0.58199	-0.59	-0.02312	-0.71027	-0.52345	-0.65708	-0.54626	-0.83529	-0.64531	-0.47385	-0.64669	-0.44561	-0.64069	-0.43953	-0.30739	-0.375	-0.13627	0.052492	-0.65478	0.055187	-0.43096	-0.00614	-0.30138	-0.52204	-0.67966	-0.32604	-0.41798	0.201539	-0.52043	0.422092	-0.24857	-0.7741	-0.36224	-0.84564	-1.0351	-1.00427	-0.8712	-0.61676	-0.86307	-0.57868	-1.09969	-0.60205	-0.69258	-0.48835	-0.57073
or0205	hypothetical protein	Contig40_gene1247		-0.45081	-0.59251	-0.22833	-0.37725	-0.25487	-0.32025	-0.27652	-0.38548	-0.05697	-0.0855	0.120299	-0.54303	-0.42859	-0.45013	0.068243	-0.2255	0.035594	-0.3391	-0.31699	-0.32927	0.149217	-0.4326	0.017	-0.33109	-0.50598	-0.30346	-0.44306	-0.18781	0.132946	-0.02294	-0.29417	0.046603	-0.258		-0.20327	-0.62673	-0.20485	-0.228	-0.45356	-0.32971	-0.50901	-0.29628	-0.119	-0.09512	-0.12988	-0.26673
or0206	histidine kinase internal region	Contig40_gene1248	T	-0.0596	-0.0175	-0.09643	-0.20263	-0.38237	-0.2585	-0.22708	-0.14562	-0.42	0.233044	-0.25453	-0.29457	-0.22538	-0.15637	0.222561	-0.17792	-0.37285	-0.17771	-0.38546	-0.17215	-0.12444	-0.12239	-0.35189	-0.48897	-0.69878	-0.41642	-0.77789	-0.15741	0.289984	0.243347	-0.00078	-0.04301	-0.18364	-0.1529	-0.22612	-0.0171	-0.61075	-0.46503	-0.04141	0.128085	0.025365	0.189091	-0.34516	0.047011	-0.83692	-0.1472
or0207	response regulator receiver	Contig40_gene1249	T	-0.67682	-0.80272	-1.07279	-1.30432	-0.85684	-0.99007	-0.61961	-0.86678	-0.74625	-0.90273	-1.04497	-1.08389	-0.96151	-0.94617	-1.0258	-0.89947	-1.05185	-1.13093	-1.28544	-0.93911	-1.05159	-1.04519	-1.10344	-1.1262	-1.05038	-0.71108	-1.06991	-1.1155	-0.29428	-0.50127	-0.56779	-1.73753		-1.20439	-0.56306	-0.4039	-0.43747	-0.6208	-0.25236	-0.62662	-0.22437	-0.48292	-0.70949	-1.31774	-0.83321	-0.44557
or0208	Rhamnulokinase	Contig40_gene1250	G	-0.53972	-0.57735	-0.68595	-0.58116	-1.17326	-1.11986	-1.04511	-1.07674	-1.19941	-0.97385	-0.6863	-1.20888	-0.9317	-1.03296	-0.68521	-0.92604	-0.80364	-1.05165	-0.99867	-0.53876	-0.67534	-0.73597	-1.09729	-0.59474	-0.6377	-0.94512	-0.94561	-0.28064	0.135905	0.200483	0.008599	-2.24473	-0.60757	-0.60579	-0.94659	-0.82633		-1.0328	-0.78606	-0.70679	-0.92387	-0.76982	-0.7343	-0.19974	-1.5639	-0.70791
or0209	L-rhamnose isomerase	Contig40_gene1251	G	-0.75896	-0.70381	-0.37334	-0.77869	-0.86169	-0.81319	-0.98243	-0.791	-0.62499	-0.46361	-0.76766	-0.37297	-0.43878	-0.46565	-0.95084	-0.40703	-0.76525	-0.12618	-0.62676	-0.18362	-0.68979	-0.15321	-1.19186	-0.69174	-0.69791	-0.61856	-0.77445	0.162372	0.443194	0.03428	0.481094	-0.17502	-0.26905	-0.69632	-0.7386	-0.24867	-0.88031	-0.69685	-0.50036	-0.59133	-0.6127	-0.37794	-0.75269	-0.38174	-1.37398	-0.40082
or0210	microcompartments protein	Contig40_gene1252	Q	-1.39647	-1.36001	-1.35012	-1.57573	-1.73828	-1.51805	-1.46559	-1.38205	-1.436	-1.22964	-1.04116	-1.57306	-1.36311	-1.24793	-1.20757	-1.38722	-1.31709	-1.44279	-1.67505	-1.17453	-1.19041	-1.43303	-1.54888	-1.41926	-1.56351	-1.20398	-1.71713	-0.72858	-0.97409	-0.45375	-1.17698	-1.30252	-4.00182	-1.29646	-1.26248	-1.13906		-1.39527	-1.25193	-1.32278	-1.27326	-1.09962	-1.40009	-0.46296	-1.28998	-1.25848
or0211	Respiratory-chain NADH dehydrogenase domain 51 kDa subunit	Contig40_gene1253	C	-1.16766	-1.14292	-1.0317	-0.40233	-1.81248	-1.1679	-1.37132	-1.25275	-1.01293	-0.92492	-0.83916	-1.52287	-1.3618	-0.88569	-0.68595	-0.81712	-1.25259	-1.34552	-1.32814	-0.95875	-0.81541	-1.00343	-1.14047	-1.02026	-1.21015	-1.34537	-1.27472	-0.72296	-1.01597	-0.86317	-0.95347	-0.94415	-1.12975	-0.98693	-1.15952	-1.14183	-1.40735	-0.66698	-1.39275	-1.18819	-1.19219	-1.18559	-1.02018	-0.68891	-0.77414	-1.48178
or0212	Ethanolamine utilization protein EutN/carboxysome structural protein Ccml	Contig40_gene1254	Q	-1.28713	-1.18728	-1.07397	-1.14153	-1.46825	-1.58232	-1.47873	-1.47694	-1.2506	-0.99503	-1.07299	-1.59249	-1.46057	-1.01233	-1.17041	-1.19369	-1.46841	-1.52111	-1.54581	-0.92076	-1.97578	-0.78881	-1.07862	-1.48436	-1.59555	-1.49909	-1.47717	-0.8075	-0.57156	-0.33665	-0.54021	-1.5142	-0.66996	-1.377	-1.34878	-2.17671	-1.60221	-1.20341	-1.38008	-1.76297	-1.29874	-0.75848	-1.4838	-0.81212	-1.36221	-1.44681
or0213	Propanediol utilization protein	Contig40_gene1255	Q	-0.4145	-0.67796	-0.97853	-0.88264	-1.64001	-1.36841	-1.28477	-1.29256	-1.23763	-1.03825	-1.42633	-1.28744	-1.07911	-1.08385	-0.87804	-0.91222	-1.28906	-1.31281	-1.42105	-0.93318	-1.19488	-0.87305	-1.33157	-1.2801	-1.27941	-0.86523	-0.7793	-0.12556	-0.40501	-0.15241	-0.28168	-1.30495	-0.40747	-0.56151	-1.51515	-1.29994	-0.79002	-1.11661	-0.99223	-1.0274	-1.03357	-1.01857	-0.83394	-0.54674	-1.17424	-1.4479
or0214	microcompartments protein	Contig40_gene1256	Q	-0.20176	-0.29575	-0.16618	0.177516	-0.45282	-0.83285	-0.47339	-0.58339	0.420142	0.02774	0.283537	-0.26978	-0.66948	-0.27754	-0.45479	-0.40617	-0.16698	-0.63196	-0.79939	-0.10019	-0.14031	-0.22029	0.050278	-1.32473	-1.18958	-0.61623	-0.72214	0.849339	0.318433	1.00705	0.114769	-0.60976	-0.45677	-0.4071	-0.71203	-0.65584	-0.95925	-0.97187	-0.66024	-0.54553	-0.29544	-0.05966	-0.27298	0.942979	-0.34638	-0.13476
or0215	microcompartments protein	Contig40_gene1257	Q	-0.8698	-1.16666	-0.95199	-0.90153	-1.57139	-1.15823	-1.18885	-1.08794	-1.20137	-0.83524	-0.84856	-1.31367	-1.1305	-1.12564	-0.68177	-1.2003	-1.14833	-1.26585	-1.35618	-0.75086	-0.95227	-0.98227	-1.44389	-0.99079	-1.38932	-1.07951	-1.06639	-0.0034	-0.49163	-0.01535	-0.40962	-0.47639	-0.75594	-0.85023	-1.00083	-1.28285	-0.85505	-0.83511	-1.29249	-1.01754	-1.15181	-0.89414	-0.82511	-0.01405	-0.86032	-1.45452
or0217	microcompartments protein	Contig40_gene1259		-0.54743	-0.33225	-0.42385	-0.29693	-1.27718	-0.97339	-0.93623	-0.75113	-0.72899	-0.29208	-0.27713	-0.98424	-0.89989	-0.60993	-0.26443	-0.44083	-0.98794	-0.91077	-0.77228	-0.41927	-0.60595	-0.34969	-0.61851	-0.51379	-1.09784	-0.92655	-0.92432	-0.70523	-0.291	-0.2515	-0.82048	-0.19103	-0.51765	-0.32777	-0.38208	-0.6066	-0.2843	-0.18852	-0.53834	-0.56796	0.050985	-0.19462	-0.56768	-0.46404	-1.33312	-1.24911
or0218	L-iditol 2-dehydrogenase	Contig40_gene1260	E	-0.92345	-1.15199	-1.06939	-0.79463	-1.54857	-1.34742	-1.33718	-1.44153	-1.02703	-1.16484	-0.95775	-1.61728	-1.58314	-0.9938	-0.58311	-1.05203	-1.03354	-1.41251	-1.27481	-1.17936	-0.83476	-1.08433	-0.66379	-1.00973	-0.42859	-1.33997	-0.9622	-0.95328	-0.62464	-0.98653	-0.04829	-0.78848	-0.37122	-1.08474	-1.57961	-1.7417	-2.53869	-1.50109	-1.56671	-1.48972	-1.42411	-1.48452	-1.38281	-1.25469	-1.2442	-0.93124
or0219	Acetaldehyde dehydrogenase (acetylating)	Contig40_gene1261	C	-1.44527	-0.9507	-1.29055	-0.58583	-1.30105	-1.09497	-1.32592	-1.28436	-1.10593	-1.23967	-1.37105	-1.37881	-1.07923	-1.26658	-1.23072	-1.14004	-1.34913	-0.7413	-0.98526	-1.22234	-0.47426	-1.14644	-0.70089	-1.10079	-1.34614	-1.21509	-1.36924	-0.52986	-0.12143		-0.08704	-0.7007	-1.42941	-1.06428	-1.1395	-1.42481	-1.50388	-1.33755	-1.2358	-1.35087	-1.35016	-1.55026	-1.39335	-0.5507	-1.5343	-1.30687
or0220	protein of unknown function DUF336	Contig40_gene1262	R	-1.90514	-2.23203	-1.69304	-1.53664	-1.9939	-1.66756	-2.00723	-1.76371	-1.76787	-1.64772	-1.37265	-2.15803	-2.06708	-1.69254	-1.38054	-1.02451	-1.91345	-1.77666	-1.83303	-1.99799	-1.48099	-1.8785	-1.91292	-1.77573	-1.71199	-1.66483	-1.59153	-0.74492	-1.02967	-0.81705	-1.21631	-1.52489	-2.15796	-2.30572	-1.86955	-2.41413	-3.00697	-1.83424	-2.02616	-2.22028	-1.86934	-2.08415	-1.86862	-0.78585	-1.7523	-1.14073
or0221	cobalamin adenosyltransferase	Contig40_gene1263	S	-1.54198	-1.55252	-1.40647	-0.63197	-1.62239	-1.23539	-1.39817	-1.16185	-1.53132	-0.66058	-1.03496	-1.37063	-1.09434	-1.41867	-1.14231	-1.10155	-1.19778	-0.90081	-1.15635	-0.78815	-0.91791	-1.08026	-1.17433	-1.20951	-1.33741	-1.15608	-1.28402	-0.4184	-0.5089	-0.75795	-0.45281	-0.83739	-0.65732	-1.27173	-1.4388	-1.09588		-1.72945	-1.27552	-1.87644	-1.78421	-1.46223	-1.39996	-0.44874	-1.61671	-1.80746
or0222	hypothetical protein	Contig40_gene1264		-1.40515	-1.5642	-1.23832	-0.79107	-1.1073	-0.88274	-1.01148		-1.20682	-0.93966	-1.22162	-0.85011	-1.1227	-1.28119	-0.76415	-0.89279	-1.28211	-0.33781	-0.78599	-0.92549	-0.91389	-1.11844	-1.37168	-0.80748	-0.98386	-1.25167	-1.12359	-0.73412	-0.07913	-0.82673	-0.25782	-0.76083	-1.58473	-1.55485	-1.59785		-1.16597	-1.24745	-1.63531	-1.4682	-1.44879	-2.0009	-1.69991	-0.57678	-1.01347	-0.9003
or0223	Diol/glycerol dehydratase reactivating factor large subunit	Contig40_gene1265		-1.63359	-1.56415	-1.31645	-0.86446	-1.71658	-1.53455	-1.51104	-1.51082	-1.83104	-1.1067	-1.3999	-1.15514	-1.21258	-1.39628	-1.42192	-1.34452	-1.71621	-1.28531	-1.30119	-1.1496	-1.51015	-1.33316	-2.42189	-1.791	-1.47764	-1.43071	-1.45035	-0.18936	-0.52267	-0.28717	-0.69399	-1.62916	-0.30579	-1.66668	-2.04995	-1.48698		-2.12185	-1.68377	-1.64753	-1.48411	-1.53184	-2.03261	-0.47661	-1.53514	-1.32189
or0224	dehydratase small subunit	Contig40_gene1266	Q	-1.05817	-1.26137	-0.57328	-0.92308	-1.17135	-1.25233	-1.19616	-1.02223	-1.33548	-0.5067	-1.01685	-0.40142	-0.81933	-0.5141	-0.86834	-0.60665	-1.41689	-0.71851	-0.46955	-0.52944	-1.10353	-0.49676	-1.00811	-1.20989	-1.20766	-0.74162	-0.59973	-0.08437	0.128136	-0.18961	0.138013	-1.72025	-0.56942	-1.32986	-1.90769	-2.52189	-2.09289	-2.01771	-1.73499	-1.62509	-1.19786	-1.40448	-1.84934	-0.35564	-0.85358	-0.98771
or0225	dehydratase medium subunit	Contig40_gene1267		-1.39014	-1.51744	-1.7855	-1.10885	-1.68872	-1.32691	-1.57253	-1.54381	-1.89046	-1.62312	-1.91255	-1.46762	-1.37789	-1.60356	-1.39744	-1.6898	-1.07929	-1.34268	-1.34332	-1.66479	-1.37924	-1.61858	-1.18086	-1.45169	-1.64785	-1.36889	-1.46373	-0.74556	-0.60101	-0.42937	-0.37468	-1.22746	-1.58714	-0.61633	-1.7866	-1.38141		-1.51634	-1.34606	-1.71091	-1.39216	-1.38301	-1.26992	-0.97286	-1.62401	-1.50356
or0226	Glycerol dehydratase	Contig40_gene1268	Q	-0.76871	-0.85746	-0.41193	-0.44109	-1.03891	-1.17065	-1.07461	-1.17016	-0.59969	-0.52651	-0.55551	-0.86305	-1.01552	-0.57254	-0.43305	-0.6637	-0.75662	-0.81918	-0.4843	-0.34209	-0.49755	-0.45074	-0.64342	-0.98963	-0.99905	-0.93627	-0.63249	-0.71632	-0.04393	-0.67725	0.333367	-1.04049	-0.19799	-0.81342	-1.41888	-1.20231	-0.8757	-1.04946	-1.05508	-1.11217	-0.83017	-0.91095	-1.14034	-1.30409	-0.69532	-0.85532
or0227	class II aldolase/adducin family protein	Contig40_gene1269	G	-0.5028	-0.71227	-0.06616	-0.25916	-0.91577	-0.85623	-0.65392	-0.53968	-0.52287	-0.1153	-0.21522	-0.23292	-0.38068	-0.08789	-0.52906	-0.00811	-0.28923	-0.4133	-0.29075	0.345419	-0.37638	-0.05298	-0.53338	-0.44626	-0.79463	-0.26305	-0.45035	0.292876	0.370081	0.530885	0.603795	-0.19351	-0.04659	-0.58209	-0.82814	-0.72362	-0.71329	-0.78767	-0.62503	-0.63793	-0.23531	-0.68214	-0.7976	-0.38761	-0.78743	-0.52483
or0228	regulatory protein DeoR	Contig40_gene1270	K	-0.22418	-0.29823	-0.40407	-0.43401	0.179007	0.271719	-0.10866	-0.41401	-0.60342	-0.73857	-0.65316	-0.11429	-0.37193	-0.44737	-0.35367	-0.38624	-0.45085	-0.45458	-0.01639	-0.44985	-0.37122	-0.60652	-0.52194	-0.11242	0.142009	-0.26665	-0.10822	-0.32053	0.924097	-0.04818	0.946969	-0.45647	-0.46842	-0.77447	-0.27052	-0.08968	0.023816	-0.59523	-0.28058	-0.43006	-0.03829	-0.19776	-0.65698	-0.62054	-0.09081	0.572122
or0229	DNA polymerase beta domain protein region	Contig40_gene1271		0.048832	0.213122	-0.20371	-0.30763	-0.18385	-0.32971	-0.22405	-0.36476	-0.75653	0.144981	-0.29825	-0.00675	-0.11438	-0.02264	-0.22539	0.046788	0.168558	-0.34063	-0.00893	0.102712	-0.10076	0.030703	-0.49258	-0.4017	-0.29909	-0.26218	-0.53923	-0.26165	0.210864	-0.16336	0.031955	-0.00184	-0.04535	-0.04306	-0.11662	-0.18354	-0.64654	-0.5399	-0.19986	-0.17593	0.141526	-0.17425	-0.48391	-0.42164	-0.56752	0.108005
or0230	67 kDa myosin-cross-reactive antigen family protein	Contig40_gene1272	S	-0.90779	-0.74253	-0.75561	-0.28524	-1.07256	-0.64497	-0.93008	-0.74701	-0.78703	-0.72699	-0.97334	-0.98324	-1.02092	-0.88757	-0.62082	-0.87617	-0.68671	-0.9396	-0.91128	-0.95673	-0.69339	-0.75204	-0.92204	-0.55516	-0.88145	-0.95628	-1.04858	-0.77105	-1.34371	-0.90377	-0.99266	-0.83339	-0.68956	-0.64907	-0.9318	-0.66843	-0.68748	-0.83272	-0.75042	-0.72183	-0.77425	-0.66554	-0.98412	-0.55499	-0.67205	-1.1557
or0231	dihydroxyacetone kinase regulator	Contig40_gene1340		-0.47531	-0.55607	-0.49554	-0.82542	-0.42377	-0.40276	-0.4699	-0.63927	-0.67058	-0.27684	-0.78072	-0.70192	-0.72199	-0.81277	-0.28428	-0.55	-0.67507	-0.63695	-0.45117	-0.33692	-0.43174	-0.35898	-0.42044	-0.43007	-0.37661	-0.71148	-0.52032	-0.41565	0.034951	-0.33714	0.066191	-0.35583	-0.69249	-0.2801	-0.08829	-0.11868	-0.37116	-0.15618	-0.22881	-0.31282	-0.24282	-0.51328	-0.29632	-0.45655	-0.46903	0.003741
or0232	Protein of unknown function DUF2088	Contig40_gene1273	S	0.117071	0.227854	-0.06881	-0.37245	0.107562	0.106717	-0.09389	-0.02533	0.124949	0.173921	-0.58527	0.191461	0.222664	0.229774	-0.13651	-0.00388	-0.13836	-0.04427	-0.37987	0.277165	-0.33895	0.108306	-0.29495	-0.02082	0.01425	0.127085	0.170606	0.08168	0.062979	0.343847	-0.18302	-0.50357	-0.3119	-0.51816	0.141377	0.255087	-0.24515	-0.24364	-0.11101	0.158444	0.09825	0.088575	0.248087	0.242542	-0.4615	0.083047
or0233	beta-lactamase domain protein	Contig40_gene1274	J	0.293868	0.234577	-0.32924	0.190451	0.488412	0.504249	0.365118	0.224059	0.032518	0.189788	0.124145	0.425927	0.381156	0.0003	-0.15029	-0.03712	0.143696	-0.21137	-0.31873	0.02856	0.115438	-0.06058	0.043947	0.392513	0.361892	-0.05413	0.115611	0.380545	0.599017	0.326111		-0.62071	-0.22476	-0.10179	0.428314	0.448483	-0.15762	-0.0196	0.377327	-0.01672	0.267739	0.50076	0.065117	0.365916	0.368198	0.749117
or0234	5-carboxymethyl-2-hydroxymuconate Delta-isomerase	Contig40_gene1275	Q	0.166455	0.244963	-0.02987	-0.01545	0.392758	0.406212	0.649949	0.600082	0.662037	0.187014	0.30663	0.597489	0.59209	0.468006	0.267725	0.185302	0.067093	0.0609	-0.17899	0.307469	0.064485	0.065246	0.131101	0.17377	0.037527	0.139376	0.226716	-0.23376	0.365248	0.364404	0.334592	-0.8077	-0.48638	-0.39542	0.115646	0.218064	0.120933	-0.02804	0.149479	0.231867	0.288567	0.436281	0.184623	0.175972	0.494992	0.416048
or0235	phospho-2-dehydro-3-deoxyheptonate aldolase	Contig40_gene1276	E	-1.48722	-1.64942	-1.08162	-1.21936	-1.62422	-1.75739	-1.65483	-1.73575	-1.39252	-1.21234	-1.35383	-1.10764	-1.03898	-1.46094	-1.16487	0.313543	0.164522	-0.15847	-0.93212	0.312449	-0.02506	-0.12107	-0.40461	-1.7199	-1.47073	-1.20231	-1.38522	-0.90006	-1.20571	-1.11149	-1.22015	-1.77567	-1.64296	-1.98569	-0.95527	-0.83629	-1.10494	-1.27819	-0.92386	-0.94205	-0.8909	-1.20754	-1.42045	-0.74878	-1.20749	-1.30005
or0236	hypothetical protein	Contig40_gene1277		-0.21923	-0.03122	-0.73155	-0.31087	-0.4973	-0.42842	-0.3134	-0.33411	-0.17715	-0.88684	-0.38968	-0.51929	-0.49316	-0.53393	-0.32398	-0.77274	-0.83652	-0.91325	-0.86996	-0.61507	-0.96809	-0.61141	-0.76612	0.204778	-0.29953	-0.68616	-0.60291	-0.61651	-0.20885	-0.63238	-0.58656	-0.51053	-0.57818	-0.84179	-0.18834	-0.04689	-0.15131	-0.10896	0.10978	0.027335	-0.03685	-0.08886	-0.15179	-0.90238	-0.80064	-0.4064
or0237	tRNA/rRNA methyltransferase (SpoU)	Contig40_gene1278	J	0.984362	0.843931	0.579834	0.931625	0.844261	0.865303	1.06729	1.07087	1.02045	0.550793	0.882727	0.783356	0.924516	0.86372	0.911882	0.865498	0.693115	0.651694	0.248753	0.926869	0.714559	0.714559	0.76357	0.583984	0.628221	0.541533	0.566743	-0.03888	0.818249	0.348255		0.309402	0.634523	0.536991	0.920452	0.95804	0.974515	0.935345	1.05237	0.913326	0.869633	1.29325	1.04494	0.022849	0.379604	0.906033
or0238	hypothetical protein	Contig40_gene1279		0.26472	0.249872	-0.10198	-0.4479	0.13952	0.158473	0.480309	0.349037	0.398899	0.343842	0.348537	0.043756	0.102175	0.292467	0.131849	0.190993	0.144899	-0.28617	-0.33737	0.302064	0.175196	-0.0401	0.27633	-0.03557	-0.06831	-0.22222	-0.24039	1.259	0.326688	0.755552	0.554443	-1.14462	-0.46023	-0.21787	0.302705	0.261457	0.053549	0.179236	0.488174	0.400061	0.317593	0.398353	0.347628	0.964039	0.189257	0.456083
or0239	MATE efflux family protein	Contig40_gene1280	V	0.16425	0.204364	-0.15342		-0.49797	-0.13923	-0.20896	-0.28414	-0.40628	-0.00805		-0.30214	-0.26227	-0.0457		0.200823	-0.39634	-0.42465	-0.60525	0.249436	-0.05157	0.051669	-0.26324	-0.22154	-0.26816	-0.13804	-0.21157	-0.30547	-0.27051	-0.34433	-0.01508	-0.67158	-0.13105	-0.11312	0.162168	0.114871	0.029988	-0.03766	0.324415	0.093042	0.016968	0.098821	0.173914	-0.21528	-0.11539	-0.14845
or0240	DNA polymerase IV	Contig40_gene1281	L	-0.46784	-0.26721	-0.61984	-0.20297	-0.33139	-0.41106	-0.19139	-0.4385	-0.06809	-0.10627	-0.31773	-0.41404	-0.42314	-0.42531	-0.51265	-0.32372	-0.33212	-0.55601	-0.50283	-0.20517	-0.51047	-0.26333	-0.33774	-0.73958	-0.62963	-0.47767	-0.69867	0.186324	-0.00641	0.37925	0.102511	-1.09333	-0.73425	-0.82835	-0.09202	-0.03267	-0.55084	-0.47861	0.00484	-0.10835	-0.03762	-0.31674	-0.35461	0.433665	-0.58335	-0.02355
or0241	regulatory protein ArsR	Contig40_gene1282	K	-0.85595	-1.18406	-0.00079	-0.62852	-0.75425	-0.57655	-0.71807	-0.87722	-0.64668	-0.38116	-0.52955	-0.84017	-0.75008	-0.58029	-0.64592	-0.31014	-1.0329	-0.89023	-0.78273	-0.33748	-0.53086	-0.07628	-0.74946	-0.89759	-0.58183	-0.42003	-0.5269	-1.20753	-0.63556	-0.93906	-1.05842	-1.09866	-0.84213	-0.96122	-0.29552	-0.36847	-0.4893	-0.49773	-0.47411	-0.64611	-0.53504	-0.69353	-0.74715	-0.87706	-1.79507	-0.45015
or0242	heavy metal translocating P-type ATPase	Contig40_gene1283	P	-1.08173	-0.80552	-0.29662	0.037769	-0.81941	-0.8444	-0.85462	-0.76838	-0.47254	-0.49489	-1.13032	-0.791	-0.79496	-0.6372	-0.3801	-0.62691	-0.61871	-0.76565	-0.71118	-0.58198	-0.15654	-0.32061	-0.57726	-0.53608	-0.70877	-0.865	-0.82145	-0.64089	-1.01317	-0.45659	-1.0795	-0.7361	-0.92298	-0.81589	-0.52761	-0.67652	-1.00842	-0.55156	-0.60669	-0.77081	-0.77082	-0.61012	-0.8479	-0.35628	-1.83294	-0.93957
or0243	beta-lactamase	Contig40_gene1284	V	0.339121	0.485917	-0.00399	-0.01058	0.279934	0.238561	0.018982	-0.13204	-0.82274	-0.09232	-0.73393	-0.20108	-0.31104	0.11462	-0.41517	-0.28823	-0.38373	-0.4885	-0.24272	-0.24442	-0.41895	-0.21293	-0.83536	0.307674	0.058291	-0.02566	-0.35969	-0.06839	0.519902	0.117942	0.201939	-0.12379	-0.31708	0.588779	0.602838	0.53722	-0.10413	0.508346	0.305007	0.294209	0.179514	-0.43218	-0.13204	-0.38061	-0.00121	0.332678
or0244	regulatory protein TetR	Contig40_gene1285	K	0.325665	0.234228	-0.19212	-0.93392	0.448193	0.730094	-0.46784	-0.44288	-0.9098	-0.25877	-0.78484	-0.88034	-0.76868	-0.58143	-0.54186	-0.49478	-0.64233	-0.4933	-0.4866	-0.49909	-0.28327	-0.39279	-0.56529	0.789071	1.13278	-0.34061	-0.733	-0.13467	0.210369	0.087264	-0.25573	-0.60371	-0.18621	-0.12005	0.754783	0.616085	0.595153	0.26152	0.544363	0.732851	0.211887	0.091402	0.330572	-0.05316	-0.21072	0.016714
or0245	hypothetical protein	Contig40_gene1286		0.453769	0.67718	0.027096	0.105896	1.27983	1.50718	0.282857	-0.03665	-0.35235	-0.20265	-0.19013	-0.6881	-0.55618	-0.14794	-0.64809	-0.20241	-0.14119	-0.42007	-0.29498	-0.01424	0.2423	-0.18039	-0.29056	1.33832	1.45311	0.165989	0.126578	-0.13513	-0.02108	-0.15455	0.820593	0.354855	-0.14072	-0.07713	0.886016	0.483664	0.643584	0.611033	0.705982	0.725206	0.226799	0.014084	0.280888	-0.51981	0.398288	0.029284
or0246	putative ABC-2 type transport system permease protein	Contig40_gene1287		0.149088	0.319724	-0.25584	-0.36372	0.845305	0.960167	-0.04035	-0.48723	-0.51217	-0.63992	-0.79027	-1.32918	-1.09063	-0.4809	-0.61933	-0.55224	-0.57374	-0.91938	-0.79588	-0.38678	-0.29477	-0.53892	-0.5791	1.52778	1.49799	-0.62835	-0.58133	-0.80046	-0.01537	-0.67384	0.569735	-0.13566	0.028502	-0.32266	0.998367	0.624764	0.788477	0.384833	0.87124	0.702858	-0.07554	0.021235	0.102249	-1.15598	0.2754	0.09985
or0247	Fe(3+)-transporting ATPase	Contig40_gene1288	V	-0.21174	0.309085	-0.37812	-0.05015	0.934842	1.04015	-0.11503	-0.32922	-0.74251	-0.52551	-0.59976	-0.86801	-0.74967	-0.39652	-0.12124	-0.65594	-0.1996	-0.41068	-0.51703	-0.59183	-0.28901	-0.45655	-0.87236	1.57909	1.46869	-0.58613	-0.36974	-0.26244	-0.14509	-0.45119	-0.12966	-0.22239	-0.44792	-0.34192	0.79886	0.462505	-0.28561	0.441051	0.294176	-0.10851	-0.09715	-0.33341	-0.43994	-0.40734	-0.37385	-0.09749
or0248	Vitamin B12 dependent methionine synthase activation region	Contig40_gene1289	R	-1.62055	-1.24546	-1.78615	-1.38814	-1.48351	-1.68303	-1.61425	-1.67525	-1.68299	-1.93467	-1.85921	-1.40796	-1.58393	-1.46181	-1.36414	-1.73295	-1.18265	-1.5329	-1.66871	-1.51904	-1.15581	-1.6657	-1.56553	-1.32815	-1.22268	-1.29349	-1.35553	-0.96782	-1.18505	-0.64627	-1.1565	-1.79221	-1.6634	-1.65199	-1.4269	-1.35119	-1.15839	-1.76986	-1.07709	-1.53063	-1.49699	-1.40221	-1.50558	-0.84338	-0.95366	-1.10062
or0249	nickel-responsive regulator	Contig40_gene1290	K	1.21985	1.31135	1.48286	1.2606	1.45392	1.53428	1.54737	1.43323	1.07355	1.72052	1.3204	1.72801	1.30906	1.69008	1.50806	1.4405	1.42125	1.28994	1.60712	1.57396	1.67624	1.58181	1.27148	1.75039	1.57808	1.80428	1.78942	1.92344	1.75074	1.61773	1.59745	1.32411	0.988936	1.15727	1.32887	1.33723	1.37829	1.65568	1.26464	1.32124	1.64204	1.19326	1.49466	1.56144	1.71152	1.32428
or0250	cobalamin (vitamin B12) biosynthesis CbiM protein	Contig40_gene1291	P	0.378988	0.043247	0.624084	0.574898	0.75607	0.486997	0.769734	0.5838	0.735827	0.446364	0.526507	0.964311	0.58657	0.955941	0.646152	0.778622	0.906612	0.124967	0.578714	0.943229	0.895466	0.673043	0.696181	0.186277	0.599475	0.72605	0.53804	-0.33116	0.84243	0.652962	1.08615	0.142035	-0.13207	-0.11708	0.391209	0.208552	0.505928	0.144952	0.708046	0.627236	0.763625	0.927734	0.621707	0.110436	1.28745	0.412904
or0251	hypothetical protein	Contig40_gene1292		0.58562	0.669893	0.846822	1.02929	1.03473	1.05217	1.01946	0.977362	0.941367	0.999791	0.804152	1.05536	1.1999	1.06035	0.872481	0.814702	0.968407	0.388485	1.2447	1.13805	1.30868	1.08904	0.91256	0.62997	0.865126	1.00857	1.11553	-0.00521	0.566095	0.588529	1.24324	0.681245	0.369242	0.313782	0.456882	0.563565	0.778134	0.474475	0.817081	0.687545	0.756419	0.473999	0.783111	0.231182	1.25245	0.569015
or0252	cobalt ABC transporter, inner membrane subunit CbiQ	Contig40_gene1341	P	-0.04628	-0.27892	0.042888	0.196032	-0.07138	-0.0399	0.238517	-0.09642	0.294138		0.185573	0.198174	0.241076	0.036144	0.271123	0.08853	0.40964	-0.4859	0.174948	0.306372	0.654079	-0.01859	0.093535	-0.05726	0.249003	-0.07304	0.170537	-0.43547	1.09006	0.092786	1.21608	-0.01935	-0.41299	-0.68459	0.000644	-0.10427	0.349065	0.063217	0.201006	0.175366	0.129816	0.194202	0.227963	-0.13799	1.31293	1.011
or0253	Sulfate-transporting ATPase	Contig40_gene1293	P	-0.38529	-0.41454	-0.71235	-0.27415	-0.09039	-0.3514	-0.34634	-0.3759	-0.82863	-0.51886	-0.56128	-0.30421	-0.38841	-0.58403	0.041112	-0.57146	-0.77457	-0.23473	-0.023	-0.36996	-0.92406	-0.61238	-0.71164	-0.12613	0.059181	0.026463	-0.02493	-0.52339		-0.67654	0.642523	-0.20391	-0.83689	-0.39568	-0.21956	-0.10895	-0.0768	-0.50161	-0.17936	-0.26119	-0.24064	-0.34142	-0.01853	-0.02899	0.20171	0.080009
or0254	major facilitator superfamily MFS_1	Contig40_gene1294	G	0.039216	-0.08864	-0.07382	-0.12594	-0.35011	0.017777	-0.26391	-0.21079	-0.48652	-0.23175	-0.34184	-0.46079	-0.46545	-0.44833	0.046592	-0.0249	-0.47895	0.148797	-0.20491	-0.25421	-0.67488	-0.16221	-0.45654	-0.22094	-0.2445	-0.17133	-0.47201	-0.34835	-0.21897	-0.61962	-0.40991	-0.46553	-0.75682	-0.23254	0.467348	0.017684	0.047445	0.371472	0.136775	0.245314	-0.02399	-0.59839	-0.3989	-0.5291	-1.02494	-0.17713
or0255	regulatory protein TetR	Contig40_gene1295	K	0.448965	0.470488	-0.32519	-0.37142	0.251177	-0.19109	-0.23152	-0.39581	-0.22158	0.363161	-0.03397	-0.35062	-0.59729	0.33682	0.103007	0.118435	0.391442	-0.65007	-0.34679	0.235061	0.375569	0.18907	-0.08035	0.596262	0.760521	0.725002	0.528133	0.668931	0.446242	0.751072	0.433765	-0.61989	-0.33273	-0.1794	0.501339	0.201119	0.06379	-0.02112	0.362904	0.080362	0.120275	0.005068	0.422004	0.398192	-0.28915	0.400114
or0256	2,4-dienoyl-CoA reductase (NADPH)	Contig40_gene1296	C	-0.46282	-0.22684	-0.93722	-0.66696	-0.27505	-0.50645	-0.45357	-0.63899	-0.23998	-0.6081	-0.48855	-0.69361	-0.5164	-0.56419	-0.5157	-0.62522	-0.65825	-1.33841	-1.60766	-0.45197	-0.77366	-0.83824	-0.68947	-0.70406	-0.66837	-0.95525	-0.95503	-1.23896	-0.10214	-0.61984	-0.14233	-1.40767	-0.70067	-1.01496	-0.44373	-0.13676	-0.23224	-0.44509	-0.33421	-0.64109	-0.73355	-0.08372	-0.35186	-0.97312	-0.09781	-0.15463
or0257	RNA polymerase sigma factor, sigma-70 family	Contig40_gene1297	K	-0.90658	-0.33261	-0.44227	0.105042	-1.20133	-1.56517	-1.26647	-1.34726	0.112799	-0.31906	-0.10533	-0.61904	-1.0483	-0.31103	-0.06517	-0.31639	-0.14972	-0.25018	-0.52911	-0.28252	-0.28752	-0.25672	-0.24661	-0.65522	-1.05199	-0.21984	0.750099	-1.03535	-1.23539	-1.04761	-0.89355	-0.31935	0.384092	-0.01221	-1.34215	-0.74819	-0.96139	-1.13831	-0.85444	-1.16476	-1.1135	-0.19459	-0.64516	-0.87887	-1.32219	-1.12413
or0258	hypothetical protein	Contig40_gene1298		-1.37383	-1.3932	0.5084	0.020787	-0.98981	-1.00079	-0.91148	-0.73509	0.27587	0.428697	0.047999	0.762191	0.432442	-0.10656	-0.00608	0.348627	-0.13985	0.530304	-0.02616	0.136857	-0.29658	0.508342	-0.31396	-0.68463	-0.84283	0.903351	1.31727	-0.33548	-1.1087	0.20267	-1.34278	0.762745	0.592202	0.351969	-0.88866	-0.47677		-0.6523	-0.62753	-1.31259	-0.57105	0.017871	-0.25921	0.256218	-0.90121	-1.08392
or0260	ketose-bisphosphate aldolase	Contig40_gene1300	G	0.019497	-0.74877	-0.59663	-0.07567	-0.93559	-1.06328	-0.71387	-0.75137	-0.51384	-0.49693	-0.23465	-0.23563	-0.84697	-0.74736	-0.03095	-0.58192	-0.47583	-0.61399	-0.56225	-0.69962	0.027533	-0.55385	-0.14141	-0.47319	-0.46871	-0.83341	-0.40017	-0.70319	-0.68037	-0.76233	-0.47482	0.869568	0.34847	0.501726	-0.89539	-0.89033	-0.77351	-0.70561	-0.50112	-0.64439	-0.12237	-0.12807	-0.54291	-0.52119	-0.48024	-0.09567
or0261	1-deoxy-D-xylulose-5-phosphate synthase	Contig40_gene1301	G	-0.93388	-0.34731	-1.58233	-1.30639	-1.79571	-1.63474	-1.63703	-1.69202	-1.35698	-1.47598	-1.56095	-1.32581	-1.4894	-1.48272	-1.03704	-1.65493	-1.36479	-1.73337	-1.6926	-1.6144	-1.45078	-1.62644	-1.66937	-1.58875	-1.6655	-1.05263	-1.09056	-0.55484	-1.35813	-0.54781	-1.72167	0.041704	-0.43637	-0.2155	-1.3604	-1.6707	-1.01195	-1.49472	-1.57961	-1.26535	-1.02707	-0.65392	-1.14628	-0.18375	-1.30019	-1.45034
or0262	Transketolase	Contig40_gene1302	G	-0.60823	-0.43238	-1.2502	-1.50705	-1.58635	-1.82077	-1.71462	-1.62511	-1.45112	-0.91576	-1.38828	-0.75062	-1.28263	-1.38122	-1.30872	-1.28062	-1.70509	-1.72248	-1.63436	-1.12048	-1.42757	-0.93888	-1.61399	-1.42	-1.44716	-1.11737	-0.96137	-0.11783	-1.42496	0.057774	-1.12896	0.41135	-0.08288	0.349776	-1.55818	-1.59213	-1.72898	-1.43111	-1.48349	-1.41622	-0.90183	-0.62728	-0.64183	0.319744	-1.68142	-0.71294
or0263	putative sugar-specific permease SgaT/UlaA	Contig40_gene1303	S	0.101474	0.383507	-0.82145	-0.27524	-0.43143	-0.57683	-0.42325	-0.18068	0.385167	-0.54133	-0.10619	0.448188	0.277661	-0.42852	-0.51132	-0.44591	-0.54501	-0.30913	-0.20481	-0.3496	-0.11794	-0.79443	-0.06999	-0.6602	-0.32781	-0.07631	0.231454	-0.88848	-0.58874	-1.08046	-1.34454	1.3987	1.10125	1.29662	-0.45079	-0.37567	-0.52999	-0.69113	-0.41511	-0.69946	-0.11975	0.407703	0.456208	-0.63166	-0.27655	0.125952
or0264	phosphotransferase system lactose/cellobiose-specific IIB subunit	Contig40_gene1304	G	-0.32937	-0.128	-0.77679	-0.38977	-0.36672	-0.62425	-0.4876	-0.45733	-0.31382	-0.32722	-0.24864	0.068864	-0.08509	-0.37424	-0.37901	-0.55794	-0.69063	-0.35218	-0.18889	-0.41087	-0.21725	-0.5655	-0.58282	-0.86338	-0.68457	-0.35497	0.305831	-0.56859	-0.27913	-0.83272	-0.75034	0.750623	0.654703	0.776198	-0.8266	-0.62363	-0.79153	-0.65514	-0.82588	-0.79823	-0.37162	0.101757	-0.0033	-0.36527	-0.34465	0.068093
or0265	sugar isomerase (SIS)	Contig40_gene1305	G	-0.3118	-0.00256	-1.27448	-0.72839	-1.28706	-1.45567	-1.40512	-1.21613	-0.94773	-0.73109	-0.67022	-0.4241	-0.57692	-0.74784	-0.07576	-0.78777	-1.0753	-1.27272	-1.49397	-0.82936	-1.04963	-1.10333	-0.83861	-1.05744	-0.88571	-0.82658	-0.47487	-0.46932	-0.76127	-0.16701	-1.07069	1.2206	0.934907	1.00533	-1.01958	-1.00967	-1.37588	-1.04584	-1.17231	-1.0848	-0.59602	-0.30224	-0.338	-0.0376	-0.59711	0.222945
or0266	Protein-N(pi)-phosphohistidine--sugar phosphotransferase	Contig40_gene1306	K	0.446284	0.680933	-0.31949	-0.05398	-0.7456	-0.70366	-0.5004	-0.60153	0.044103	-0.21658	-0.30637	0.190082	0.028344	-0.19641	0.167286	-0.2216	-0.29025	-0.5014	-0.54171	-0.26857	-0.03164	-0.34429	-0.26567	-0.28409	-0.22274	-0.06867	0.174165	-0.16907	0.122316	-0.46017	0.063547	1.85998	1.38349	1.7549	-0.25081	-0.24924	-0.00317	-0.09388	-0.07627	-0.11277	0.258753	0.582954	0.40502	0.244526	0.399202	0.724306
or0267	2-dehydro-3-deoxygluconokinase	Contig40_gene1307	G	0.107362	0.434822	0.504295	0.331264	0.235833	0.105322	0.312421	0.190982	0.624274	0.879511	0.374171	1.22206	1.0292	0.741183	0.359123	0.859081	0.874324	1.32435	1.27189	0.615487	0.351077	0.736934	0.766978	-0.22939	-0.21223	0.476016	0.649936	0.547902	0.397483	0.772827	0.164617	0.102374	0.379143	0.579156	0.043222	0.233942	-0.19223	-0.20574	0.051119	-0.01591	0.119682	0.557358	0.518496	0.996595	-0.51351	0.289123
or0268	2-dehydro-3-deoxyphosphogluconate aldolase/4-hydroxy-2-oxoglutarate aldolase	Contig40_gene1308	G	1.01024	1.18761	1.91557	2.13172	1.02788	1.18156	1.35047	1.51197	2.23633	1.72341	2.25064	2.13338	1.88475	1.96732	2.36032	2.18364	2.41629	2.45806	2.46131	1.98485	2.34222	2.13388	2.47185	0.702521	0.687285	1.35348	1.54446	0.930387	1.43287	1.1142	1.52751	1.5452	1.19586	1.66428	0.781979	1.04256	0.99674	1.22548	1.34032	1.10208	1.16492	1.85432	1.47931	0.991602	1.17257	1.06112
or0269	periplasmic binding protein/LacI transcriptional regulator	Contig40_gene1309	K	-0.28587	-0.15677	0.338886	0.560355	-0.17815	-0.30736	-0.2232	-0.40409	0.331315	0.170066	0.000915	0.120484	0.124731	-0.01387	-0.06986	0.19548	0.361787	0.405217	1.26497	0.230615	0.516067	0.571756	0.472183	-0.49559	-0.46234	0.112837	-0.0174	-0.80892	-0.21557	-0.26976	0.243956	-0.15896	-0.21456	-0.11005	-0.31255	-0.25377	-0.17421	-0.19975	-0.08873	-0.24371	-0.20254	-0.4898	-0.37933	-1.17407	-0.61918	-0.27797
or0270	beta-lactamase domain protein	Contig40_gene1310	J	0.505454	0.401835	0.370994	0.508424	0.707613	0.735396	0.945331	0.828452	1.0889	0.925017	1.03157	0.839015	0.749115	0.921148	1.2194	1.09636	1.2766	0.482515	0.678586	1.2451	1.54955	0.951063	0.953577	0.45722	0.774147	0.859483	0.979082	-0.66342		-0.21819	0.974937	0.520962	0.52611	0.448363	0.705913	0.205234	0.45054	0.433693	0.742412	0.606378	0.994201	0.886612	0.893182	-0.16496	0.742571	0.74984
or0271	Glucokinase	Contig40_gene1311	K	1.29461	1.19349	0.104547	0.732338	0.414371	0.268967	0.403493	0.31149	-0.21162	-0.06382	-0.04282	0.077513	0.193249	-0.0441	-0.01117	-0.00049	0.277979	-0.27736	0.514576	0.108127	0.585094	0.243349	0.460725	0.055573	-0.05044	-0.10564	-0.42361	-0.23379	0.734141	0.293698	1.35309	1.3462	1.153	1.26452	0.37816	0.478397	0.730226	0.35222	0.53033	0.354565	0.492687	0.435599	0.382966	-0.52766	0.564461	0.682898
or0272	ABC-type transporter, integral membrane subunit	Contig40_gene1312	G	-1.26623		-1.27478	-0.90701	-1.57492	-1.24914	-1.56282	-1.28634	-1.14014	-1.26948	-1.16138	-1.45062	-1.16633	-1.50301	-0.87387	-1.55414	-1.1094	-0.95368	-0.89213	-1.23864	-0.66739	-1.3291	-1.11474	-1.32468	-1.13392	-1.27609	-1.07356	-0.3882	0.090465	-0.12995	0.072478	-0.03678	0.447499	0.4692	-1.2334	-1.17739	-0.72815	-1.22863	-0.77811	-1.29288	-1.5371	-1.45209	-1.07053	0.158253	0.427165	0.527954
or0273	Monosaccharide-transporting ATPase	Contig40_gene1313	G	-1.05504	-0.79669	-1.05898	-0.33434	-1.38401	-1.28059	-1.3551	-1.25948	-1.05372	-1.49447	-0.901	-1.09849	-0.97199	-1.00277	-0.76515	-0.93068	-0.79546	-0.85174	-0.89106	-1.07275	-0.51446	-1.15048	-1.0123	-1.19089	-1.23446	-1.37922	-1.33267	-0.00928	0.350626	0.321999	0.636667	0.745174	0.975437	0.662861	-1.44168	-1.58224	-1.17874	-1.32806	-1.2441	-1.38122	-1.16094	-1.07611	-0.90494	0.619514	1.20003	0.813712
or0274	D-xylose ABC transporter, periplasmic substrate-binding protein	Contig40_gene1314	G	-0.72817	-0.75576	-1.11459	-0.81125	-1.67405	-1.3785	-1.63724	-1.29503	-1.42568	-1.37092	-1.28674	-0.9779	-1.14784	-1.45419	-1.16237	-1.4702	-1.21115	-0.86449	-0.60871	-1.13216	-0.73312	-1.04613	-1.20073	-1.20916	-1.13421	-1.25095	-1.08521	-0.26613	0.249447	-0.36823	0.209195	0.872905	0.590632	0.86013	-1.1557	-1.16872	-0.95725	-1.23729	-1.07632	-1.2713	-1.3773	-1.25123	-1.24158	0.257065	0.734492	0.270947
or0275	D-xylose ABC transporter, periplasmic substrate-binding protein	Contig40_gene1315	G	-0.21146	-0.03367	-0.53248	-0.53637	-1.47302	-0.84751	-1.08794	-0.83798	-1.20775	-0.91555	-0.83398	-0.68819	-0.65247	-0.93252	-0.83753	-0.7124	-0.55761	-0.46651	-0.23536	-0.43697	-0.74462	-0.70734	-0.70664	-1.16468	-1.1763	-1.16405	-1.32349	0.694609	0.851021	0.074754	0.55474	1.56347	1.47414	1.95559	-0.99675	-1.02906		-1.40727	-0.95914	-1.06141	-0.68273	-0.86109	-0.79586	0.737597	1.12204	1.30704
or0276	xylulokinase	Contig40_gene1316	G	-0.70322	-0.85363		-0.333	-1.36772	-1.65725	-1.18289	-1.11923	-1.21705	-0.50055	-0.98885	0.427427	0.598667	-0.53901	-0.79167	0.324778	0.139538	0.048621	0.918929	-0.03165	-0.29765	0.041613	-0.08767	-1.69286	-1.43088	-0.67913	-0.77133	1.9388	1.69722	1.46615	1.80898	0.402861	0.549269	0.761648	-1.60984	-1.25242	-1.39989	-1.74236	-1.30855	-1.30698	-1.03821	-0.90323	-1.12999	2.23463		1.93776
or0277	Xylose isomerase	Contig40_gene1317	G	-0.77732	-0.45351	0.586375	0.450605	-0.78484	-0.82767	-0.77585	-0.7919	-0.86989	0.221952	-0.5858	0.847042	1.21817	0.136209	-0.71341	0.374078	0.555695	0.674615	1.33312	0.532355	0.274421	0.662172	-0.01351	-1.03042	-0.89295	-0.02924	-0.21126	1.22894	1.55367	1.58775	1.34606	0.537772	0.719726	0.894302	-1.15531	-1.16476		-2.33585	-1.24277	-1.49111	-1.05482	-1.14026	-1.00348	1.24821	1.13521	1.85115
or0278	2,4-dienoyl-CoA reductase (NADPH)	Contig0_or0279	C	-0.9881	-0.96561	-1.13661	-1.2202					-1.25502	-0.82183	-1.47443			-0.5642	-1.43724	-0.99822	-0.70372			-1.15799	-0.98085	-1.2276	-1.3962						-1.01316		-1.31326	-1.00546	-1.46794	-0.99014	-0.90083	-0.78731	-0.57489	-1.0536	-0.85558	-1.02614	-0.70614	-0.73049	-0.9807		-1.40073	-1.05817
or0279	NADH:flavin oxidoreductase/NADH oxidase	RTSA02585	C	-0.22768	1.01641	0.058829	0.157266	0.055442	-0.01279	-0.09812	-0.20938	0.385539	-0.30564	-0.05124	0.038306	-0.00457	-0.13807	0.378773	0.139067	0.21518	0.035183	0.228478	0.305033	0.27763	-0.03951	0.008477	-0.0319	0.036574	0.078017	0.039881	-0.18403	-0.35908	-0.19229	-0.35412	-0.24612	-0.55563	-0.26297	-0.09559	-0.26177	-0.10287	-0.06331	0.030373	-0.24227	0.307765	-0.00308	0.259539	-0.2342	-0.45324	-0.36016
or0280	regulatory protein LysR	Contig40_gene1319	K	0.593338	0.701362	1.33166	0.619695	0.24124	0.332938	0.251379	0.139097	0.915068	1.42225	0.813962	1.06808	1.03092	1.13502	0.936987	1.20279	0.967877	0.934912	1.21489	1.35579	1.014	1.27347	0.978356	0.637541	0.428029	1.05907	1.04458	-0.28429	0.415517	-0.65995	0.605164	0.108426	-0.2257	0.034537	0.832611	0.616502	0.577831	0.960902	0.664879	0.559035	1.08243	0.502626	0.633448	-0.43728	0.480406	0.470164
or0281	LysR substrate-binding	Contig40_gene1320	K	0.219577	-0.17986	0.6155	0.589473	0.043833	-0.10899	-0.0384	-0.14024	0.402246	0.681249	0.230559	1.02899	0.394036	0.718825	0.715779	0.93588	0.876985	0.506755	0.761791	0.677828	0.505482	0.612015	0.546304	-0.13176	0.067407	0.616271	0.448407	-0.36606	0.278424	-0.4079	0.194952	-0.32981	-0.15731	-0.1285	0.316852	0.143489	-0.0082	-0.03405	0.29475	0.037883	0.480966	0.291787	0.519837	-0.08772	0.713104	0.115061
or0282	lipolytic protein G-D-S-L family	Contig40_gene1321	E	-0.53482	0.004635	-0.32198	-0.35108	0.04518	-0.04334	-0.03478	-0.20172	0.217779	0.139565	-0.27176	0.102839	-0.07832	-0.16262	-0.14297	0.157517	-0.09364	-0.13183	-0.51334	0.049422	-0.09229	-0.25591	-0.43669	0.110589	0.080875	0.070783	0.083491	-0.88293	-0.10399	-0.36484	-0.6234	-0.40363	0.051452	-0.24738	0.15074	0.250685	-0.09137	-0.03087	0.194829	-0.16329	0.06252	0.356958	0.234923	-0.33066	-0.10459	-0.058
or0283	hypothetical protein	Contig40_gene1323		0.7556	0.723037	0.511244	0.770561	0.480503	0.353005	0.497379	0.620392	0.567541	0.187411	0.2833	-0.13454	-0.11391	0.273721	0.117862	0.295216	0.163324	-0.09293	-0.42937	0.138308	0.304591	0.417432	0.604115	0.589779	0.685752	0.139567	-0.29386	1.0305	0.661701	0.766169	0.673706	0.481042	0.089545	0.284184	0.798879	0.743356	0.501783	0.693599	0.98732	0.646262	0.804215	0.515634	0.439041	0.82632	0.400205	0.6723
or0284	hypothetical protein	Contig40_gene1324	G	0.734701	0.824635	0.495434	0.690828	1.01586	1.01879	1.25737	1.17046	0.70679	0.369155	0.544697	0.577568	0.43751	0.462384	0.533575	0.511862	0.565015	0.489677	0.053892	0.482866	0.488736	0.613065	0.768739	1.096	0.896961	0.452837	0.057419	0.58634	1.25888	1.17667	1.01845	1.07174	0.171697	0.66116	0.960339	0.836499	0.859004	1.07848	1.08224	1.31626	1.09628	1.05513	0.946242	0.679615	0.962079	1.11703
or0285	Alcohol dehydrogenase (NADP(+))	Contig40_gene1325	C	-0.21566	0.038997	-0.71766	-0.30655	-0.24955	-0.21276	-0.21577	-0.2719	0.159946	-0.08969	0.196694	-0.36681	-0.30604	0.076517	0.379584	-0.18585	-0.01421	-1.26307	-1.35141	-0.02245	0.219495	-0.56156	-0.17201	-0.65246	-0.64948	-0.59269	-0.75145	-0.89871	-0.81307	-0.59056	-0.20993	-0.7042	-0.4992	-0.68639	-0.31786	0.047028	-0.22987	-0.34106	0.054663	-0.57261	-0.00855	0.424836	-0.06574	-0.53807	-0.52297	-0.37068
or0286	Collagen triple helix repeat-containing protein	Contig40_gene1326		-1.59895	-1.65244	-1.30822	-0.77337	-2.17363	-1.79963	-1.77516	-1.50234	-1.37739	-0.79254	-1.29381	-0.90179	-1.68063	-1.33781	-0.69922	-1.23259	-1.52207	-2.00798	-1.67036	-1.20637	-1.12593	-1.10478	-1.46892	-0.67216	-1.35118	-1.76328	-1.57598	-0.65761	-1.72536	-0.72103	-1.55946	-0.9743	-0.92567	-1.56712	-1.81582	-1.44585	-0.87188	-1.6739	-1.87251	-1.5477	-1.55359	-1.33025	-1.72297	-0.25723	-1.8586	-1.77148
or0287	glycosyl transferase family 2	Contig40_gene1327	M	-2.31462	-1.96172	-1.44145	-1.21369	-2.13603	-1.62934	-1.55828	-1.51492	-1.59608	-1.37215	-0.95637	-1.62155	-1.82293	-1.49497	-0.3693	-1.34855	-1.56167	-1.6716	-1.80916	-0.97601	-1.6737	-1.06478	-1.3078	-1.58858	-1.8713	-1.7595	-1.96408	-0.94273	-1.92316	-0.48194	-2.3472	-0.84218	-1.2005	-1.54656	-1.52275	-1.77886	-1.43627	-1.5489	-1.84256	-1.41088	-1.48341	-1.60671	-1.93929	-0.4977	-1.61818	-1.41998
or0288	chemotaxis sensory transducer	Contig40_gene1328	N	-0.00479	0.402761	-0.38064	-0.00479	-0.43993	-0.49771	-0.40813	-0.38373	-0.43392	-0.21355	-0.46712	-0.19843	-0.32902	-0.47337	-0.32627	-0.27585	-0.51369	0.041862	-0.53427	-0.29206	-0.31584	-0.33426	-0.29162	-0.2988	-0.30275	-0.52398	-0.16672	-0.92604	-0.42695	-0.79176	-0.57188	0.061169	0.044748	-0.20452	-0.32638	-0.38681	-0.0596	-0.46676	-0.20419	-0.28683	-0.29023	0.096388	0.001348	-0.58188	-0.64411	-0.08297
or0289	Multi-copper polyphenol oxidoreductase, laccase	Contig40_gene1329	S	-0.70898	-0.54636	-0.87425	-0.49363	-1.05924	-1.35803	-1.22345	-1.0352	-0.57423	-0.72762	-0.40863	-1.1059	-1.17167	-0.52417	-0.35349	-0.95527	-0.89605	-1.28669	-1.54655	-0.79099	-0.54872	-0.97234	-0.91583	-0.54931	-0.68833	-0.96312	-0.71869	-0.71137	-0.72049	-0.9414	-1.06868	-0.08098	-0.64714	-0.33243	-0.72574	-0.7636		-0.80329	-0.55509	-0.76935	-0.76595	-0.59955	-0.61831	-0.59986	-0.99687	-0.50819
or0290	hypothetical protein	Contig40_gene1342		-0.07868	-0.20401	-0.53633	0.130281	-0.07356	-0.28932	-0.06553	-0.25062	0.094898	-0.14453	-0.24072	-0.28047	-0.58763	-0.07802	0.134832	-0.13583	-0.50495	-0.79097	-0.84973	0.037607	0.430666	-0.33962	-0.402	-0.30073	-0.17984	-0.25265	-0.27465	-0.62643	-0.05419	-0.42824	0.304963	0.111027	0.202624	0.348401	-0.11272	-0.02178	-0.28801	-0.43901	-0.01738	-0.35534	0.077135	-0.11597	-0.40856	-0.99682	0.163423	-0.00523
or0291	4Fe-4S ferredoxin iron-sulfur binding domain-containing protein	Contig40_gene1330	R	0.467604	0.570014	0.202954	0.162249	0.486492	0.479282	0.368216	0.082889	0.213129	0.328064	-0.03269	0.264322	0.437345	0.109561	-0.00403	0.376097	0.206484	0.04914	-0.19605	0.357722	0.314536	0.242277	0.169087	0.785422	0.60799	0.061811	0.410707	-0.14705	0.625306	0.370136	0.615552	-0.31642	-0.01383	0.041823	0.784229	0.870756	0.774422	0.467428	0.862539	0.680986	0.370867	0.763107	0.764261	0.180271	0.559861	0.91685
or0292	integral membrane protein MviN	Contig40_gene1331	R	0.00616	0.175923	-0.06612	-0.29036	-0.1464	-0.20343	-0.12413	-0.22535	0.020867	-0.46993	-0.37705	-0.16647	0.033455	-0.34662	-0.45179	-0.32134	-0.51028	-0.01243	-0.20377	-0.33337	-0.51739	-0.34531	-0.20285	-0.12676	-0.03642	-0.01574	-0.16359	-0.3181	0.142659	-0.23049	-0.18373	-0.54104		-0.80513	0.083236	0.230351	0.179129	-0.11438	0.180131	0.143374	-0.16568		-0.01462	-0.02226	0.057922	0.149024
or0293	(3R)-hydroxymyristoyl-[acyl-carrier-protein] dehydratase	Contig41_gene1354	I	0.298196	0.531463	0.535568	0.467993	0.271663	0.197705	0.227826	0.085031	0.673376	0.289404	0.338745	0.055105	0.432357	0.251103	0.443046	0.260098	0.273728	0.198907	-0.13787	0.331311	-0.08577	0.267616	0.470141	0.406415	0.420518	0.649424	0.51549	-0.16564	0.591725	0.321547	0.098525	-0.19628	0.208067	0.176001	0.727163	0.604515	0.541791	0.317392	0.648459	0.546517	0.718539	0.823506	0.704245	0.612417	0.253473	0.504612
or0294	Flagellar protein FlgJ	Contig41_gene1343		1.09566	0.912346		0.907895	1.14565	1.17641	1.14694		1.34803	1.48754	1.42311	1.48482	1.07649	1.58584	1.29624		1.507	0.661494	1.23588	1.38406	1.30699	1.19032	1.13271	1.00955	1.26384	1.08121	1.24326	0.936087	1.24238	1.12821	1.27363	0.163624	0.601547	0.710125	1.16927	0.819913	0.847234	0.83075	0.851566	1.06319	1.32836	1.12943	1.39097	1.10397		1.291
or0295	flagellar basal-body rod protein FlgG	Contig41_gene1344	N	0.757046	0.760369	0.41507	0.548873	1.25055	1.10059	1.04774	0.868987	0.613275	0.964074	0.634213	1.18408	1.01584	0.945851	0.612194	0.600694	1.0585	0.327192	0.962089	0.849758	0.912558	0.651807	0.343012	0.991371	1.12667	1.04183	1.14475	0.412345	1.20332	0.787036	0.987719	0.46761	0.503002	0.372237	0.865436	0.803438	0.898298	0.6476	0.966431	0.684023	0.838189	0.762087	0.786049	0.127732	0.769432	1.13686
or0296	flagellar basal-body rod protein FlgF	Contig41_gene1345	N	1.00931	1.05221	0.9325	0.805567	1.13695	1.07026	1.11837	0.874566	0.94473	1.40096	0.863219	1.4616	0.980338	1.34705	0.538313	1.40135	1.31749	0.620946	1.09483	1.23477	1.17597	1.15333	0.811259	1.17063	1.23492	1.25037	1.40556	0.810744	1.29503	0.838621	1.30597	-0.0692	0.55496	0.640246	1.0056	1.09631	0.95567	0.609829	1.01758	0.999053	0.997641	0.993134	1.33227	0.569357	0.846897
or0297	cell shape determining protein, MreB/Mrl family	Contig41_gene1346	D	0.218003	0.58029	-0.54588	-0.66721	0.304875	0.184607	0.221255	0.087237	0.511093	-0.07788	-0.19072	0.609524	0.531555	0.055486	0.136644	-0.03585	-0.01616	0.222578	-0.21937	0.089429	-0.26472	-0.08712	-0.51671	0.302753	0.372609	0.372092	0.497597	0.55142	0.318162	0.671115	-0.25795	-0.65065	-0.21735	-0.22065	0.091198	0.292142	-0.0819	-0.15043	0.020168	-0.25644	-0.03503	0.247913	0.392165	0.972738	0.252696	0.384977
or0298	sporulation transcriptional regulator SpoIIID	Contig41_gene1347		-0.85322	-1.31963	-0.7814	-0.28626	-1.02821	-0.78958	-0.79031	-0.91097	-0.75664	-0.60966	-1.4581	-0.44524	-1.07319	-0.91236	-0.45109	-0.80401	-0.78094	-0.48219	-0.51554	-0.83809	-0.59294	-0.75268	-0.73618	-0.2213	-0.54752	-0.81829	-0.65201	-0.12274	-0.61031	-0.62514	-0.70347	-0.93309	-1.3002	-1.01973	-0.88197	-1.39539	-0.56375	-0.6879	-1.18212	-0.77768	-0.83042	-0.49255	-0.87944	0.153073	-0.57772	-0.51209
or0299	Peptidase M23	Contig41_gene1348	M	-0.98583	-0.81837	-0.66846	-0.86378	-1.01396	-0.7661	-0.47963	-0.53713	-0.92766	-0.68715	-1.12977	-1.03405	-1.14908	-0.82415	-0.6821	-0.84836	-0.97469	-1.21529	-1.3519	-0.94703	-0.36866	-0.81379	-0.77423	-1.03319	-1.32561	-1.2692	-1.46898	-0.78243	-0.73023	-0.52866	-0.92721	-0.74774	-0.53099	-0.83555	-0.90801	-0.8528	-0.7172	-1.01449	-1.02236	-0.80976	-0.79032	-0.72127	-1.41923	-0.47399	-0.7186	-0.63078
or0300	stage II sporulation protein D	Contig41_gene1349	D	-1.20288	-1.40576		-0.45096	-0.72614	-0.51983	-0.38755	-0.13595	-1.24049	-0.54534	-0.8991	-0.38678	-0.78302	-1.04176	-0.71562	-0.70991	-0.7194	-0.73501	-1.09174	-0.35729	-0.56164	-0.61019	-0.84497	-1.01898	-1.14246	-0.75271	-1.45247	-0.44682	-0.19601	-0.0316	-0.82706	-0.93237	0.091295	-1.58686	-1.28271	-1.24737	-1.36105	-0.86482	-1.05413	-1.14699	-0.84781	-0.47664	-1.43408	0.701429	-0.65526	-0.38449
or0301	S-layer domain-containing protein	Contig41_gene1350		-1.3802	-1.09905	-1.29827	-1.46752	-1.49391	-1.64161	-1.47097	-1.43693	-1.41897	-0.99645	-1.50397	-1.37986	-1.3569	-1.17724	-0.73009	-1.39596	-1.83711	-1.81761	-1.85756	-1.05546	-1.46132	-1.22462	-1.37577	-1.37603	-1.52106	-1.63243	-1.43789	-1.22364	-1.49606	-0.50989	-1.42779	-1.54855	-0.93344	-1.6062	-1.4066	-1.29596	-2.2199	-1.35229	-1.26826	-1.44125	-1.29647	-0.8853	-1.4309	-0.44748	-1.12411	-1.05978
or0302	S-layer domain-containing protein	Contig41_gene1351		-0.81687		-1.2707	-1.4776	-1.16958	-1.17143	-0.98797	-1.18776	-1.20718	-0.96693	-1.26168	-0.96655	-1.20034	-1.06285	-0.9165	-1.08712	-1.12768	-1.32913	-1.15988	-1.19806	-0.97646	-1.31232	-1.14533	-0.86556	-1.03875	-1.1977	-1.13489	-0.70126	-1.42035	-0.60463	-1.21471	-1.14772	-0.94642	-1.11416	-1.40778	-1.15488	-1.10517	-1.06835	-1.45061	-0.86266		-0.74664	-0.98561	-0.41956	-1.03969	-1.03033
or0303	Fibronectin type III domain protein	Contig41_gene1352		-1.44032	-0.97671	-1.70796	-1.43749	-1.36766	-1.63649	-1.2012	-1.24061	-1.57105	-1.35412	-1.48067	-1.33912	-1.41452	-1.40419	-1.18039	-1.51647	-1.51142	-1.90984	-2.0474	-1.294	-1.70976	-1.62487	-1.94999	-1.7994	-1.71366	-1.64533	-1.85123	-0.72105	-1.32002	-0.3293	-1.42744	-1.98475	-1.55294	-1.51668	-1.01686	-0.97611	-1.69498	-1.27198	-0.67097	-1.06273	-1.0425	-0.85965	-1.27445	-0.28456	-1.25786	-1.32575
or0304	protein of unknown function DUF77	Contig41_gene1353	S	-2.33588	-1.66644	-1.14182	-0.9637	-1.80886	-1.50674	-1.47373	-1.44287	-1.49193	-0.90368	-1.16683	-1.20596	-1.27851	-0.99152	-0.87725	-1.02129	-1.46317	-1.44005	-1.49162	-0.63561	-1.25476	-0.46171	-1.71883	-0.64105	-1.11488	-1.27887	-1.40369	-0.16207	-1.37999	-0.17284	-1.53337	-1.62187	-1.27273	-1.59337	-1.48725	-1.84736	-2.28513	-1.40117	-1.73621	-1.44086	-1.6251	-1.6433	-1.5938	0.173581	-1.47821	-1.99882
or0305	hypothetical protein	RTSA02864		-0.48289	-0.09087	-0.41477	0.120165	-0.36175	-0.04482	-0.32584	-0.40406	-0.56694	-0.52476	-0.04458	-0.13535	-0.29001	-0.36989	0.392055	-0.47459	-0.43356	0.11939	0.082215	-0.77025	0.112787	-0.5597	0.123434	0.038956	-0.07027	-0.36115	0.011477	-0.17467	-0.15678	-0.58616	0.01792	0.041233	-0.4943	0.050346	-0.13142	-0.26463	-0.18495	-0.19835	-0.24672	-0.39034	-0.47948	-0.47623		-0.60837	-0.23452	-0.01591
or0305	hypothetical protein	RTSA02865		-1.06688	-0.97042	-0.33729	-0.25941	-1.0385	-0.47218	-0.70934	-0.49719	-1.11143	-0.79633	-0.70315	-0.88501	-0.75533	-0.49305	-0.41907	-0.40874	-0.69142	-0.29673	-0.61047	-0.39973	-0.38199	-0.69997	-0.5553	-0.96463	-0.86482	-0.83695	-1.07055	-0.60578	-1.10846	-1.06951	-1.10755	-0.65247	-1.22205	-0.41651	-0.81273	-0.87672	-1.10592	-0.22523	-1.28692	-1.0022	-1.09018	-1.31623	-0.73276	-0.42443	-0.87546	-1.05142
or0306	hypothetical protein	Contig42_gene1355		-1.15621	-1.87343	-1.51991	-1.21624	-0.84959	-0.75462	-1.04002	-1.1853	-1.36383	-1.1967	-1.24806	-1.1247	-1.22421	-1.33037	-0.83082	-1.30409	-1.58807	-1.57425	-1.64491	-0.55308	-1.56665	-1.56989	-1.21348	-1.38035	-1.60084	-1.38355	-1.05993	-0.59681	-0.10831	-0.35168	-0.5941	-1.28183	-1.21645	-1.31277	-1.14129	-1.05655	-0.93731	-1.35981	-1.35198	-0.73521	-1.16639	-0.44955	-0.85937	-0.3128	-0.85244	-0.35073
or0307	protein of unknown function DUF1659	Contig42_gene1356		-0.36633	-0.32978	-0.47662	-0.17286	-0.66935	-0.59989	-0.70205	-0.39367	-0.56713	-0.12625	-0.17671	-0.78177	-0.62383	-0.23469	-0.41118	-0.42146	-0.75345	-0.85332	-0.71908	-0.19892	-0.24833	-0.42979	-0.62386	-0.7849	-0.69532	-0.4597	-0.72355	-0.52712	-1.09758	-0.2765	-1.0691	-0.09268	-0.61369	-0.28253	-0.40014	-0.50311	-0.61392	-0.40991	-0.50325	-0.50875	-0.16925	-0.24974	-0.33082	0.061034	-1.04073	-0.89873
or0308	dipeptidase	Contig42_gene1357	E	0.837225	1.02895	0.402744	0.100277	0.978998	0.853692	0.885176	0.724355	-0.16293	0.435362	0.015634	0.323014	0.379982	0.096313	-0.12334	0.237521	0.235946	0.18087	0.160309	0.364446	0.01405	0.610903	0.052841	0.277103	0.65469	0.02348	0.012543	0.850832	0.95966	0.968535	0.96048	0.214719	0.739079	0.760581	0.775447	0.901652	0.775267	0.829118	0.826294	0.815627	0.781524	1.00963	0.837734	1.31727	0.950427	0.919029
or0309	amino acid permease-associated region	Contig0_or0310	E	0.641364	0.74007	-1.65554	-1.31783					-0.66038	-1.44755	-1.23459			-1.3039	-1.70432	-1.72992	-1.61851			-1.61235	-1.14431	-1.67498	-1.65387						0.814481		1.12912	-0.00943	0.44845	0.738734	1.07839	1.12215	1.01791	0.9908	1.17155	1.00915	0.882399	1.05183	1.13901		1.08095	0.882169
or0310	hypothetical protein	RTSA02292		-0.00834	-0.22034	-0.44639	0.061574	-0.60849	-0.49577	-0.61006	-0.63003	-0.62427	-0.68601	-0.32011	-1.25538	-1.21636	-0.81694	-0.08874	-0.78032	-0.52953	-1.19981	-0.87835	-0.79755	-0.21792	-0.72577	-0.24899	-0.40765	-0.43083	-1.07065	-1.01415	-0.60762	0.054817	-0.86959	-0.00358	-0.2005	-0.10999	-0.25136	-0.1238	-0.07956	-0.03523	0.022847	-0.14012	0.02397	-0.36451	-0.49939	-0.50557	-1.05782	-0.15511	0.148791
or0311	UDP-N-acetylglucosamine 1-carboxyvinyltransferase	Contig132_gene274	M	-0.37789	-0.67769	-1.124	-2.25462	-1.10569	-1.04609	-1.051	-1.21124	-1.23326	-1.18587	-1.49399	-1.47736	-1.36116	-1.37993	-2.31125	-1.04974	-1.41347	-1.57172	-1.37499	-1.11636	-1.60482	-0.59648	-1.64497	-1.24847	-0.94459	-1.34003	-1.65395	-0.60831	-0.69418	-0.93662	-1.18982	-0.59808	-0.89206	-0.89744	-0.38567	-0.45169	-0.75126	-0.30927	-0.37973	-0.56092	-0.73197	-0.68184	-0.73465	-0.64531	-1.06043	-0.90907
or0312	protein of unknown function DUF1779	Contig132_gene275		-1.11412	-1.0958	-0.68471	-0.5272	-1.51152	-1.14796	-1.40771	-1.09691	-0.56335	-0.85663	-0.50029	-1.7688	-1.63323	-1.14125	-0.47086	-0.85198	-0.88408	-1.45147	-1.32599	-0.79129	-0.46467	-0.91241	-0.79707	-1.09582	-1.49247	-1.75936	-1.3962	-1.905	-0.57289	-2.1685	-0.66238	-0.95747	-1.03512	-1.32395	-1.09913	-0.898	-0.9938	-1.19065	-1.05122	-1.09122	-1.28402	-1.18812	-1.37885	-2.12415	-0.53023	-0.89804
or0313	UDP-N-acetylglucosamine 2-epimerase	Contig132_gene276	M	0.123453	-0.16657	-0.59889	-0.34488	0.442072	0.058948	0.002717	-0.28385	-0.51185	-0.71706	-0.5005	-0.70743	-0.63942	-0.45078	-0.73902	-0.74014	-0.54127	-0.96256	-0.71209	-0.63688	-0.4494	-0.78432	-0.63679	0.35765	0.536408	-0.58179	-0.44897	0.669744	0.551927	1.00534	0.535058	-0.71782	-0.48939	-0.10152	0.600172	0.354592	0.300669	0.446087	0.190284	0.327948	0.348278	-0.35355	-0.02503	0.180415	0.071574	0.537193
or0314	glycosyl transferase family 4	Contig132_gene277	M	0.396319	0.306115	0.083919	0.246566	0.347397	0.106494	0.338927	0.109227	0.273071	0.11808	0.105599	0.099653	0.190822	0.036529	0.062134	0.081585	-0.08705	-0.36634	-0.25534	0.20349	0.099433	-0.07913	0.163529	-0.09611	0.042826	-0.33917	-0.41687	0.984846	0.566894	1.03616	0.862958	-0.33517	-0.09152	-0.0785	0.333518	0.417413	0.441195	-0.02099	0.387802	0.362319	0.167628	0.167714	0.160813	0.711849	0.497543	0.591968
or0315	CMP/dCMP deaminase zinc-binding	Contig226_gene784	F	0.972009	0.650615	0.54889	-0.27159	0.859626	0.989795	1.0107	1.09625	0.492842	0.01039	0.378373	0.513766	0.63826	0.575052	0.047568	0.543004	0.195292	0.7832	0.539564	0.613825	-0.48448	0.550628	0.472135	0.67573	0.966257	0.861794	0.681283	0.775915	0.691258	1.10563	0.446761	0.713086	0.642555	0.582382	0.647651	0.887248	1.06749	0.918211	0.632381	0.94646	0.412411	0.925032	0.633178	1.13274	0.300975	0.772917
or0316	uracil phosphoribosyltransferase	Contig226_gene782	F	0.511878	0.498576	0.181313	-0.21205	0.53149	0.439518	0.38032	0.092816	0.217193	0.394769	0.079166	0.044692	0.151609	0.361891	0.016567	0.31108	0.805705	-0.04947	0.162611	0.275514	-0.0029	0.301845	0.349451	0.733743	0.692332	0.02183	0.036752	1.13335	0.718164	0.780128	0.648777	-0.40113	-0.1267	0.305849	0.503511	0.529501	0.415943	0.399375	0.446506	0.240587	0.193127	-0.11236	0.115398	0.107359	0.25162	0.803851
or0317	sugar-phosphate isomerase, RpiB/LacA/LacB family	Contig226_gene781	G	1.25998	1.21737	0.964522	1.09994	0.854792	0.845723	0.827502	0.771565	1.11549	1.22023	0.816991	0.631714	0.707371	1.00325	0.993414	1.09482	1.28191	0.696773	0.785229	1.07544	0.457943	1.29794	1.21832	1.40433	1.25459	0.835273	1.01415	1.59763	0.950195	0.629226	1.05849	1.24317	0.862352	1.13157	1.24227	1.12991	1.41528	1.10811	1.11781	1.26926	1.2007	0.834981	1.14981	1.30071	1.25488	1.23673
or0318	Protein-tyrosine phosphatase, low molecular weight	GR_Contig150_gene631	T	0.293237	0.109962	-0.02301	-0.68755	0.113578	-0.38937	-0.16041	-0.47742	-0.0355	0.023896	-0.96512		-0.03902	-0.13119	-0.97777	0.092669	-0.53818	-0.4323	-0.55396	-0.10044	-0.99806	0.138273	-0.58982	0.37022	0.210182	0.044713	-0.1805	0.353532	0.356567	0.048802	0.434939	-0.45581	-0.20648	-0.25549	0.342027	0.27985	0.405486	0.12516	0.230177	0.400375	0.252059	-0.38992	0.044221	-0.07164	0.059583	0.370841
or0319	Sua5/YciO/YrdC/YwlC family protein	Contig150_gene630	J	0.129337	0.367821	0.007222	-0.53733	-0.05235	-0.06029	-0.17999	-0.2476	-0.40965	0.247159	-0.72428	-0.10648	-0.15991	0.210552	-0.82382	0.12967	-0.43194	-0.08897	-0.33532	0.059084	-0.37327	0.087475	-0.60983	-0.1717	-0.13833	0.054224	-0.15133	-0.4269	-0.18319	-0.06609	0.099184	-0.41313	-0.10069	0.262519	0.380225	0.256634	-0.33832	-0.03861	0.206684	0.312354	0.255893	-0.31044	0.36151	-0.36635	0.039203	-0.28733
or0320	zinc/iron permease	Contig150_gene629	P	-1.88238	-1.8018	-1.23768	-0.63807	-1.75325	-1.32435	-1.29046	-1.18223	-0.80271	-0.85243	-0.53336	-1.17065	-1.57732	-1.36571	-0.48607	-0.77364	-1.18133	-1.51628	-1.51412	-0.97514	-0.63999	-1.07632	-0.75791	-1.24641	-1.56545	-1.3457	-1.55814	-0.81457	-1.45454	-0.83407	-1.96873	-1.57766	-1.56806	-1.54246	-1.84768	-1.45001	-2.12799	-1.04034	-1.60816	-1.39927	-1.24513	-0.93415	-1.66694	-0.73363	-1.35447	-1.42514
or0321	Peptide chain release factor 1	Contig150_gene628	J	0.181168	0.13571	-0.11874	-0.20001	0.002245	-0.13002	0.010024	-0.2282	-0.66127	-0.11651	-0.8634	-0.49835	-0.45762	-0.32583	-1.04701	-0.47166	-0.73298	-0.58786	-0.47377	-0.30492	-1.09373	-0.37668	-0.74112	0.169878	0.137907	-0.34462	-0.5428	1.52612	0.290424	1.01972	0.505814	-0.88354	-0.71197	-0.50314	0.255148	0.113445	0.099882	-0.08724	0.049625	0.246042	0.142037	-0.39632	-0.31483	1.02925	-0.07777	0.293402
or0322	protein-(glutamine-N5) methyltransferase, release factor-specific	Contig150_gene627	J	0.268741	0.409246	-0.17207	0.030828	0.119562	0.124191	-0.13677	-0.33432	0.015318	-0.14716	-0.46792	-0.61041	-0.57664	-0.18472	-0.35204	-0.30261	-0.69734	-0.76846	-0.5747	-0.3873	-0.22681	-0.49431	-0.49904	0.298798	0.134293		-0.54976	-0.58143	0.327529	-0.37762	0.243552	-0.19382	-0.17745	-0.41352	0.338956	0.173846	0.399624	0.213151	0.430119	0.293404	0.039703	0.003625	0.14694	-0.54669	0.221456	0.287595
or0323	protein of unknown function DUF1385	Contig150_gene626	R	0.679013	0.914419	0.303042	0.304572	0.350675	0.309705	0.355856	0.161362	0.457971	0.007701	0.320774	-0.20596	0.01302	0.085486	0.139658	-0.07488	-0.03201	-0.37999	-0.14582	0.069772	0.328813	-0.05579	-0.02895	1.15464	0.575944	0.171538	0.30017	2.11336	0.845982	1.6965	0.908153	-0.13372	-0.0837	-0.09974	0.572313	0.518988	0.562646	0.459404	0.778757	0.682738	0.573104	0.044557	0.274289	1.25385	0.469054	0.521342
or0324	Thymidine kinase	Contig150_gene625	F	0.554564	0.941103	-0.05832	-0.2675	0.695041	0.732619	0.397407	0.091438	0.128865	0.229889	-0.33323	-0.04374	0.110696	0.185832	-0.23158	-0.01465	-0.1887	-0.26318	0.114759	0.168104	-0.06464	-0.06685	-0.35142	0.817823	0.770854	0.457968	0.188311	0.204626	0.719641	0.427016	0.534469	-0.26086	0.119008	0.015048	0.926051	0.714778	0.657796	0.586439	0.895221	0.80447	0.669454	0.246017	0.522422	-0.06457	0.233471	0.700547
or0325	50S ribosomal protein L31	Contig150_gene624	J	1.47701	1.56525	1.12146	1.33122	1.94418	1.86901	1.78614	1.68373	1.05017	1.11031	1.00681	1.26866	1.31083	1.07031	0.606978	0.969142	1.42714	0.905015	1.39603	0.932038	1.02838	0.968227	1.1515	2.15665	1.86416	1.06873	0.975296	2.28964	1.91162	2.33378	2.0526	1.32662	1.38677	1.91166	1.85247	1.69504	1.36106	1.3244	1.61908	1.59303	1.80932	1.26341	1.75156	1.76817	1.88884	2.16455
or0326	transcription termination factor Rho	Contig150_gene623	K	0.887168	0.994414	0.838204	0.935716	0.439834	0.371849	0.451288	0.433839	0.8159	1.08008	0.690401	0.971498	1.1196	1.14219	0.673578	1.03628	0.991121	1.18826	1.25252	0.777776	0.657171	0.942141	1.09941	0.962387	0.780145	1.17239	0.928264	1.72719	0.658425	0.981906	0.696556	0.678651	0.862887	1.18962	0.763697	0.693561	0.797788	0.573971	0.698306	0.68428	0.887337	0.833861	1.12614	0.934501	0.535324	0.754718
or0327	transaldolase	Contig70_gene2347	G	2.21771	2.11403	2.30041	2.52188	2.19108	2.66958	2.47962	2.52622	2.37731	2.54169	2.98094	2.27649	2.2872	2.67578	2.77656	2.64184	2.68504	2.58911	2.09794	2.62054	2.6959	2.46263	2.72106	2.38961	2.11683	2.29054	2.23742	3.30242	2.10673	2.36027	2.1863	2.44921	2.32101	2.32644	2.07943	2.14145	1.733	2.10711	2.11113	2.00875	2.02735	2.41734	2.31322	3.55253	2.3612	2.13956
or0328	fructose-1,6-bisphosphate aldolase, class II	Contig70_gene2346	G	2.20569		2.48058	2.28922	2.21103	2.44259	2.35483	2.63682	2.2355	2.19797	2.68699	2.28894	2.27178	2.56162	2.51432	2.42848	2.52185	2.52762	2.31469	2.29462	2.30666	2.39426	2.43071	2.48227	2.14744	2.24253	2.21704	2.93123		2.6393	2.05909	2.42612	2.47129	2.05649	2.04272	2.40967	1.80651	2.30062	2.24239	2.13506	2.04131	2.21679	2.37708	3.24367	2.25255	2.14079
or0329	response regulator receiver	Contig70_gene2345	T	0.819392	0.76748	0.199217	-0.08823	0.320208	0.295187	0.343018	0.346376	-0.08347	-0.00535	-0.18261	-0.03039	-0.20787	-0.0998	-0.46164	-0.04116	-0.06705	-0.66214	-0.9524	-0.02398	-0.16301	-0.15212	-0.14253	0.563245	0.321466	-0.1511	-0.001	-0.39644	0.710867	-0.14231	0.643743	0.764253	0.889699	0.960308	0.885411	0.97052	0.684679	0.942582	0.559502	0.824095	0.646101	0.893339	0.648652	0.102747	0.936008	0.715108
or0330	N-acetylmuramoyl-L-alanine amidase	Contig70_gene2344	M	1.29435	1.35426	-0.12834	-1.02375	0.831216	0.807886	0.870797	0.589566	0.764004	-0.05908	-0.22093	0.892289	0.198965	0.324753	-0.53976	-0.13227	-0.03808	-0.47719	-0.90061	0.317936	-0.53056	-0.37551	-0.98693	1.27352	1.19907	-0.08092	0.453918	1.86152	1.1394	1.71331	1.00442	0.430761	0.161592	0.625795	1.38256	1.29983	1.02754	1.31096	1.21697	1.17038	1.17039	1.5742	1.50519	1.88871	1.12954	1.38388
or0331	thiamine biosynthesis Thi4 protein	Contig70_gene2343		-0.71595	-1.03165	-0.53275	-0.64469	-0.56996	-0.91108	-0.6737	-0.70563	-0.53763	-0.8001	-0.43608	-0.5662	-0.62755	-0.65202	-0.77393	-0.35461	-0.46293	-0.46364	-1.18776	-0.66106	-0.7695	-0.43628	-0.33954	-0.71313	-0.51853	-0.5095	-0.58584	-0.60285	-0.33361	-0.69861	-0.61802	-1.18747	-1.16248	-1.07107	-0.64952	-0.37916	-0.94695	-0.78355	-0.8106	-0.96265	-0.84968	-0.36146	-0.88681	-0.59139	-0.43956	0.04471
or0332	protein of unknown function DUF214	Contig70_gene2342	M	-0.55723	-0.75144	-0.23525	-0.67549	-0.56092	-0.58334	-0.47926	-0.64385	-1.03127	-0.72661	-1.35174	0.06898	-0.37345	-0.63699	-1.20344	-0.29701	-0.2333	0.317544	0.244777	-0.28747	-0.37105	-0.09489	-0.6165	-1.32842		-0.06442	-0.47219	-0.59442	-0.07102	-0.00935	0.002813	-1.30025	-0.6815	-0.6674	-0.38691	-0.51414	-0.71881	-0.65765	-0.1499	-0.21152	-0.00133	-0.18378	-0.06364	-0.62125	0.112584	-0.43748
or0332	protein of unknown function DUF214	GR_Contig19_or2574		-0.65741	-0.57694	-0.51933	-1.04445					-1.22047	-0.6352	-1.56971			-0.97579	-1.24227	-0.64358	-0.55377			-0.76047	-1.12928	-0.3048	-0.50836						-0.4901		-0.22429	-1.45868	-1.51986	-0.80269	-0.62412	-0.67179	-0.65598	-1.18912	-0.71385	-0.51799	-0.7201	-0.92202	-0.72371		-0.17344	-0.17285
or0333	Phosphonate-transporting ATPase	Contig70_gene2341	V	-1.06192	-0.92624	-0.96622	-1.49636	-1.27565	-1.4055	-1.5614	-1.66675	-1.87353	-0.67248	-2.40256	-0.86445	-1.18618	-1.32933	-1.72449	-0.94384	-1.40366	-0.24219	-0.78206	-1.1281	-1.74828	-0.67315	-1.81861	-1.25841	-1.37271	-0.18892	-0.90322	0.803476	-0.91601	0.394643	-1.13696	-1.74959	-1.67304	-1.74674	-1.16805	-1.34153	-1.83722	-1.35974	-1.56913	-1.50751	-1.16134	-1.60395	-1.30935	0.786957	-1.25506	-1.16752
or0333	Phosphonate-transporting ATPase	GR_Contig19_or2575		-0.72864	-0.34947	-0.49853	-0.86809					-1.0617	-0.42014	-1.54607			-0.91114	-1.51969	-0.64269	-0.78263			-0.81986	-1.05993	-0.38245	-1.20466						-0.41774		-0.24305	-1.34682	-1.30505	-1.3498	-0.59779	-0.54347	-0.84108	-0.89784	-0.86768	-0.95517	-0.70454	-1.29683	-0.6136		-1.18233	-0.49014
or0334	efflux transporter, RND family, MFP subunit	Contig130_gene271	M	-1.32081	-1.3023	0.346088	-0.06093	-1.58817	-1.51997	-1.56352	-1.50054	-0.94121	-0.1325	-0.19526	-0.50282	-0.51076	-0.38246	-0.70282	0.368781	0.237138	0.923527	0.569144	-0.06303	-0.32097	0.574968	0.742385	-1.46698	-1.3187	0.407208	-0.16419	-1.15121	-1.24046	-1.82058	-1.29841	-0.25699	-0.94738	-0.92078	-1.06179	-1.39916	-0.70265	-0.98527	-1.45585	-1.26526	-1.18851	-1.19408	-1.05402	-1.3646	-1.54894	-1.42924
or0335	RNA polymerase sigma factor, sigma-70 family	Contig130_gene270	K	-0.89175	-1.18719	0.432837	0.196506	-1.02833	-1.7061		-1.50965	-0.59479	-0.19599	0.167276	0.117368	-0.68101	-0.39968	-0.67487	0.600002	0.533174	0.584975	0.126037	0.022703	-1.07345	0.688529	0.886763	-1.67968	-1.36709	0.402743	-0.02453	-1.21532	-0.98397	-1.60484	-1.50798	-1.12795	-1.00197	-0.99824	-0.96268	-1.62048	-1.21	-0.99721	-1.12922	-1.18346	-1.28695	-0.92946	-1.25074	-1.16216	-1.29853	-1.08227
or0336	Xenobiotic-transporting ATPase	Contig130_gene269	V	0.133839	0.295261	0.492723	-0.38097	-0.49694	-0.42415	-0.56271	-0.64909	-0.82295	-1.13444	-0.99685	-1.03692	-0.90195	-1.04009	-1.57196	-0.87914	-0.72693	-0.04452	-0.19685	-0.90065	-1.52493	-0.18126	-0.19461	-0.71651	-0.49454	-0.49979	0.685023	-0.39063	-0.42133	-0.75341	-0.41915	-0.51974	0.007026	-0.78959	-0.35382	-0.01964	-0.37269	-0.49111	-0.21165	-0.35595	-0.50638	-0.24375	-0.39148	-0.49255	-0.43018	-0.70332
or0337	Xenobiotic-transporting ATPase	Contig130_gene268	V	-0.04951	0.024815	0.660492	-1.09116	-0.36363	-0.57881	-0.55141	-0.56221	-0.89248	-0.3748	-1.15332	-0.76611	-0.8288	-0.57989	-1.81476	-0.48225	-1.01717	-0.22738	-0.4236	-0.506	-1.58828	0.037093	-0.416	-0.11834	-0.46374	0.533917	-0.14714	-0.35815	-0.083	0.070959	0.100585	0.098006	-0.88227	-0.17863	0.038355	-0.06144	0.119522	-0.11414	-0.20016	0.016625	-0.33121	-0.24762	-0.18837	0.168477	0.748935	-0.17037
or0338	Cellulase	Contig129_gene263		-0.98659	-0.85764	-1.09587	-1.45375	-1.02809	-1.21725	-1.13996	-1.25238	-0.72258	-1.01457	-0.9889	-0.80847	-0.66077	-0.98999	-1.24576	-1.15978	-1.18222	-1.54313	-1.37788	-0.83959	-1.45915	-0.7645	-0.93999	-1.08488	-0.85401	-1.07885	-0.57202	-1.27593	-0.96253	-1.54418	-1.0314	-0.92694	-1.2536	-1.36312	-1.03765	-0.88417	-0.90657	-0.94952	-0.95572	-0.88997	-0.99109	-0.59263	-1.17811	-1.16164	-1.11249	-0.77946
or0339	beta-galactosidase	Contig20_or2895	G	-0.86843	-0.90273	-1.38098	-0.9354					-0.21969	-0.9143	-0.66413			-0.65591	-0.45162	-0.87575	-0.99798			-0.90072	-0.76966	-1.2717	-0.85136						-1.06995		-1.22449	-1.04554	-0.3007	-1.24066	-0.99714	-0.54523	-0.59696	-0.88865	-0.68817	-1.26371	-1.13202	-1.31809	-0.84125		-1.20062	-1.04106
or0340	ABC-type transporter, integral membrane subunit	Contig219_gene776	G	-0.39124	-0.22842	-0.16058	0.034576	-0.35008	-0.55505	-0.42213	-0.45357	-0.33784	-0.13915	-0.15247	0.316096	0.049739	-0.05329	0.266246	-0.29359	0.044092	-0.43878	-0.12869	-0.03326	0.144285	-0.24582	0.004194	-0.59503	-0.20521	0.498326	0.162744	-0.08497	-0.61653	-0.05958	-0.16968	-0.77317	-0.52599	0.365371	-0.09482	-0.39856	-0.38503	-0.16964	-0.26496	-0.01074	-0.50936	-1.3084	-0.62885	-1.00863	-0.60762	-0.44991
or0341	ABC-type transporter, integral membrane subunit	Contig219_gene775	G	-0.61833	-0.59377	-0.97447	-0.41084	-0.29796	-0.56696	-0.43833	-0.62802	-0.31851	-0.42576	-0.49295	-0.30637	-0.0099	-0.57201	-0.31416	-0.62708	-0.48472	-0.40802	-0.10971	-0.5353	0.114868	-0.85706	-0.7246	-0.961	-1.19343	-0.65211	-0.97428	-0.6503	-0.64996	-0.74651	-0.59831	-0.94369	-0.68922	0.307291	-0.63829	-1.21486	-1.12799	-0.86245	-0.94587	-1.06974	-1.08555	-1.19059	-1.06997	-1.03236	-1.09004	-1.13012
or0342	extracellular solute-binding protein family 1	Contig20_or2892	G	-1.68338	-1.39086	-1.29169	-0.87243					-0.40128	-0.80817	-0.48494			-0.44184	-1.00968	-0.66801	-0.52142			-0.77178	-0.62993	-0.96817	-0.71142						-1.68547		-1.296	-0.76681	-1.43703	-0.86486	-1.0385	-2.25392	-0.90554	-0.9446	-1.1605	-1.15765	-1.1691	-1.27886	-0.80193		-1.16482	-1.73612
or0343	periplasmic binding protein/LacI transcriptional regulator	RTSA03188	K	-0.26426	-0.32618	0.070913	0.441787	-0.49367	-0.05454	-0.04025	0.065402	0.439155	-0.06015	0.678374	-0.09368	-0.0425	-0.00156	0.583055	-0.00554	0.177199	-0.01326	-0.12159	0.055038	0.514821	0.016593	0.246035	-0.3458	-0.40513	-0.08603	-0.24927	-0.46228	-0.43316	-0.8347	-0.53544	0.316353	0.070901	-0.2033	-0.47745	-0.3356	-0.11301	-0.26029	-0.38623	-0.30321	-0.35127	-0.26411	-0.35441	-0.34967	-0.27008	-0.53227
or0344	Exo-poly-alpha-galacturonosidase	Contig1_or0334	M	-1.32158	-1.43976	-1.22552	-1.17867					-1.21175	-1.19752	-1.22618			-1.21396	-1.15437	-1.45398	-1.11096			-1.34938	-0.96301	-1.24651	-1.34693						-1.76427		-1.2011	-1.23394	-1.13996	-1.15427	-1.37488	-1.323	-1.26766	-1.39278	-1.83562	-1.35633	-1.55425	-1.30898	-1.39728		-1.34397	-1.25448
or0344	Exo-poly-alpha-galacturonosidase	Contig9_gene2623		1.37726	0.958614	0.891291	1.47362					2.41238	1.65941	2.60623			2.19495	2.5403	1.90922	2.0169			1.86212	2.3581	1.50322	2.26106	0.697406	1.03237	0.826307	0.779924	0.137565		0.656761		2.21517	1.86995	2.17757	1.15949	0.733193	1.03457	0.996264	1.34643	1.34362	2.13871	1.9175	2.1395	0.278117
or0345	hypothetical protein	Contig1_or0335		0.400821	0.422956	0.204687	0.749551					0.663154	-0.08036	0.643673			0.234806	0.724802	0.289031	0.554044			0.204957	0.786448	0.219143	0.755065						0.471442		0.452811	0.073816	0.21507	0.194921	0.321924	0.331586	0.37563	0.195637	0.141443	0.231039	0.330787	0.357361	0.331396		0.231629	0.743379
or0346	PTS system, fructose subfamily, IIC subunit	Contig1_or0336	G	-0.69746	-0.8518	-0.20671	0.290047					-0.23107	-0.11173	0.180964			-0.05023	0.242161	-0.18692	0.27052			-0.04174	0.385308	-0.31013	0.212445						-0.58105		-0.8545	-1.52463	-1.28065	-1.21831	-0.2017	-0.42373	-0.09185	-0.88726	-0.98214	-1.2057	-0.54718	-0.32408	-0.43532		-1.45262	0.762653
or0347	PTS system, fructose subfamily, IIA subunit	Contig82_gene2439	G	0.458966	0.353027	2.0057	2.16101	0.66233	0.903769	1.06315	1.13243	0.977898	1.28875	1.39905	1.06612	1.01208	1.58694	1.74598	1.73436	1.49151	1.78538	1.95849	1.66727	1.76996	1.91874	2.03149	-0.3295	-0.12713	1.58657	1.64383	0.054219	0.175755	-0.92393	-0.1431	-0.77686	-0.32969	-0.23337	0.733519	0.7298	0.786264	-0.0287	-0.10166	-0.23067	0.344906	1.01116	0.79779	-1.1618	-0.47712	1.8872
or0348	1-phosphofructokinase	Contig82_gene2438	G	-0.39427	-0.31378	0.77643	0.462523	-0.14498	-0.23226	-0.08566	-0.00437	-0.67716	0.319477	-0.54289	0.118772	0.102774	0.132407	-0.16718	0.377098	0.242836	0.199779	1.41095	0.462045	0.157269	0.722195	0.139091	-0.61456	-0.43233	0.750428	0.766826	-0.10115	0.08794	-0.53144	-0.95455	-1.93816	-0.7956	-1.29842	0.214421	0.140992	-0.20763	-0.76222	-0.60396	-0.87101	-0.31439	-0.37889	-0.59067	-0.80902	-1.53364	1.41437
or0349	regulatory protein DeoR	Contig82_gene2437	K	-0.46351	-0.60561	0.417759	0.355418	0.057703	-0.71714	-0.29999	-0.41621	-0.58866	-0.14388	-0.76715	-0.24243	-0.40679	-0.21681	-0.48391	-0.08279	0.33264	-0.02244	1.14816	0.006754	0.272382	0.221271	0.167302	-1.22842	-0.9019	0.446414	0.413556	-0.88057	-0.2768	-1.29641	-0.82037	-1.59451	-1.49044	-1.38488	-0.04742	0.040277	0.171419	-0.35813	-0.53558	-0.67028	-0.55632	-0.38618	-0.45359	-1.22756	-1.20499	1.18083
or0350	hypothetical protein	Contig82_gene2436		-0.89904	-0.90049	-0.61096	-0.00739	-0.57439	-0.68032	-0.96631	-0.89632	-0.91432	-0.5538	-0.46365	-1.04323	-0.92327	-0.89333	-0.51134	-0.82268	-0.79636	-0.36326	-0.40405	-1.13362	-0.0248	-1.00787	-0.37414	-0.58485	-0.67834	-0.56463	-0.42838	-0.45152	-0.10443	-0.87197	-0.22032	-0.56131	-0.40844	-0.54532	-0.7171	-0.51981	-0.9526	-0.87096	-0.80672	-0.85498	-1.00502	-0.26959	-0.76145	-0.68398	-0.58561	0.245884
or0351	oligosaccharyl transferase STT3 subunit	Contig82_gene2435		0.970966	0.712994		1.25135	0.725415	0.833835	0.8483	0.72354	0.795315	0.774363	0.906893	0.183517	0.03362	0.90387	0.952749	0.717952	1.07281	0.520273	1.0053	0.883878	1.2207	0.901551	1.17908	0.472769	0.520541	0.520109	0.182432	0.284778	0.572863	0.099133	1.16481	0.563573	0.278736	0.659486	0.939549	0.650656	0.858625	0.922499	1.09829	0.899688	0.927874	0.726722	0.914358	-0.89473	0.567768	0.399149
or0352	protein of unknown function DUF6 transmembrane	Contig82_gene2434		0.551695	0.748489	1.09612	1.00298	0.282932	0.237314	0.282256	0.111465	0.303993	0.810492	0.418264	0.075859	-0.05812	0.764489	0.54692	0.72601	0.698056	0.1606	0.671011	0.852476	0.719849	0.936924	0.49807	0.40977	0.656881	0.571298	0.439136	-0.6151	0.482492	-0.26923	0.274429	-0.04864	-0.40039	0.330437	0.786929	0.344106	0.329684	0.785203	0.631252	0.595901	0.591883	0.22461	0.406997	-1.02012	-0.36724	0.179011
or0353	hypothetical protein	Contig82_gene2433		0.715806	0.59751	1.3038	1.37544	0.572379	0.267195	0.465119	0.282069	0.834842	0.806055	0.704483	0.161865	0.105635	0.794192	0.882599	1.02286	1.04509	0.523898	0.78115	1.05346	1.25076	1.12982	1.09654	0.478533	0.585952	0.851734	0.411125	-0.16078		-0.23396	0.822788	0.472884	0.252656	0.212521	0.58129	0.523386	0.835757	0.675386	0.802184	0.535897	0.681636	0.368487	0.604227	-0.68908	0.159127	-0.19996
or0354	glycosyl transferase family 2	Contig82_gene2432	R	0.467321	0.767704	1.48702	0.946705	0.58648	0.324025	0.453033	0.26671	0.336936	1.29977	0.335573	0.740167	0.718784	1.13227	0.219346	1.23217	0.931646	1.0908	1.33455		1.01851	1.52836	0.594856	0.248416	0.760924	1.4083	1.01454	-0.63953	0.558709	0.003831	0.656984	0.478224	-0.16674	0.467084	0.541334	0.234449	0.614768	0.303128	0.511529	0.605012	0.652474	0.298002	0.197994	-0.723	0.179856	0.449915
or0355	GtrA family protein	Contig107_gene237	S	-0.26643	-0.40651	1.71515	1.02753	-0.74488	-0.52849	-0.54169	-0.57756	0.332296	0.907974	0.809541	0.153094	0.185975	0.529312	-0.05533	1.37612	1.37824	1.52519	1.2742	0.930531	0.561142	1.58363	1.50142	-0.70031	-0.47444	1.36987	0.805398	-0.8682	-0.82683	-1.39992	-0.75626	-0.01391	0.441261	-0.272	-0.3872	-0.54209	-0.51056	-0.42833	-0.7346	-0.54427	-0.56145	-0.21585	-0.50783	-0.85822	-0.79396	-0.91606
or0356	glycosyl transferase family 2	Contig107_gene236	M	-0.53568	-0.71552	1.29216	0.260312	-0.58955	-0.75341	-0.59591	-0.65547	-0.40981	0.748716	0.294178	0.184139	-0.00806	0.363029	0.055049	1.15411	1.00879	1.30713	0.954083	0.79813	-0.17121	1.2541	1.2105	-1.81331	-1.66649	1.12133	0.170568	-1.02543	-1.05523	-1.42909	-1.16784	-0.35745	-0.60448	-0.60851	-0.90349	-0.82147	-0.75858	-0.72339	-0.60714	-0.64194	-0.45635	-0.99703	-0.3653	-1.11529	-1.29312	-1.02223
or0357	glycosyl transferase family 39	Contig106_gene234	M	-0.56763	-1.05178	0.577272	0.611475	-0.68541	-0.80243	-0.69151	-0.5413	-0.40981	0.293677	0.003045	0.020354	0.018209	0.019815	-0.15063	0.755561	0.685435	1.20448	0.546225	0.353307	-0.01027	0.796407	0.672648	-0.74741	-1.07408	0.919244	0.370913	-0.64737	-0.32762	-0.57187	-0.84978	-0.82153	-0.64851	-1.07766	-1.13919	-0.85774	-1.60407	-1.0959	-1.05676	-1.06677	-0.83165	-0.48427	-1.02856	-0.59367	-0.75348	-1.33002
or0358	hypothetical protein	Contig106_gene233	S	-0.58748	-0.85988	0.374235	0.590945	-0.65775	-0.77687	-0.76775	-0.78334	-0.00829	0.280139	0.199398	-0.40724	-0.16156	-0.14615	0.177183	0.713009	0.653604	0.747279	0.524693	0.316444	0.370109	0.716721	0.945072	-1.01811	-0.95739	0.276092	-0.33365	-1.23587	-0.88884	-1.47412	-0.68137	-0.47175	-0.83518	-0.80337	-1.17524	-0.89873	-0.70601	-0.68148	-0.86457	-0.72766	-0.69926	-0.8165	-0.66524	-1.03603	-0.79727	-0.9054
or0359	ATP-binding region ATPase domain protein	Contig106_gene232	T	-0.41046	-0.451	-0.23316	-0.27311	-0.18044	-0.53531	-0.4283	-0.47906	-0.70412	-0.28296	-0.84915	-0.55366	-0.38473	-0.56973	-0.84065	-0.37851	-0.33086	-0.28408	-0.24688	-0.50881	-0.48323	-0.23319	-0.32808	-0.33732	-0.5264	0.299231	-0.32597	-0.46213	-0.43672	-0.3206	-0.43241	-1.20659	-0.94601	-1.17859	-0.46526	-0.37822	-0.42957	-0.27557	-0.25482	-0.47413	-0.23903	-0.86222	-0.56325	-0.47784	-0.49423	-0.45608
or0360	response regulator receiver	Contig106_gene231	T	0.387333	0.42009	0.850041	0.597593	0.644148	0.653994	0.421724	0.291143	0.38647	0.579219	0.372148	0.424061	0.607653	0.540047	0.333445	0.690538	0.39195	0.838649	1.13982	0.643144	-0.00174	0.754009	0.716953	0.300395	0.324989	1.02961	0.454847	-0.19846	0.45208	0.071162	0.266454	0.015867	0.089984	0.126854	0.387841	0.255025	0.274848	0.202194	0.267756	-0.01869	0.352316	0.225212	0.385112	-0.27318	0.341704	0.472896
or0361	S-layer domain-containing protein	Contig106_gene230		0.706294	0.609911	0.925102	1.24762	0.562298	0.560814	0.704764	0.601038	1.0954	1.0434	1.30703	0.716399	0.817169	1.36224	1.17266	1.31243	1.12495	1.35542	0.778657	1.30013	1.15469	1.1757	1.23303	0.429039	0.681305	0.88806	1.05936	-0.44633	0.564613	-0.31452	0.672639	0.686561	0.486976	0.99533	0.729541	0.526784	0.69012	0.558993	0.573473	0.769308	0.716389	0.26419	0.817422	-0.68652	0.140635	0.054173
or0362	hypothetical protein	Contig106_gene229		-1.30765	-1.11537		-0.37264	-1.24309	-0.92249	-1.27836	-0.85169	-0.63986	-0.7276	-0.71577	-1.38557	-1.47823	-1.22067	-0.41944	-0.95533	-0.84518	-1.30196	-1.01149	-0.56674	-0.49203	-0.95406	-0.74725	-1.0388	-1.49251		-1.30915	-0.49784	-0.52487	-0.76559	-0.70414	-0.96937	-1.27894	-0.95047	-1.26609	-0.89735	-1.04431	-0.98837	-1.35706	-1.40941	-1.37564	-1.09803	-1.44107	0.952924	-0.85113	-0.70137
or0363	polysaccharide deacetylase	Contig106_gene227	G	-0.81782	-1.14531	0.14369	-0.29788	-1.49678	-0.31265	-0.56402	-0.20774	-0.45563	-0.19458	-0.38657	-1.07111	-0.9115	0.318573	-0.50876	0.300024	-0.6426	-0.86334	-0.63154	-0.0169	-0.47997	0.043157	-0.33816	0.176184	-0.99545	0.144299	-0.29748	0.422359	-0.76893	1.23074	0.754445	0.002309	-0.10338	-0.61357	-0.9074	-0.73657	-0.3241	-0.83668	-1.08759	-0.47748	-0.67873	-0.13506	-1.24125	0.882107	0.236582	-0.11608
or0364	acyltransferase 3	Contig106_gene226	S	0.177893	-0.11705	0.657804	0.402185	-0.7417	-0.36737	-0.45405	0.220712	-0.03122	0.180142	0.00287	-0.87602	-0.40284	1.00365	-0.06613	0.768298	-0.38848	-1.04129	0.067323	0.505688	0.08963	0.893842	0.041024	1.54437	0.640797	1.3623	1.76512	3.31466	0.426446	2.64163	1.86035	0.438418	0.250522	1.35459	0.466381	0.16441	0.158005	0.327747	-0.3522	0.471913	0.425167	-0.4297	0.459754	2.44369	0.952629	0.639137
or0365	DNA polymerase beta domain protein region	Contig106_gene225		-0.78683	-0.68914	-0.65015	-0.10346	-1.10825	-1.07395	-1.22766	-1.01667	-0.59625	-0.98713	-0.30429	-1.30758	-1.36305	-0.90146	-0.27108	-0.66348	-0.52228	-1.18258	-0.91508	-0.6227	-0.07399	-0.76286	-0.31234	-0.62897	-0.96177	-1.00712	-0.86831	-0.62146	-0.9109	-1.28795	-0.96552	-0.33939	-0.83584	-0.96606	-0.5636	-0.27692	-0.5599	-0.48351	-0.83885	-0.612	-0.78882	-0.94621	-0.99698	-0.97858	-0.67267	-0.84169
or0366	CTP synthase	Contig106_gene224	F	0.322243	0.042531	-0.08151	-0.21382	0.044685	0.128289	-0.19525	-0.33763	-0.84506	-0.60497	-0.47117	-1.12052	-0.75608	-0.62621	-0.8222	-0.56511	-0.63547	-0.7592	-0.63938	-0.52883	-0.63242	-0.29115	-0.58767	0.149319	0.34577	-0.82535	-1.0009	0.236443	0.490023	0.404966	0.482825	-0.40596	-0.1384	-1.09752	0.39838	0.354103	0.454872	0.284949	0.300898	0.408491	-0.0464	-0.74051	-0.66715	-0.37464	-0.03099	0.468127
or0367	histidinol phosphate phosphatase HisJ family	Contig1_or0360	E	-0.23577	-0.27922	0.17099	-0.01844					0.032337	0.109778	-0.37429			-0.0748	-0.7165	0.056325	0.177078			0.068572	-0.07707	-0.05822	-0.07928						-0.20612		-0.54669	-0.69967	-0.08719	-0.33752	0.562139	0.225116	0.147522	0.303579	0.448029	0.466197	0.69505	0.211906	0.348057		-0.14284	-0.24036
or0368	HEPN domain protein	Contig1_or0361	S	-0.18464	-0.12012	-0.29224	0.274288					0.692241	-0.03311	0.450005			0.062613	0.352667	0.220094	0.480285			0.017016	0.166908	-0.03283	0.311687						0.352963		0.020133	-0.40945	-0.18466	-0.63457	-0.14789	0.075857	0.068505	0.011594	-0.01062	-0.0703	0.04359	0.045488	-0.12048		-0.286	0.153646
or0369	DNA polymerase beta domain protein region	Contig1_or0362		-0.36156	-0.10685	-0.05943	0.094228					0.458694	0.06595	0.453464			0.296664	0.468623	0.386073	0.342639			0.425766	0.604131	0.1666	0.506515						0.302769		0.254595	-0.61243	0.025721	-0.25076	0.010954	-0.03045	-0.1342	-0.01511	0.122276	-0.02295	0.176536	0.140784	-0.03638		-0.44819	0.049967
or0370	D-3-phosphoglycerate dehydrogenase	Contig105_gene216	E	-0.23759	-0.32673	0.61288	-0.94655	0.091063	-0.12298	0.179961	0.143547	0.26956	0.601858	0.19138	-0.12402	-0.19298	0.310129	-0.47423	0.508589	0.510006	-0.32049	-0.36386	0.61421	-0.68718	0.350879	-0.15222	-0.75316	-0.55342	0.578549	0.626095	-0.80392	-0.77513	-0.80617	-0.98811	-0.65751	-0.49467	-0.43904	-0.19426	-0.07771	-0.37538	-0.0453	-0.12587	0.046718	0.368532	0.753384	0.471301	-0.24241	-0.14741	-0.4366
or0371	Serine--pyruvate transaminase	Contig105_gene215	E	0.399165	0.290046	1.04456	0.52921	0.796128	0.933866	1.0549	1.16994	0.843305	0.992744	1.09951	0.403858	0.482634	0.934471	0.790855	1.04158	0.986058	0.345106	0.746311	0.981692	0.831283	0.837272	0.97103	-0.38525	-0.19178	1.03686	0.904163	-0.66143	-0.37136	-0.76712	-0.45359	-0.13185	-0.07371	-0.21588	0.219268	0.290434	0.38322	0.348213	0.235031	0.396991	0.724689	1.07748	0.838892	0.316344	0.356148	-0.19154
or0372	glycerate kinase	Contig105_gene214	G	-0.66724	-0.91709	-0.98395	-1.46862	-1.03129	-1.11489	-1.00121	-1.16231	-0.94287	-1.10384	-1.00136	-1.39327	-1.22434	-1.05344	-1.88349	-1.36811	-0.95892	-1.44438	-1.36829	-0.96603	-1.24054	-0.82432	-1.16657	-1.19168	-0.97703	-1.15688	-0.97491	-0.88884	-0.89315	-0.7965	-0.98484	-0.72837	-0.76796	-0.90929	-0.90769	-0.79351	-0.59182	-0.61959	-0.60779	-0.81988	-0.68198	-0.52613	-0.70163	-0.5962	-0.76358	-0.93102
or0373	carboxyl-terminal protease	Contig105_gene213	M	-0.03076	-0.07126	-0.77961	-1.1123	0.303011	0.316877	0.407794	0.471097	0.084255	-0.1704	-0.07485	-0.14426	-0.2641	-0.18184	-0.64294	-0.38056	-0.20318	-0.88678	-1.07508	-0.14771	-1.01032	-0.54589	-0.44067	-0.32258	-0.34553	-0.32465	0.181198	-0.17923	-0.0329	-0.04398	-0.43458	-0.94794	-0.46969	-0.9978	-0.17349	-0.01839	0.018154	-0.03994	-0.10756	-0.0417	-0.01868		0.034723	0.0166	0.278796	0.139122
or0374	Homoserine kinase	Contig105_gene212	E	0.633284	0.443078	0.391886	-0.70796	0.891826	0.805226	0.861092	0.933878	-0.11189	0.700801	0.228679	-1.2202	-0.74725	0.111251	-0.21311	0.525386	0.287128	-1.35109	-0.69523	0.573588	-0.07124	-0.01875	-0.53965	-0.57733	-0.06673	0.76046	0.559474	-0.83289	-0.57781	-0.72912	-0.91757	-0.32031	-0.34087	-0.50982	-0.23625	-0.13485	-0.23986	0.510648	0.190739	0.438194	0.403391	0.522282	0.356938	0.103009	0.2192	-0.38037
or0375	threonine synthase	Contig105_gene211	E	0.201208	-0.04598	-0.18189	-1.56223	0.485799	0.331932	0.233428	0.060798	-0.68549	0.368424	-0.6658	-1.46554	-1.36294	-0.26668	-1.28729	0.018317	-0.20194	-1.53726	-1.25783	-0.12398	-1.32312	-0.72934	-1.25704	-0.85618	-0.52925	-0.04862	-0.11575	-0.07922	-1.0533	-0.15597	-1.38078	-0.69204	-1.05383	-1.01527	-0.81105	-0.22298	-0.44831	-0.72163	-0.19765	-0.23291	-0.16468	-0.00143	-0.16933	0.548196	-0.53879	-0.84322
or0376	homoserine dehydrogenase	Contig105_gene210	E	0.3976	-0.04362	0.21266	0.149165	0.685065	0.473794	0.675714	0.56049	-0.2196	0.325692	0.074613	-1.16178	-0.92631	0.187815	-0.13538	0.38961	0.168773	-0.76522	-0.53246	0.312264	0.264235	-0.2004	-0.33464	-0.17639	-0.08209	0.370199	0.175151	-0.82568	-0.32853	-0.49382	-0.54653	-0.00495	0.008254	-0.28089	0.149636	0.098948	-0.16618	0.393867	0.30152	0.314905	0.453726	0.027106	0.412771	-0.28285	-0.06346	-0.21464
or0377	UPF0735 ACT domain-containing protein	Contig105_gene209	R	0.232954	-0.28098	0.118018	-0.04626	1.05857	0.688029	0.847075	0.688283	0.251922	0.398465	0.626651	-1.14972	-0.80527	0.260365	0.352271	0.498602	0.567213	-0.78105	-0.49119	0.344358	0.295663	-0.13444	-0.04892	-0.3037	0.040057	0.487715	0.212676		-0.47331	0.048937	-0.12702	-0.21497	-0.5023	-0.33124	-0.32212	-0.24619	-0.145	-0.38989	-0.15159	-0.1023	0.01038	-0.03772	0.118047	0.1971	0.391005	-0.20633
or0377	UPF0735 ACT domain-containing protein	RTSA03039		0.247009	-0.39549	-0.04505	0.196213	0.748381	0.557944	0.259123	0.236481	-0.32012	0.5591	-0.51368	-0.72387	-0.63481	0.228989	0.256016	0.378492	0.526471	-0.22272	-0.18299	0.499508	0.452183	-0.18411	-0.27135	-0.0055	0.218698	0.495401	0.253991	-0.1905	-0.25442	-0.54317	-0.4708	-0.04988	-0.7368	-0.53791	-0.12913	-0.24635	-0.31645	0.00377	-0.11368	-0.18297	0.233192	0.051912	-0.0126	-0.02225	-0.18675	-0.26319
or0378	hypothetical protein	Contig105_gene208		-0.88274	-0.98696	-1.11477	-0.76992	-1.15593	-1.16396	-1.08294	-0.92915	-0.96696	-0.64667	-1.09875	-1.52366	-1.25757	-0.91255	-0.742	-0.92172	-1.24857	-1.61097	-1.62296	-0.55083	-0.92216	-0.73048	-1.23572	-1.13211	-1.04399	-1.22457	-1.54155	-0.50253	-0.46245	-1.10082	-0.3248	-1.35876	-1.10801	-1.18669	-0.55909	-0.55142	-0.84447	-0.4976	-0.43634	-0.46971	-0.34006	-0.8402	-0.82892	-0.59335	-0.92854	-0.62384
or0379	beta-lactamase domain protein	Contig105_gene207	R	0.124048	0.003283	-0.19496	-0.02613	0.2031	0.093051	0.039343	-0.17159	-0.12693	-0.32201	-0.17349	-0.67482	-0.54031	-0.23408	-0.19864	-0.22896	-0.20754	-0.7682	-0.80779	-0.27365	0.100885	-0.42358	-0.1411	-0.14644	-0.21822	-0.45849	-0.80921	-0.41078	0.320205	-0.21438	0.351712	-0.19441	0.025991	-0.07859	0.208816	0.207252	0.304007	0.06209	0.301866	0.109364	0.089201	-0.21121	-0.24238	-0.72692	0.168833	0.305373
or0380	2-oxoacid:acceptor oxidoreductase, alpha subunit	Contig105_gene206	C	-0.09824	-0.14328	0.626064	0.662851	-0.35772	-0.20135	-0.14158	-0.14966	1.13889	0.588256	0.903484	-0.0437	0.035111	0.761147	0.605971	0.72014	0.553382	-0.08351	-0.75975	0.915899	1.02002	0.451958	0.410455	-0.09744	-0.21772	-0.16781	0.378419	-0.70634	0.013757	-0.63213	-0.14041	0.428879	0.268772	0.364536	0.931694	0.545092	0.882747	0.755683	0.750221	0.933004	0.643615	0.12392	0.702132	-0.89709	-0.21584	-0.80099
or0381	pyruvate ferredoxin/flavodoxin oxidoreductase, beta subunit	Contig105_gene205	C	-0.21634	-0.27726	0.133971	0.257667	-0.02287	-0.19746	-0.00812	-0.25579	0.756281	0.284623	0.585062	0.045763	-0.03505	0.651902	0.742438	0.463675	-0.05298	-0.31243	-0.66742	0.512344	0.301876	-0.20672	0.242717	-0.55502	-0.46693	-0.08397	-0.0898	0.059172	-0.14898	0.027819	-0.12166	-0.11271	0.237052	0.150541	0.018984	-0.13159	-0.30562	-0.78254	-0.03357	0.047951	0.007826	0.297484	0.2867	-0.43765		-0.64579
or0382	Xenobiotic-transporting ATPase	Contig105_gene204	V	-0.04406	-0.1563	-0.09859	-0.38948	-0.08091	-0.40937	-0.68888	-0.88144	-0.90436	-1.07751	-1.0675	-1.29328	-0.84247	-0.91769	-1.07631	-0.901	-1.30195	-1.05885	-0.76048	-0.83827	-1.13045	-0.75982	-1.0564	-0.32828	-0.1642	-0.74523	-0.79073	0.007426	-0.07945	0.271149	-0.20561	-1.33735	-0.85815	-1.38686	0.013209	0.031455	-0.03705	-0.17352	-0.19859	-0.17075	-0.49548	-0.98548	-0.43084	-0.23693	-0.51761	-0.38019
or0383	Xenobiotic-transporting ATPase	Contig105_gene203	V	-0.06825	0.134345	-0.09443	-0.23301	-0.18566	-0.33874	-0.59842	-0.78174	-0.73948	-0.96911	-0.8104	-0.96162	-0.72039	-0.82058	-0.7561	-0.76056	-0.94614	-0.81836	-0.61063	-0.76092	-0.72342	-0.53982	-0.60506	0.161769	-0.04676	-0.69637	-0.6323	-0.16595	-0.46902	-0.07834	-0.28101	-0.86301	-1.06306	-0.9321	0.108665	0.003554	0.266786	-0.03105	-0.33256	-0.19509	-0.58317	-0.40917	-0.44234	-0.34224	-0.45406	-0.00657
or0384	regulatory protein MarR	Contig105_gene202	K	0.444729	0.396305	0.347027	0.753997	0.118924	0.235265	0.188213	0.096901	-0.32228	-0.33546	-0.02429	-0.70645	-0.51621	-0.22141	0.256248	-0.27152	-0.10291	-0.35555	-0.07241	-0.24792	0.320084	0.099732	0.230432	0.027441	0.163646	-0.19446	-0.37038	-0.37477	0.583306	-0.32881	0.729707	-0.2455	-0.42984	-0.46498	0.610795	0.43594	0.428661	0.562514	0.516994	0.690449	0.555574	-0.12963	-0.0596	-0.4864	0.40049	0.268531
or0385	TrkA-C domain protein	Contig105_gene201		-0.16429	-0.2726	-0.35622	-0.52205	-0.05111	0.054528	-0.13136	-0.42419	-0.86233	-0.28427	-0.73915	-0.51561	-0.53184	-0.39721	-0.7174	-0.27486	-0.50133	-0.61011	-0.55847	-0.4286	-0.40318	-0.60295	-0.61833	-0.14286	-0.25104	-0.42282	-0.90677	0.066697	-0.02367	0.124733	-0.21042	-1.0872	-0.87913	-0.8241	0.307733	0.260467	0.280344	-0.08268	0.179296	0.16963	0.325888	-0.22984	-0.13595	-0.11958	-0.2358	0.059646
or0386	CRISPR-associated protein Cas2	Contig105_gene223	L	-0.19043	-0.22529	-0.59469	-0.38844	-0.23668	-0.20399	-0.2659	-0.34461	-0.48397	-0.67387	-0.66302	-0.88555	-0.74376	-0.78707	-0.41074	-0.63141	-0.8483	-1.12137	-0.66039	-1.27756	-0.37555	-0.79667	-0.64073	-0.36932	-0.39316	-0.86231	-0.75796	-0.41394	-0.47512	-0.31018	-0.2389	-0.50297	-0.54452	-0.43149	-0.12547	-0.08569	-0.28885	-0.54507	-0.20593	-0.10836	-0.22362	-0.15733	-0.44733	-0.40381	-0.39417	-0.45329
or0387	CRISPR-associated protein Cas1	Contig105_gene200	L	0.399018	0.400302	-0.31856	-0.32296	0.455271	0.470387	0.450594	0.247119	-0.01784	-0.30665	-0.51538	0.007402	-0.18604	-0.27762	-0.62692	-0.50308	-0.72238	-0.71926	-0.49632	-0.3726	-0.46244	-0.49216	-0.679	0.304287	0.127741	-0.42856	-0.14969	-0.35746	0.27138	-0.19593	0.465496	-0.06807	0.1749	-0.02703	0.399522	0.31244	0.25067	0.367621	0.223531	0.329585	0.363895	-0.03914	0.364496	-0.50317	0.488196	-0.11632
or0388	CRISPR-associated protein Cas4	Contig105_gene199	L	-0.04355	-0.14139	-0.37651	-0.41809	0.3308	0.071256	0.045266	-0.12555	0.023573	-0.60664	0.294434	-0.48821	-0.36089	-0.62284	-0.22469	-0.64662	-0.45628	-0.68999	-0.62208	-0.54861	-0.52701	-0.56533	-0.55986	0.161513	0.063975	-0.46239		-0.10575	-0.12844	-0.27992	0.111029	-0.45549	-0.32337	-0.5129	-0.05108	-0.26497	-0.17094	-0.4434	-0.22816	-0.34319	-0.08064	-0.07152	-0.24586	-0.24991	0.084336	-0.29175
or0389	copper amine oxidase-like domain-containing protein	Contig105_gene198		0.585359	0.522491	0.17156	0.798856	0.326202	0.483732	0.549702	0.517987	0.854162	0.038705	0.655594	0.85321	0.299275	0.407664	0.97031	0.145337	0.489092	0.175783	0.139569	0.459824	0.651846	0.136768	0.79801	0.458215	0.531093	-0.05539	0.320663	-0.49108	0.546901	-0.23801	0.514319	0.274412	0.331813	0.407364	0.504829	0.563045	0.501388	0.632408	0.415266	0.512478	0.537349	0.876078	0.762432	-0.32902	0.309388	0.45919
or0390	CRISPR-associated HD domain protein	Contig105_gene197	R	0.499095	0.571924	-0.05672	0.417053	0.72784	0.679116	0.758926	0.719468	1.39479	0.703565	0.998439	0.731203	0.882123	0.807618	1.12759	0.500249	0.678395	0.14835	-0.08966	0.609523	0.941364	0.215	0.558828	0.562129	0.63053	0.323325	0.439548	-0.24485	0.555769	0.189181	0.544185	0.62332	0.821856	0.827671	0.600119	0.671345	0.214575	0.452692	0.652881	0.161072	0.751321	0.597226	1.1484	0.477005	0.999585	0.586179
or0391	CRISPR-associated protein Cas5, Hmari subtype	Contig105_gene196		0.580189	0.775111	0.25919	0.419778	0.519039	0.664413	0.791664	0.811151	1.30844	0.865422	1.10083	0.883947	0.500239	1.1478	1.23394	0.720792	0.750094	0.064352	-0.08568	0.979887	1.06151	0.522267	0.73836	0.529131	0.780969	0.388837	0.799906	-0.34852	0.67557	0.048167	0.766954	0.886457	0.818512	1.08497	0.612928	0.741419	0.677641	0.887045	0.838614	0.657734	0.862199	1.29033	1.16841	0.295183	0.731459	0.564109
or0392	CRISPR-associated protein, Csh2 family	Contig105_gene195	L	1.23083	1.82193	0.595517	0.488623	1.32736	1.37317	1.39202	1.34222	1.7385	1.22701	1.32167	1.78782	1.7188	1.51139	1.40036	1.20922	1.16403	1.1219	0.923123	1.36823	1.10105	0.969221	0.964202	1.25829	1.23791	1.46217	1.78943	0.653027	0.820703	1.55767	0.999597	1.25069	1.56378	1.60634	1.06211	1.19376	0.954723	0.964083	0.987362	0.629669	0.987526	1.67274	1.57829	1.57176	1.17317	1.02708
or0393	CRISPR-associated protein, TM1802 family	Contig105_gene194		0.108099	0.17013	-0.53316	-0.71066	0.07809	0.121012	0.250445	0.360984	0.452455	0.472281	0.557573	0.406519	0.264445	0.343839	0.156363	0.169455	0.186348	-0.06331	-0.72225	0.419186	-0.01271	-0.09336	-0.17486	-0.21999	0.280835	-0.13027	-0.05849	0.124133	0.060571	0.531995	0.095811	-0.14632	-0.0702	0.42419	0.107928	0.187545	0.194556	0.159614	0.17301	0.069452	0.235673	0.590379	0.447371	0.683252	0.090676	0.07233
or0394	CRISPR-associated protein Cas6	Contig105_gene193	L	0.419735	0.749845		0.14624	0.440082	0.440987	0.492419	0.512292	0.960172	0.328361	0.654002	0.705288	0.735832	0.534885	0.612854	0.289396	0.411965	0.293174	0.109731	0.394821	0.413015	0.033314	0.320899	0.463412	0.360866	0.408813	0.66387	-0.32321	0.447934	0.072141	0.088271	0.602208	0.685287	0.741385	0.434612	0.460582	0.202855	0.254871	0.506434	0.188237	0.535909	0.745576	0.800115	0.005477	0.463236	0.380323
or0395	SUF system FeS assembly protein, NifU family	Contig105_gene192	C	0.595896	0.545732	0.477967	0.37843	0.415999	0.485824	0.43154	0.372078	0.132836	0.116777	0.089407	0.622597	0.156536	0.640648	-0.06198	0.157888	0.134519	0.587662	0.591816	0.284914	0.143116	0.179424	0.023181	0.146318	0.568626	0.352389	0.471044	0.299306	0.669185	0.803486	0.364671	0.054459	0.293642	0.464455	0.84299	0.658963	0.774129	1.03278	0.772543	0.732318	0.80222	0.729061	0.736549	0.820471	0.522959	0.843433
or0396	cysteine desulfurase, SufS subfamily	Contig105_gene191	E	1.03552	1.17376	1.53618	1.84524	0.863564	1.00924	0.966597	1.04316	0.658613	0.441266	0.757936	0.637895	0.752508	0.643437	0.713162	0.696319	0.860316	0.853443	1.10009	0.650381	0.890347	0.855964	1.21963	0.796646	0.724172	0.927202	0.619375	1.57678	1.13568	0.872091	1.08913	0.734838	0.616481	0.801172	0.887569	0.91064	0.72989	0.717931	1.00791	0.667925	0.592355	0.661904	0.648532	1.50835	1.11464	1.42997
or0397	SufBD protein	Contig105_gene190	O	0.121957	-0.14013	0.547963	0.48682	-0.10836	-0.10883	-0.01624	-0.16394	-0.26448	-0.20262	-0.271	0.754298	-0.22875	-0.02389	0.25448	-0.18845	-0.1611	0.313667	-0.18935	0.091409	-0.20117	0.293237	0.077818	-0.12883	0.486627	-0.05993	0.05149	-0.60249	0.329441	-0.15705	0.266217	-0.71986	-0.1511	-0.19658	0.037271	0.168431	0.312804	0.168502	0.186398	-0.00469	-0.1936	0.541011	-0.30546	-0.42266	0.240081	0.473664
or0398	FeS assembly protein SufB	Contig105_gene189	O	-0.31187	-0.15954	-0.3517	-0.27356	0.13919	-0.08266	-0.00561	-0.21251	-0.40832	-0.89217	-0.68463	-0.59264	-0.40812	-0.72391	-0.5396	-0.66912	-0.67488	-0.39628	-0.1458	-0.81489	-0.93326	-0.62041	-0.58616	-0.1643	-0.05279	-0.2938	-0.42343	0.572833	0.266154	0.629662	-0.09735	-1.05329	-0.92816	-0.59327	-0.24093	-0.08749	-0.6966	-0.70429	-0.40779	-0.68406	-0.64746	-0.38832	-0.54131	1.13707	-0.27665	0.755244
or0399	FeS assembly ATPase SufC	Contig105_gene188	O	0.831507	0.184786	0.791663	0.524264	0.736865	0.810262	0.623583	0.767281	-0.06068	0.260279	-0.02282	0.644839	0.485122	0.725709	0.116188	0.368567	0.521148	0.93974	0.805838	0.379134	0.132648	0.657563	0.64061	1.10259	1.50716	0.782237	1.46901	0.540643	0.857435	0.809347	0.604106	0.115371	0.322784	0.665242	0.613279	0.844312	0.588153	0.6232	0.405882	0.579498	0.275757	0.72202	0.467476	0.835536	0.678252	1.11584
or0400	hypothetical protein	Contig105_gene222		-0.16422	-0.38975	-0.63839	-0.52149	-0.51158	-0.16268	-0.31754	-0.37934	-0.34054	-0.73251	0.09379	-0.58472	-0.49821	-0.72719	-0.51581	-0.72997	-0.64412	-0.85478	-0.70761	-0.69633	-0.45354	-0.91392	-0.34299	-0.38909	-0.45868	-0.75028	-0.45419	-1.26644	-0.10228	-1.52376	-0.25665	0.255429	-0.27997	-0.24095	-0.10707	0.035615	0.060298	0.329665	0.111536	-0.05664	0.228755	0.044906	-0.28347	-0.96473	-0.21202	-0.0204
or0401	Peptidoglycan-binding domain 1 protein	Contig1_or0394		1.15373	0.879154	0.173621	0.259052					-0.33699	0.681789	-0.25898			0.55421	0.004461	0.372009	0.233936			0.363871	0.687799	0.512486	-0.09582						0.795218		0.765339	0.954308	0.464921	0.435702	1.12387	0.875194	1.25416	0.931431	0.685848	1.07756	1.10496	0.533955	0.717312		0.472715	0.71223
or0401	Peptidoglycan-binding domain 1 protein	Contig1_or0395		-0.74379	-0.80006	-1.46541	-1.44261					-1.36959	-1.57696	-1.97657			-1.44966	-1.68373	-1.60118	-1.28015			-1.66847	-1.66956	-1.49411	-1.85972						-0.57133		-0.09395	-1.46487	-1.27869	-1.44954	-0.73756	-0.70898	-0.8345	-0.81902	-0.74462	-0.85978	-1.11395	-1.23203	-1.458		-0.48386	-0.62276
or0401	Peptidoglycan-binding domain 1 protein	Contig1_or0396		-0.25169	-0.22703	-1.16442	-1.1533					-0.83445	-1.01625	-1.67124			-0.92404	-0.85081	-1.12843	0.261636			-1.63004	-0.85335	-1.2106	-1.12649						0.225846			-0.6895	-0.82523	-0.88601	-0.71852	-0.0889	-0.47075	-0.53861	-0.36304	-0.44838	-0.33794	-0.78007	-0.96378		-0.08356	0.34496
or0402	hypothetical protein	Contig105_gene221		0.434027	0.692776	-0.09399	-1.55048	0.205575	0.22155	0.100408	0.17849	-0.26215	0.088568	-0.27414	-0.53071	-0.19245	-0.08011	-1.32668	-0.20652	-0.64012	-0.49358	-0.31481	-0.27947	-0.97978	-0.05183	-0.45394	-0.02328	0.239853	-0.0392	-0.46709	-0.05005	0.273624	0.063182	0.026271	-0.26837	-0.00139	-0.1839	0.052419	0.379919	0.286554	0.070798	0.093451	0.247561	-0.0131	-0.04074	-0.05475	0.19108	0.161973	0.380396
or0403	hypothetical protein	GR_Contig1_or0398		0.320395	0.21432	-0.37395	-1.23033					-0.30106	-0.1871	-0.742			-0.43963	-0.83299	-0.44874	-0.47005			-0.39618	-1.14347	-0.29245	-0.51753						0.18443		-0.05704	-0.3648	-0.51463	-0.63673	0.069338	0.204033	-0.16128	0.011672	0.145603	0.088382	-0.13762	-0.08172	-0.27813		-0.05492	0.387041
or0404	hypothetical protein	RTSA00640		0.583662	0.180913	0.101041	-0.41424	0.557222	0.47759	0.260984	0.360638	-0.53051	0.340999	-0.56229	-0.14226	-0.16953	-0.13801	-0.28044	-0.03228	-0.36443	0.147479	-0.29958	-0.23264	-0.5559	-0.08777	-0.48751	0.570791	0.53208	0.354346	-0.26258	0.202568	0.532191	0.466666	0.490262	0.659065	0.100882	0.55643	0.424951	0.347706	0.079655	0.021905	0.022678	0.291262	0.376681	-0.30163	0.036995	-0.05028	0.500177	0.639558
or0405	hypothetical protein	Contig105_gene186		-0.02423	-0.055	0.087079	-0.30721	-0.00219	-0.15021	-0.18969	-0.32218	-0.12442	-0.11302	-0.86013	-0.43686	-0.62631	-0.21443	-0.44663	-0.42747	-0.23549	-0.62419	-0.52511	-0.25386	-0.18224	-0.08608	-0.55474	-0.07785	0.150552	-0.27327	-0.20304	-0.29084	0.289381	-0.07762	0.424783	-1.01909	-0.12571	-0.65896	0.164935	0.094411	-0.04728	-0.11606	0.269611	0.185034	-0.05351	-0.35482	-0.22185	-0.37603	-0.46719	0.363588
or0406	hypothetical protein	Contig105_gene185		-0.46038	-0.31395	-0.5741	-0.23353	-0.50723	-0.56113	-0.61786	-0.64335	-0.43556	-0.81056	-0.56471	-0.80552	-0.564	-0.66852	-0.34726	-0.51006	-0.69508	-0.84606	-0.56952	-0.46995	-0.12076	-0.5744	-0.50444	-0.55543	-0.46325	-0.76415	-0.81448	-0.79517	-0.63299	-0.87475	0.036831	-0.76055	-0.35572	-1.06209	-0.47321	-0.58701	-3.16519	-0.71214	-0.43628	-0.64847	-0.38864	-0.7293	-0.58131	-0.87852	-0.13606	-0.81377
or0407	hypothetical protein	RTSA00637		-0.65824	-0.45019	-1.29372	-1.21199	-0.25007	-0.51832	-0.58369	-0.76621	-0.80838	-1.18622	-1.50574	-1.21983	-0.95907	-1.17002	-1.47902	-1.35162	-1.50333	-0.85383	-0.88752	-1.41049	-0.9454	-1.47068	-1.3804	-0.88583	-0.96169	-0.95769	-1.27746	-0.53361	-0.82032	-0.15988	-1.0599	-0.54111	-0.72769	-0.26648	-0.3386	-0.55536	-0.57574	-0.73852	-0.91598	-0.74405	-0.60928	-0.76912	-0.4037	-0.6894	-0.96069	-0.6699
or0408	hypothetical protein	Contig1_or0403		0.191508	-0.10235	0.273237	0.48205					0.378002	0.969713	0.615854			0.817194	0.665726	0.852401	0.482173			0.950075	1.12604	0.65142	0.554648						-0.33222		0.63109	-0.11754	-0.34985	-0.05096	-0.04804	0.279209	0.582049	0.535957	0.170615	0.464269	0.478996	0.435221	0.823635		0.846012	-0.08605
or0409	hypothetical protein	Contig105_gene219		0.565146	0.539987	0.607532	0.818283	0.73598	0.796813	0.950589	1.11263	1.519	0.990012	1.84933	1.19544	1.24747	1.33317	1.62708	1.21442	1.55688	1.09944	1.01368	1.16781	1.56663	1.02117	1.57666	0.25146	0.283672	0.787728	0.905482	-0.23159	0.539605	-0.59271	0.311755	0.082649	0.57599	0.13166	0.309476	0.387952	0.669375	0.512164	0.205792	0.523007	0.718456	1.00805	0.731513	0.552418	0.905594	0.633751
or0410	Chaperonin Cpn10	Contig105_gene184	O	-0.52311	-0.92603	-0.12523	0.177959	-1.0876	-1.56116	-1.32785	-1.28037	0.19807	-0.23536	0.017669	-0.41206	-0.78749	-0.02483	0.178045	-0.03861	0.433917	-0.84113	-0.78302	-0.04141	0.646409	-0.10453	0.108449	-1.33307		-0.92237	-1.16203	-0.6784	-1.14141	-0.80059	-1.10033	-0.46971	-0.48813	-0.57954	0.179307	-0.10138	-0.06911	-0.17912	-0.07982	-0.21486	0.234277	-0.11239	-0.11875	-1.00818	-1.12857	-1.06333
or0411	glutaredoxin-like protein, YruB-family	RTSA03035	O	-0.38275	-0.29522	0.692041	1.03067	-0.66954	-0.48998	-0.67622	-0.53871	-0.05343	-0.12002	0.409696	-0.93384	-0.90927	-0.32091	0.727809	-0.25967	-0.10873	-0.686	-0.25952	-0.01806	0.416595	-0.10829	0.097134	-0.18509	-0.31351	-0.70578	-0.44994	-0.74585	-0.61779	-0.86035	-0.65145	-0.26068	-0.49044	-0.91633	-0.78363	-0.45277	-0.46647	-0.55759	-0.69127	-0.62974	-0.7116	-0.46525	-0.74838	-0.53187	-0.76667	-0.57646
or0412	small acid-soluble spore H family protein	RTSA00612		-1.04356	-1.16999	-0.71565	-0.7334	-0.93179	-0.75672	-0.61513	-0.80828	-0.73475	-0.41291	-0.52092	-0.29093	-0.41896	-0.7199	-0.60012	-0.64516	-1.03181	-0.43106	-0.08834	-0.84368	-0.62134	-0.64602	-0.9497	-0.93677	-1.09457	-1.04084	-1.12207	-0.8639	-1.07145	-1.161	-0.7844	-1.10742	-1.07226	-0.63992	-0.45482	-1.17209	-0.63508	-0.6458	-0.85484	-0.91478	-0.50919	-0.88216	-0.61116	-0.77138	-0.79991	-0.70853
or0413	protein of unknown function DUF438	Contig105_gene182	S	-0.23413	-0.27268	0.657268	0.008133	-0.05766	0.044652	-0.03963	0.071161	0.359005	0.383063	-0.0083	0.052258	-0.31941	0.51621	0.288344	0.405338	0.114725	-0.03777	0.522732	0.578347	0.36476	0.553149	0.247047	0.016226	0.299494	0.140395	0.517977	-0.4232	0.224944	0.017125	0.429079	-0.10393	0.189491	-0.27363	0.093922	-0.0439	-0.03677	-0.27537	0.210518	0.041273	0.084686	0.091447	0.299691	-0.57213	-0.15386	-0.21805
or0414	DNA repair photolyase-like protein protein	Contig105_gene181	L	-0.44724	-0.53729	-0.70271	-0.40336	-0.50748	-0.56649	-0.48507	-0.71665	-0.43663	-0.54906	-0.52503	-0.6089	-0.93572	-0.50627	-0.31259	-0.72814	-0.66099	-0.72759	-0.65019	-0.30209	0.005527	-0.46546	-0.63368	-0.30942	-0.18136	-0.71033	-0.30735	-1.16539	-0.70553	-1.58496	-0.29328	-0.84218	-0.69797	-0.72444	-0.21257	-0.29536	-0.37124	-0.36246	-0.11468	-0.0878	-0.2357	-0.1213	-0.62951	-1.4603	-0.61578	-0.69419
or0415	protein of unknown function DUF16	Contig105_gene180		1.62298	1.58788	2.18106	1.92502	1.69442	1.82522	1.52332	1.67862	1.41522	2.00529	1.9129	1.76254	1.22271	1.86233	2.07864	2.09003	1.98058	1.49517	1.89932	1.9734	1.91599	2.05187	1.91617	1.63837	1.81795	1.61313	2.02547	1.32986	1.59919	1.1897	1.82265	1.39936	1.60235	1.6999	1.91987	1.34279	1.57205	1.65613	1.53036	1.75748	1.8107	1.8246	1.8932	1.44139	1.49915	1.31487
or0416	Acetaldehyde dehydrogenase (acetylating)	Contig105_gene179	C	2.53192	2.56542	3.09158	3.80034		3.47778	3.29045	3.52866	2.68088	3.46118			4.02899	2.85502	3.72961	3.10466	3.77747	3.86299	4.46728	3.13085		3.42306	3.67479			3.49322		4.72007	2.21809	4.04943	2.75535	1.37084	1.79681	2.09909	2.77475	2.04003	2.21702	2.81148	2.63503	2.54009	2.41671	2.55731	2.6431	4.20919	2.5559	2.87518
or0417	hypothetical protein	RTSA03034		2.66942	2.54188	2.80783	3.24255	2.80054	3.08046	3.11979	3.24607	3.08977	2.98726	3.5043	3.50022	3.28278	3.27412	3.61613	3.13416	2.89765	3.77546	3.25892	2.99417	3.50642	2.93786	3.27239	2.81764	2.70265	2.89773	3.20061	2.82624	2.17285	2.0096	2.27438	2.00566	2.42599	2.3576	2.17871	2.14354	2.07998	2.4803	2.13864	2.3354	2.91892	3.01359	2.85041	3.41608	2.34784	2.25738
or0418	Hydroxylamine reductase	Contig105_gene178	C	0.142861	-0.48784	-0.25048	-0.47973	-1.34143	-1.54174	-1.10699	-1.00364	-0.80755	-0.06329	-0.66831	-1.02493	-1.06159	0.122165	-0.31155	-0.24851	-0.37668	-1.11954	-1.01303	-0.19015	-0.57051	-0.48102	-0.69561	-1.27405	-1.20383	-0.82385	-0.69199	-0.07752	-1.01257	0.045365	-0.56158	0.382991	0.327659	0.268827	0.162768	0.175191	0.470639	0.004887	0.404093	0.535778	0.714812	0.444561	0.220805	-0.12033	-0.97761	-0.493
or0419	NADP-dependent oxidoreductase domain	Contig105_gene177	C	0.027613	0.094863	0.533299	0.776474	0.210216	-0.01307	0.226746	0.033018	0.379607	0.274802	0.343048	0.177406	-0.06123	0.558077	0.343179	0.669636	0.656889	-0.21173	0.298231	0.689998	1.11093	0.441222	0.565626	-0.43027	-0.41208	-0.15913	-0.3444	-0.35039	0.318475	0.19465	0.434331	-0.07509	-0.10142	-0.42143	0.236554	0.119555	0.248207	0.387553	0.35984	0.191379	0.380597	0.236538	0.032948	-0.8157	-0.47453	-0.23546
or0420	protein of unknown function DUF606	Contig105_gene176	S	-0.26742	-0.35825	0.660941	-0.45067	-0.75885	-1.14384	-1.21963	-1.07804	-0.49927	-0.84446	-1.253	-0.55049	-1.06219	-0.61135	-1.08746	-0.55858	-0.8118	-0.82671	-0.81203	-0.28763	-0.76364	-0.43834	-1.13124	-0.62168	-0.01595	-0.53383	-0.4273	-0.27616	-0.2792	0.046689	0.286738	0.042223	-0.14348	-0.33546	0.031296	0.017733	0.055991	-0.44298	0.713217	0.203474	-0.19113	-0.2782	0.047264	-0.67387		-0.40701
or0421	hypothetical protein	Contig105_gene218		1.1416	1.46333	1.70041	1.39241	1.11479	1.20563	1.15595	1.27502	1.39977	1.28551	0.894086	1.44543	1.03005	1.06726	1.16753	1.00356	0.893422	1.96122	0.890532	1.14283	0.812357	1.15716	0.916807	0.96998	1.32524	1.55885	0.847261	3.09107	1.88019	2.16896	1.55498	1.85927	1.32268	1.31476	1.97441	1.43876	1.65876	2.13525	1.87871	2.29281	1.97489	1.55611	1.55843	2.51125	1.56505	1.53425
or0422	XkdF	RTSA00528		0.297016	0.134765	0.239949	0.73066	0.321082	0.43921	0.221611	0.363844	0.459548	0.332893	-0.15082	0.395581	0.538591	0.26928	-0.00091	0.1828	-0.30714	-0.27326	-0.56007	0.236199	-0.45294	-0.06463	-0.44865	0.159062	0.434168	-0.12038	0.227682	-0.06601	0.34777	-0.39441	0.528572	0.017562	-0.00589	0.277224	0.48088	0.435815	0.416402	0.295007	0.392816	0.443753	0.646909	0.240076	0.621563	-0.42558	0.22006	-0.0004
or0423	CoA-substrate-specific enzyme activase	Contig105_gene175	S	-0.50625	-0.31289	-0.73955	-0.97021	-0.32939	-0.4968	-0.7549	-0.90161	-0.62349	-0.65479	-0.97072	-0.66132	-0.82952	-0.47652	-1.01564	-0.57072	-0.92025	-0.92049	-0.82698	-0.57353	-0.52232	-0.66223	-0.89131	-0.31052	-0.38951	-0.45035	-0.1915	-0.76696	-0.25919	-0.5171	-0.19029	-0.82338	-0.91551	-0.68663	-0.35677	-0.18057	-0.27772	-0.29754	-0.33902	-0.55673	-0.21282	-0.32186	-0.26368	-0.75285	-0.91969	-0.68901
or0424	hypothetical protein	Contig105_gene174		0.469993	0.391492	-0.00125	0.306006	0.509029	0.567739	0.650585	0.793574	1.52603	0.608068	0.937242	0.833494	0.509635	0.874736	1.04436	0.643746	0.6355	0.002187	-0.46283	0.835501	0.86763	0.26144	0.562272	0.921279	0.82442	0.689087	1.11847	-0.14915	0.353594	0.533389	0.17121	0.959268	0.396144	0.790853	0.703233	0.742984	0.830872	0.915486	0.733887	0.769498	0.937069	1.3245	1.24106	0.282203	0.390179	0.142796
or0425	hypothetical protein	Contig105_gene173		1.15038	1.34127	1.02517	0.937805	1.70164	1.84181	1.824	1.97707	1.87995	1.398	1.53007	2.22116	2.10102	1.65392	1.58428	1.39756	1.51992	1.3016	1.00256	1.43127	1.58291	1.10706	1.268	1.65033	1.41981	1.37561	1.73555	1.00572	1.16658	1.12678	1.16708	1.13202	1.00867	1.41869	1.3976	1.15491	0.842315	1.12159	1.18058	0.869277	1.53499	1.52406	1.91098	1.32275	1.09453	0.994812
or0426	hypothetical protein	Contig105_gene172		0.344487	0.373298	0.004815	0.279495	0.950318	0.806929	1.24129	1.1571	1.24776	0.572749	0.915986	0.849395	0.690714	0.933155	0.795071	0.526032	0.733448	-0.21991	-0.23891	0.931028	0.410106	0.351418	0.241669	0.874389	1.03258	0.614951	0.934364	-0.06203	1.00626	0.757431	1.06964	0.244979	0.748159	0.674031	0.469764	0.758826	0.469089	0.668645	0.78603	0.462707	0.710978	1.28068	0.967129	0.321041	0.653238	0.936729
or0427	hypothetical protein	Contig105_gene171		1.16176	1.27768	0.697125	0.408422	1.54389	1.36074	1.42247	1.52732	2.07144	1.4965	1.77195	1.47924	1.62977	1.69693	1.93399	1.5363	1.27764	1.23833	0.720421	1.50562	1.01859	0.988323	1.03221	1.64562	1.85478	1.4729	1.89404	1.2325	0.888277	1.55794	0.668686	1.13304	1.01487	1.60715	1.42111	1.27223	1.19133	0.613559	1.09132	1.05129	1.20403	1.59199	2.12402	1.76425	0.923688	0.840294
or0428	hypothetical protein	Contig105_gene170		1.00495	0.838774	0.995133	1.13336	1.64909	1.76252	1.96023	2.24729	2.35329	1.9011	2.21052	2.09339	1.85261	2.18885	2.28777	1.75143	1.73841	1.09998	0.446298	1.98215	2.11796	1.33927	1.48834	1.29224	1.48515	0.745725	1.45654	0.642905	1.42163	1.06585	1.53269	1.60562	1.20599	1.68614	1.34858	1.27308	1.25652	1.55743	1.52924	1.34884	1.75831	2.03301	1.80524	0.71379	1.30931	1.05798
or0429	regulatory protein LuxR	Contig105_gene169	Q	0.769202	0.692165	0.683383	1.23482	0.998272	0.982197	1.24168	1.3545	1.65131	1.0406	1.65683	1.15182	1.15592	1.37965	1.659	1.14604	1.14651	0.641685	0.470398	1.292	1.42622	0.966526	1.36572	0.850228	0.867507	0.541464	0.778204	-0.00659	1.17634	0.261609	0.955005	0.941317	0.968806	0.819688	0.725494	0.823181	0.563309	0.680932	1.02069	0.732775	1.20287	1.25841	1.08999	0.245459	0.626195	0.865178
or0430	VanZ family protein	Contig105_gene168		1.07041	0.605446	0.629732	0.971364	1.07486	1.12163	1.47951	1.45384	1.81635	1.22914	1.81962	1.36204	0.989476	1.59051	1.8944	1.38841	1.57029	0.282495	-0.11921	1.60029	1.92919	1.0092	1.45327	1.037	1.35921	0.617401	1.14138	0.621857	1.13489	0.671833	1.34143	1.1055	0.750765	1.1209	1.53114	1.25867	1.4218	1.75869	1.51867	1.61426	1.73332	1.71543	1.35641	0.278218	0.865085	0.932853
or0431	ERCC4 domain protein	Contig105_gene167		1.05924	1.12254	0.522401	0.808573	1.0595	1.10907	1.08819	1.20664	0.849977	0.583152	0.787466	0.594463	0.668824	0.737614	0.918092	0.587068	0.46413	0.593737	0.50258	0.656063	0.81663	0.6264	0.760066	1.26198	1.09992	0.802677	0.496886	0.854748	1.1777	0.648482	0.937003	0.9697	0.725772	0.866991	1.3357	1.27492	1.18581	1.31677	1.47826	1.10916	1.13953	0.824531	1.07688	0.741031	0.738664	1.09211
or0432	Protein of unknown function DUF2191	Contig1_or0427		-0.41883	-0.54256	-1.20941	-0.54024					-0.9727	-0.97885	-1.34811			-0.83035	-0.80412	-1.1711	0.093932			-0.80741	-0.48134	-0.76185	-0.96123						-0.78396		-0.00891	-0.80684	-0.81441	-0.68655	-0.63137	-0.36131	-0.02936	-0.21747	0.112053	-0.03846	-0.51185	-0.71644	-0.40079		-0.01629	-0.78675
or0433	helix-turn-helix domain protein	Contig105_gene166		-0.11048	0.166601	0.069152	-0.25163	0.036964	-0.1815	-0.06987	-0.25845	0.110274	0.35406	-0.06042	0.245177	0.085572	0.332779	-0.07218	0.266397	0.205385	-0.29557	-0.52279	0.311449	-0.22834	0.217116	-0.24667	-0.08928	0.642134	0.475361	0.847632	-0.10097	0.431634	0.25926	0.256511	-0.56387	0.49023	-0.36128	-0.10098	0.078332	-0.03785	0.086364	-0.07904	-0.15735	-0.00849	0.404374	0.076076	0.163018	0.598891	0.56421
or0434	diguanylate cyclase	Contig105_gene165	T	-1.29512	-1.09149	-0.88335	-1.61063	-1.50946	-1.2423	-1.09982	-1.0357	-0.79885	-0.92565	-1.07578	-0.61011	-0.95243	-1.07211	-0.39747	-0.76016	-0.76249	-0.92204	-1.12399	-0.76091	-1.07037	-0.91519	-0.95079	-0.51746	-0.97354	-0.91258	-1.00463	-0.48851	-1.29272	-0.53888	-1.75748	-1.12554	-0.89745	-1.0117	-1.00436	-0.99407	-1.46627	-1.55967	-1.06433	-1.02441	-0.81274	-0.54731	-0.65884	-0.29396	-1.00979	-1.27588
or0435	Ribosomal RNA large subunit methyltransferase H	Contig105_gene164	S	-0.58383	-1.03104	-0.55715	0.042852	-1.33064	-0.87139	-0.57622	0.105308	-0.55421	-0.65308	-0.45384	-0.58229	-0.53203	-0.943	-0.61996	-0.7624	-0.75522	-1.06733	-0.94043	-0.02171	-0.52731	-0.28522	-1.08482	-0.89835	-0.89265	-1.17052	-0.31374	-0.47616	-1.15026	-0.3931	-0.86045	-0.84155	0.187481	-0.92926	-1.13841	-0.55069	-0.90618	-0.92702	-1.00461	-0.85804	-1.06853	-0.61341	-0.66144	-0.06892	-0.85032	-1.19012
or0436	hypothetical protein	Contig105_gene217		0.057695	0.292439	-0.24268	-1.00077	-0.304	-0.37492	-0.28081	-0.32701	-0.50349	-0.16211	-0.45738	-0.52645	-0.68423	-0.12012	-0.36044	-0.34229	-0.7107	-0.65708	-0.74367	-0.13946	-1.11104	-0.40398	-0.42713	-0.79379	-0.63194	-0.59919	0.004688	-0.39573	-0.16069	-0.67297	-0.155	-0.07063	-0.07275	-0.20021	-0.08676	-0.00634	0.186524	-0.14805	-0.07797	0.111797	-0.08516	-0.06669	-0.32206	-0.60123	-0.28305	-0.43437
or0437	peptidase S1 and S6 chymotrypsin/Hap	Contig105_gene163	O	-0.54444	-0.29352	-0.70407	-0.81125	-0.60493	-0.63317	-0.57415	-0.79332	-0.81009	-0.88367	-1.018	-1.01604	-0.98365	-0.70031	-0.98851	-0.69453	-1.11356	-1.03205	-1.09653	-0.93297	-0.84466	-0.85761	-0.87682		-0.91167	-0.89562	-1.09285	-0.41552	-0.42244	-0.358	-0.81885	-0.66639	-0.80759	-0.54777	-0.58838	-0.572	-0.73653	-0.79271	-0.52295	-0.60929	-0.88376	-0.67836	-0.86255	-0.26141	-0.79152	-0.37333
or0438	UDP-N-acetylglucosamine 1-carboxyvinyltransferase	Contig105_gene162	M	0.736797	0.430266	0.409377	-0.07587	0.468542	0.299786	0.331223	0.390162	-0.53769	0.012068	-0.51573	-0.25693	-0.42355	-0.12517	-0.61294	-0.2052	0.042982	-0.3089	0.094934	-0.08166	-0.56054	0.005077	-0.36952	0.509638	0.503709	0.041406		0.648232	0.869916	0.459759	0.635596	0.063317	0.18143	-0.10099	0.865377	0.539143	0.624635	0.50583	0.85548	0.857248	0.483637	-0.02937	0.068508	0.342889	0.277862	0.618618
or0439	Protein of unknown function YycH	Contig105_gene161		0.017282	-0.04848	-0.73214	-0.08168	-0.59346	-0.57312	-0.58987	-0.757	0.224747	-0.52933	-0.42002	-0.06194	-0.37409	-0.38635	-0.38559	-0.31963	-0.24334	-0.58247	-0.57985	-0.22062	0.040252	-0.50168	-0.64443	-0.39285	-0.34677	-0.60853	-0.33849	-0.6359	-0.33751	-0.78327	0.040617	-0.27747	-0.01887	-0.64611	0.273044	0.053636	-0.09608	-0.17928	0.335692	0.051178	0.291068	-0.19437	-0.18833	-0.6902	0.357322	0.176068
or0440	YycH family protein	Contig105_gene160		1.59662	1.19641	0.353428	0.442523	1.10381	0.86816	1.33362	0.671629	0.92076	0.433154	0.582957	1.82805	1.22574	1.05148	0.728476	0.802241	1.24808	1.25814	1.10456	0.893898	1.15377	0.528337	0.580163	1.33798	1.32241	1.072	1.95073	0.813589	1.49902	1.44577	2.18282	1.67472	1.54253	1.66122	1.92984	1.54911	1.65935	1.7502	1.92827	1.75276	2.09156	2.12842	1.80231	1.37738	2.37618	1.50495
or0441	hypothetical protein	Contig105_gene159		1.4815	1.38718	0.931677	1.27598	0.911091	0.705256	0.978391	0.595465	1.27128	1.04368	1.00658	1.45043	0.943233	1.14804	1.145	1.11561	1.26494	0.915125	0.875182	1.22166	1.6315	1.04185	1.1705	0.802396	0.694891	0.828694	1.10177	0.545952	1.63798	1.43035	1.86293	1.33873	1.27084	1.5406	1.62128	1.38377	1.66805	1.73607	1.44426	1.39106	1.64325	1.51578	1.58124	0.691552	1.72645	1.64248
or0442	ATP-binding region ATPase domain protein	Contig105_gene158	T	-0.29289	-0.47716	-0.08216	0.084979	-0.61201	-0.87696	-0.6171	-0.92777	-0.24721	-0.32378	-0.49877	-0.89885	-1.01504	-0.29571	-0.92464	-0.61237	-0.28913	-1.16404	-0.95949	-0.42247	-0.36644	-0.36869	-0.64891	-0.47133	-0.40508	-0.5946	-0.83748	-0.31892	-0.09877	-0.37489	-0.07186	-0.60839	-0.83834	-0.69744	-0.18448	-0.07538	-0.20296	-0.53072	-0.35954	-0.24768	-0.13447	-0.26141	-0.34059	-0.0751	-0.88433	-0.23997
or0443	response regulator receiver	Contig105_gene157	T	-0.14165	-0.12906	-0.51421	-0.24622	-0.26839	-0.48455	-0.30133	-0.46841	-0.33599	-0.45202	-0.63273	-0.57295	-0.6756	-0.27466	-0.61316	-0.37134	-0.27458	-0.91607	-0.29551	-0.188	-0.03883	-0.47191	-0.43446	-0.36567	-0.54531	-0.41837	-0.63198	0.023986	-0.12789	0.775952	0.433705	-1.10341	-0.80385	-0.71054	-0.22867	-0.38567	-0.23267	-0.22243	-0.21768	-0.26724	-0.21692	-0.31998	-0.46969	-0.20766	-0.45432	-0.16072
or0444	hypothetical protein	Contig105_gene156		0.338274	0.224492	0.560865	0.269286	0.232358	-0.21071	0.221809	0.050909	0.137093	0.311487	-0.08209	0.286833	0.119345	0.505838	-0.03856	0.377643	0.359888	-0.30784	0.298546	0.571326	0.550475	0.516046	0.214386	-0.15265	0.37481	0.492812	0.468582	-0.58562	0.540493	0.06065	0.759145	-0.01031	-0.05523	-0.05609	0.788755	0.374092	0.459906	0.467831	0.943398	0.634424	0.324083	0.249162	0.455957	-0.76509	0.121484	0.264504
or0445	Peptidase M23	Contig105_gene155	M	-1.3257	-1.04246	-1.1658	-0.62194	-1.38426	-1.25025	-1.51681	-1.50192	-1.28687	-1.57713	-1.1745	-1.65117	-1.39295	-1.11862	-0.93703	-1.51784	-0.90499	-0.96207	-1.07309	-1.60168	-0.8063	-1.39695	-1.02825	-0.39829	-1.09971	-1.33092	-0.6884	-0.21728	-1.10621	-0.96991	-1.04796	-1.88014	-0.55454	-1.22856	-0.91454	-1.12303	-2.47353	-1.09912	-1.14369	-1.54062	-1.19148	-1.5137	-1.3515	-0.26468	-1.28001	-0.68351
or0446	primosome, DnaD subunit	Contig105_gene154	L	1.59512	1.542	1.12199	0.922931	1.05103	0.935953	0.902859	0.59206	0.514484	0.865327	0.639202	0.751394	0.377959	0.764879	0.948929	0.696538	0.903266	0.517052	1.53134	0.852697	1.22214	0.843516	0.698008	0.874824	0.675784	0.98925	0.913092	0.83258	1.31077	1.92933	1.64554	2.15442	1.72985	2.19796	2.09774	1.86634	1.72395	1.982	1.71254	1.96238	1.75089	2.27323	2.05095	1.05299	1.10654	1.19797
or0447	AAA ATPase	Contig105_gene152	L	0.634451	0.633921	0.503391	0.801045	0.762922	0.614268	0.347359	0.645234	0.616512	0.306458	0.68194	0.51283	0.231912	0.562562	0.548386	0.654206	0.793994	0.428831	0.830383	0.472384	0.737177	0.435119	0.588884	0.696383	0.956397	0.788238	0.706351	0.406795	0.863825	0.809373	0.909411	0.68571	0.750878	1.22865	0.788974	0.655211	0.429884	0.198721	1.00689	0.648204	0.596544	0.391855	0.652473	0.596563	0.864731	0.693642
or0448	Peptidase M1 membrane alanine aminopeptidase	Contig105_gene153	E	-1.21005	-1.38963	-1.7623	-1.40143	-1.67548	-1.64231	-1.87952	-1.81586	-1.65562	-1.64546	-1.65005	-1.7445	-1.75226	-1.83302	-1.53525	-1.65058	-1.34155	-1.5268	-1.4419	-1.54284	-1.32065	-1.74916	-1.5759	-1.29452	-1.54019	-1.67254	-1.54572	-0.82219	-1.40536	-1.20832	-1.23161	-1.7569	-1.51273	-1.28359	-0.94333	-1.1096	-1.3329	-1.11203	-1.14947	-0.93532	-0.87388	-1.03668	-1.24442	-0.91415	-1.72316	-1.69519
or0449	sporulation protein YtaF	Contig105_gene151	S	-1.0457	-1.44588	-0.92479	-0.38726	-1.64526	-0.88231	-1.1269	-0.9368	-0.63131	-0.86988	-0.66194	-1.25916	-1.23709	-1.08046	-0.44371	-0.55768	-1.02946	-0.74953	-1.09007	-0.66598	-0.67568	-1.00541	-1.08603	-1.05693	-1.29858	-1.50856	-1.42907	-1.03024	-1.63156	-0.68919	-1.37656	-2.32598	-1.05862	-1.66807	-1.20309	-1.39879	-3.01804	-0.97734	-1.02339	-1.22719	-1.09135	-1.37373	-1.02907	-1.02441	-1.49691	-1.30165
or0450	metallophosphoesterase	Contig105_gene150		-0.12365	-0.81193	-0.06257	-0.26902	-0.7063	-0.48634	-0.12076	-0.41257	0.53571	0.279456	0.460564	0.42015	-0.28704	0.616258	0.611369	0.52908	0.635931	0.731996	0.032374	0.676387	0.416724	0.460958	0.688826	-0.85431	-0.75834	0.203833	-0.10707	-0.48929	-0.70239	-0.86325	-0.85444	1.15455	0.503695	1.2326	-0.64518	-0.62415	-0.10939	-0.42133	-0.47837	-0.36455	-0.20598	0.161295	-0.02379	0.210919	-0.53509	-0.96522
or0451	hypothetical protein	Contig105_gene149		0.261828	0.416991	0.334067	0.714333	0.151322	0.2429	0.390561	0.381883	0.554526	0.239191	0.238633	0.36619	0.407007	0.380415	0.299651	0.300125	0.087279	0.286825	0.207786	0.368472	0.289227	0.309975	0.279571	-0.06289	0.07472	-0.12613	-0.01992	-0.46308	0.235821	-0.44192	0.342294	0.370133	0.212897	0.032393	0.042924	0.170072	-0.09302	-0.06481	0.140262	-0.19934	-0.01456	0.254098	0.040183	-0.32612	-0.06278	0.555369
or0452	transposase IS116/IS110/IS902 family protein	Contig104_gene105		0.335703	0.00846	-0.57179	-1.10663	-0.74713	-1.36093	-1.32805	-1.38439	-0.58778	-0.54358	-0.57333	-0.34513	-0.55002	-0.64299	-1.14942	0.662416	-0.30275	-0.75151	-0.24154	-0.29187	-0.29353	-0.26127	-0.99565	-1.32776	-0.81504	-0.2701	-0.52212	-1.50075	-0.88523	-0.7223	-0.18597	0.056728	-0.0818	0.748716	0.826246	0.315672	0.510601	0.587934	0.320719	0.526553	0.90256	0.918941	0.811301	-1.66641	-0.77681	-0.75875
or0452	transposase IS116/IS110/IS902 family protein	GR_Contig1_or0447		-0.37279	-0.34568	-0.4701	-0.58689					-0.30947	-0.27565	-0.56362			-0.37254	-0.92676	-0.06346	0.094689			-0.23428	-0.73269	-0.17729	-0.09339						-0.8043		-0.58673	-0.38636	-0.29609	-0.50012	-0.48696	-0.30283	-0.32587	-0.43548	-0.76886	-0.39271	-0.45667	0.189251	-0.23635		-0.74331	-0.7088
or0453	hypothetical protein	Contig104_gene147		-1.42179	-0.99388	-1.28153	-0.54813	-1.32792	-1.31876	-1.24034	-1.16946	-0.67365	-1.02272	-0.75255	-0.71403	-1.13798	-0.96124	-0.59267	-1.04737	-0.90377	-1.24517	-1.19748	-0.82987	-1.0959	-1.27716	-1.04763	-1.09672	-1.44603	-1.06171	-1.08009	-0.59266	-1.87663	-0.92951	-1.66249	-0.55267	-0.56529	-0.94451	-1.20574	-1.33738	-1.44163	-1.23617	-1.29609	-1.63813	-1.18354	-0.61184	-0.87649	-0.65238	-1.25422	-1.62271
or0454	CRISPR-associated protein, CXXC-CXXC region	Contig104_gene126		-0.25051	-0.30639	0.29113	-0.69699	-0.41707	-0.77734	-0.33356	-0.72734	0.214345	0.067862	-0.03605	-0.05773	-0.22056	0.621144	-0.02951	-0.12299	-0.08843	-0.86201	-0.21306	0.841855	0.482976	-0.22202	-0.02207	-1.04993	-0.82424	-0.0703	0.086185	-0.96068	-0.87719	-0.4281	0.352844	0.610577	0.303279	0.727973	-0.3766	-0.21367	-0.14376	-0.36794	-0.23758	-0.30267	0.170659	0.380723	0.574576	-1.44368	0.147942	-0.92431
or0455	protein of unknown function DUF1646	Contig104_gene125	R	-0.87321	-1.03481	0.10058	0.360912	-0.65243	-0.77297	-0.22318	-0.75439	-0.23277	-0.57202	-0.39385	-0.71254	-0.84344	-0.24188	-0.29562	-0.30913	-0.20736	-0.89262	-0.59828	-0.08885	0.161754	-0.20295	-0.08917	-1.12753	-1.11689	-0.75669	-1.1673	-1.30434	-0.38585	-1.35227	-0.2191	-0.82308	-1.41032	-1.16072	0.12329	-0.24558	-0.13777	0.103242	0.246606	0.01505	0.231518	-0.79752	-0.99	-1.82358	-0.91909	-0.9244
or0456	hypothetical protein	Contig104_gene124		0.901726	0.906616	0.434524	0.553806	0.610194	0.682535	0.949329	0.997742	1.00351	0.697566	1.00874	1.43382	0.779967	0.972022	1.17212	0.852092	0.780219	0.553492	0.369365	0.904401	0.785208	0.68932	0.844603	0.289548	0.490627	0.735178	1.04104	-0.34654	0.678464	0.065106	0.78857	1.21927	0.91234	1.25697	0.718352	0.646783	0.834147	0.879585	0.750354	0.782412	0.948804	1.39711	1.31507	0.084341	0.819411	0.576551
or0457	hypothetical protein	Contig1_or0452		0.987052	1.14135	2.11841	1.66666					2.31913	2.33091	2.58256			2.38704	2.80026	2.50144	1.95444			2.34166	2.73809	2.25115	1.50268						0.603303		0.987218	2.66068	1.98186	2.27332	0.672626	0.808307	1.11442	1.36008	0.755924	1.22762	1.62222	1.86652	1.94082		1.03856	0.261022
or0458	hypothetical protein	Contig104_gene123		-0.41742	0.27403	-0.73668	-0.04586	-0.06401	-0.54043	-0.49013	-0.51687	-0.28287	-0.59417	-0.18991	-0.55533	-0.42676	-0.61924	0.078531	-1.07742	-0.50831	-0.71976	-0.62445	-0.9024	0.028567	-0.90187	-0.22519	-0.70473	-1.08992	-0.3871	-1.00064	-0.57721	-0.33774	-0.81038	-0.49018	-0.22016	-0.36674	0.284477	-0.19794	-0.41535	-0.43049	-0.38431	-0.56442	-0.56469	-0.57791	-0.13088	0.378166	-0.78262	-0.63456	-0.09795
or0459	branched-chain amino acid transport	Contig104_gene145	S	-1.07733	-1.02854	-0.89915	-0.75327	-1.47854	-1.59866	-1.39472	-1.57318	-0.82123	-1.3643	-0.86255	-1.13158	-1.25043	-1.21733	-1.02129	-0.98884	-0.93764	-1.45584	-1.36128	-1.0125	-0.43682	-1.25318	-0.81102	-1.29955	-1.30732	-1.56248	-1.42522	-1.82153	-1.56841	-2.17725	-1.29428	-1.12981	-0.90945	-1.04133	-1.21366	-1.07007	-1.28186	-1.35753	-1.34119	-1.29273	-1.25052	-1.20593	-0.91363	-1.83579	-1.3598	-1.39132
or0460	hypothetical protein	Contig104_gene122		-0.8115	-0.87292	-1.00157	-0.42001	-0.96071	-1.02919	-0.93054	-1.18122	-0.33114	-0.4572	-0.40191	-0.70257	-1.11329	-0.52376	-0.48134	-0.70283	-0.63537	-1.56349	-1.49685	-0.48119	-0.4868	-0.73742	-0.68907	-1.27705	-0.73828	-1.07563	-0.92911	-0.79572	-0.90501	-0.89688	-0.64077	-1.15371	-0.85612	-0.5397	-0.90839	-0.66191	-0.72031	-0.82452	-0.93156	-0.81982	-0.87043	-0.3836	-0.44657	-0.89161	-0.72751	-0.8479
or0461	integrase family protein	Contig104_gene143	L	-0.73345	-0.54077	-0.58058	-0.39212	-0.48141	-0.66417	-0.69146	-0.64723	0.926977	0.211183	0.357666	0.311223	0.234003	0.441499	0.572221	0.04135	-0.32613	-0.31213	-0.44172	0.182454	0.503254	-0.29764	0.044887	-0.39752	-0.5553	-0.28564	0.185886	-0.74464	-1.72718	-1.0414	-1.33365	-0.0893	-0.37467	-0.59037	-0.72599	-0.61285	-0.68855	-0.80378	-0.79303	-0.98325	-0.61629	-0.05296	-0.15323	-0.52875	-0.59327	-0.79203
or0462	integrase family protein	Contig104_gene121		-0.52791	-0.49353	-0.70349	-0.28326	-0.65007	-0.6871	-0.76208	-0.69167	-0.30744	-0.39007	-0.5866	-0.28231	-0.17712	-0.53465	-0.60364	-0.59308	-0.66302	-0.81789	-0.79032	-0.60391	-0.53846	-0.69728	0.132395	-0.84154	-1.10463	-0.58034	-0.46907	-0.55186	-0.91633	-0.49718	-1.35839	-0.57542	-1.03003	-0.38699	-0.54104	-0.65138	-0.60023	-0.8679	-0.4219	-0.8349	-0.57669	-0.21096	0.006206	-0.26208	-0.94101	-0.96951
or0463	site-specific recombinase XerD-like protein	RTSA03030		-0.55392	-0.46311	-0.44047	0.290833	-0.65172	-0.5973	-0.68622	-0.52348	0.013992	-0.26896	0.173184	-0.48629	-0.39424	-0.46944	0.524433	-0.56382	-0.34785	-0.7157	-0.64078	-0.46036	0.179939	-0.65598	0.056771	-0.5476	-0.80627	-0.77248	-0.50009	-0.32456	-1.28947	-0.78072	-0.75197	0.184688	-0.59393	-0.47102	-0.6176	-0.78893	-0.54561	-0.65658	-0.59696	-0.6309	-0.55021	-0.17587	-0.40385	-0.1458	-0.38634	-1.07871
or0464	integrase family protein	Contig104_gene142	L	-0.70374	-1.13224	-1.17714	-0.7524	-1.56775	-1.24197	-1.50958	-0.38573	-0.39923	-0.8685	0.504501	0.847299	-0.99093	-0.82841	-0.65901	-1.17854	-1.01657	-1.24943	-1.52895	-0.52757	-0.58242	-1.08842	-0.81541	-1.30993	-0.44085	-1.37021	-0.67507	-0.92207	-1.25354	-1.06447	-1.28408	-1.35143	-0.84855	-1.56155	-1.08591	-1.06251	-1.16845	-1.20443	-1.0742	-1.19372	-1.18647	-0.80104	-1.0759	-0.92429	-0.84418	-1.13619
or0465	ISChy4, transposase	Contig104_gene120		0.33277	0.169553	-0.52054	-0.02356	-0.07164	-0.54083	-0.36371		-0.33173	-0.63555	0.096819	-0.16466	-0.43412	-0.42122	-0.34071	-0.24891	-0.62468	-0.39563	-0.44673	0.32207	-0.43889	0.042371	-0.61919	0.161276	-0.00434	-0.67143	0.43317	-0.71955	-0.03308	-0.82275	-0.84011	-0.86388	-0.03919	-0.45357	-0.17393	-0.13323	-0.17984	0.08719	-0.19566	0.046466	-0.22781	-0.02989	-0.42313	-0.01491	-0.46013	0.028442
or0466	IstB domain protein ATP-binding protein	Contig104_gene119	L	0.00519	0.104948	-0.80196	-0.68909	-0.49827	-0.50216	-0.21518	-0.28736	-0.27802	-0.24765	-0.60413	0.114803	0.003728	-0.38626	-0.57109	-0.43152	-0.43362	-0.25491	-0.65308	-0.31545	-0.54316	-0.62377	-0.6993	-1.38759	-1.263	-0.26819	-0.44386	-0.90175	-0.40023	-0.39992	-0.67415	-0.67122	-0.56673	-0.33571	-0.15981	0.061736	-0.35895	-0.69385	0.11526	-0.1253	-0.3588	0.119964	-0.07458	-0.24485	0.073707	-0.0349
or0468	transposase IS3/IS911 family protein	GR_Contig104_gene118		-0.12448	-0.02256	0.141951	0.293465	0.593343	0.001402	0.217531	-0.02431	0.499886	0.249658	0.222666	0.257398	0.435407	0.415972	0.008935	0.327995	0.373547	0.384169	0.421316	0.3137	0.415266	0.234882	0.256211	-0.1911	-0.22643	0.027569	0.183467	-0.02739	0.453529	0.22794	0.391293	-0.06576	0.015059	0.364492	0.221889	0.10305	0.220381	-0.29833	0.030107	-0.10919	0.240129	0.026833	0.275466	-0.2353	0.31788	0.600063
or0469	hypothetical protein	RTSA00510		0.073117	0.306984	-0.06252	0.004491	0.298688	0.144233	0.129417	-0.00572	0.452564	0.230794	0.120124	0.628182	0.588704	0.472924	0.318319	0.044741	0.468	0.25058	0.261917	0.221732	0.130538	-0.15482	-0.38135	0.475081	0.565648	0.400484	0.853113	0.289657	0.093868	0.025496	0.032173	-0.08903	0.300645	0.508349	0.075392	0.280316	0.224132	-0.13902	-0.26418	-0.13762	0.460844	0.408669	0.83319	0.329477	0.324937	0.204215
or0470	hypothetical protein	Contig104_gene117		-0.0192	-0.58854	-0.14616	0.239875	-0.36185	-0.41552	-0.10883	-0.05721	0.275826	-0.16478	0.280802	0.438205	0.021682	0.166843	0.452282	-0.02525	-0.02681	0.208296	-0.46821	0.419976	0.182155	-0.45022	0.083975	-0.63229	-0.16229	-0.44923	-0.04276	-0.5539	0.270534	-0.7765	-0.00177	-0.67278	-0.52486	-0.40709	-0.70997	-0.26333	-0.30084	-0.34644	-0.39342	-0.37722	-0.15021	0.058406	-0.18405	-0.56697	0.064925	0.284634
or0471	transposase IS3/IS911 family protein	Contig104_gene140		-1.19971	-1.06223	-0.88157	-1.35096	-1.11774	-1.5118	-1.32118	-1.29939	-0.31296	-0.30997	-1.06484	-0.30843	-0.40613	-0.56819	-1.18165	-0.5545	-0.79955	-0.66117	-1.18682	-0.44903	-1.01303	-0.61949	-0.8953	-1.23592	-1.09089	-0.76841	-0.5887	-0.58864	-1.41886	0.147627	-1.14531	-0.77077	-0.50517	-0.56957	-1.12628	-0.97829	-1.35179	-1.14718	-1.01491	-1.25883	-0.5723	-0.40687	-0.3355	0.111547	-1.04812	-1.08231
or0472	AAA ATPase	Contig1_or0469		0.018646	-0.39682	-1.02053	-0.66774					-0.29383	-0.16494	-0.83359			-0.44848	-0.42401	-0.6192	-0.79818			-0.7254	-0.63701	-0.85937	-0.87166						-0.6047		-0.82646	-0.55102	-0.48155	-0.51138	0.157061	0.013322	0.269321	0.035004	0.057965	0.262279	0.189556	0.054818	0.278954		-0.76573	-0.5217
or0473	hypothetical protein	Contig104_gene139		0.565979	0.270368	0.213944	0.890564	-0.27052	-0.09015	0.085136	0.895228	1.47398	0.586758	1.38095	1.902	1.2679	1.47857	1.53825	0.745973	1.10061	0.798578	0.888441	1.24412	1.20182	0.971815	1.16967	-0.23219	0.783592		1.52291		-0.49902		-0.0874	0.295138	0.731271	0.543382	-0.4731	-0.15003	-0.14865	0.185462	0.702158	0.21911	0.647108	1.55988	1.03683		-0.06029	-0.59627
or0474	transposase	Contig1_or0471	L	-1.80919	-0.90221	-0.54785	-0.46089					-0.10002	-0.59562	-0.37107			-0.69054	-0.43155	-0.5709	-0.3591			-0.59174	-0.30581	-0.54716	-0.55755						-1.19662		-1.20079	-0.7948	-0.3676	-0.80648	-1.5726	-0.79749	-0.84032	-0.92006	-0.84298	-0.79253	-0.56534	-0.10137	-0.42549		-0.90407	-1.05927
or0474	transposase	RTSA00898		-0.98548	-0.89483	-1.06237	-2.71938	-0.82131	-1.07767	-1.02617	-1.11298	-0.05084	-0.35987	-0.76409	-0.21082	-0.39789	-0.70054	-1.24215	-0.70132	-0.86023	-0.84629	-0.89802	-0.68617	-1.48347	-1.00114	-1.0301	-1.45554	-1.33625	-0.85947	-0.26606	-0.5723	-1.4019	-0.70283	-1.21697	-0.76919	-0.404	-0.69582	-0.85069	-0.11075	-0.54201	-0.57035	-0.74997	-0.57194	-0.27501	0.004913	-0.5073	-0.12541	-0.85306	-0.88184
or0475	hypothetical protein	Contig104_gene116		-1.20209	-0.91823	-1.24107	-0.93479	-1.16744	-1.40339	-1.03627	-0.93782	0.106133	-0.38363	-0.40145	-0.09563	0.11245	-0.2402	-0.22015	-0.46557	-0.50105	-0.76305	-0.66056	-0.37077	-0.46512	-0.67461	-0.55806	-1.36173	-1.64698	-0.78887	-0.58195	-1.11596	-1.75028	-1.34167	-1.32078	-0.80934	-0.52453	-0.86986	-1.18469	-1.27128	-1.07737	-1.38843	-1.01314	-1.26421	-0.79149	-0.16161	-0.38589	-0.86707	-1.06119	-1.25053
or0476	transposase IS4 family protein	GR_Contig104_gene115		-0.42521	-0.47884	-1.11272	-2.44311	-0.54513	-0.73378	-0.45677	-0.66567	-0.3243	-0.40004	-0.79064	-0.52143	-0.51314	-0.52255	-0.97621	-0.59039	-0.37518	-0.96854	-1.06314	-0.40173	-1.85156	-0.71872	-0.91635	-0.61821	-0.52802	-0.52011	-0.42729	-1.07083	-0.27939	-0.61777	-0.48912	-0.56028	-0.21131	-0.47448	-0.34399	-0.16723	-0.30261	-0.24298	-0.20895	-0.25758	-0.03857	0.154179	-0.21901	-1.052	-0.26538	-0.52104
or0477	IstB domain protein ATP-binding protein	Contig7_or0846	L	-0.07826	0.114718	0.115716	-0.15382	-0.29117	-0.35203	-0.14567	-0.16067	1.15427	0.686517	0.81483	0.702922	0.209136	0.860995	0.751996	0.688266	0.578564	0.237898	-0.11028	0.780463	0.471909	0.417887	0.302421						-0.23522		0.047549	0.506251	0.721657	0.537052	-0.50525	-0.25009	-0.30344	-0.08849	-0.5309	-0.21625	-0.00831	0.570474	0.244137		0.109385	-0.34046
or0478	transposase IS4 family protein	Contig104_gene113		-0.56752	-0.53638	-0.83085	-0.46102	-0.66053	-0.87799	-0.80695	-0.89168	-0.09674	-0.54768	-0.39472	-0.18313	-0.30115	-0.32965	-0.29533	-0.49914	-0.43623	-0.67385	-1.10328	-0.27167	-0.29882	-0.60722	-0.57984	-0.78573	-0.66688	-0.64414	-0.5409	-1.51695	-0.63368	-1.54619	-0.42464	-0.66364	0.102728	-0.75344	-0.47804	-0.46924	-0.84159	-0.75129	-0.43172	-0.88274	-0.77588	-0.13854	-0.38474	-1.21881	-0.44859	-0.51101
or0479	transposase IS4 family protein	Contig1_or0476		-0.44889	-0.61379	-0.81958	-0.65907					0.038505	0.054038	-0.04759			-0.03163	-0.1549	-0.10224	0.204861			0.096645	0.27639	-0.36121	-0.26629						-0.66941		-0.50239	-0.81002	-0.32405	-0.46921	-0.49418	-0.43776	-0.60888	-0.62782	-0.41116	-0.41098	-0.27597	-0.03955	-0.16858		-0.44326	-0.90606
or0480	hypothetical protein	Contig104_gene110		0.079367	0.333926	-0.12695	-0.09334	0.704154	0.666197	0.754741	0.806585	0.966389	0.418674	0.732452	0.872105	0.779801	0.420094	0.489034	0.156077	0.15836	0.346158	0.150049	0.217994	0.226836	-0.17688	0.243855	0.166809	0.077602	0.209301	0.188399	0.340431	0.615709	0.759854	0.470474	0.053753	0.303572	0.314163	0.356217	0.39941	-0.1782	0.220747	0.462693	0.038721	0.492799	1.14942	0.628793	1.43463	1.01815	0.629665
or0481	hypothetical protein	RTSA03026		1.31734	1.20419	1.08398	1.52062	1.31191	1.61391	1.58038	1.77915	1.94417	1.33247	1.89674	1.66492	1.81956	1.42841	1.89066	1.4018	1.47964	1.22246	1.12809	1.33126	1.90033	1.04783	1.57288	1.24964	0.990751	0.875226	1.00524	1.13513	1.2575	0.794819	1.38836	1.09886	1.39768	1.43124	1.22772	1.25033	1.28773	1.49889	1.42212	1.15458	1.56151	1.94104	1.72781	1.51975	1.52648	1.22652
or0482	hypothetical protein	RTSA03025		0.776582	0.817357	0.401909	1.23738	0.84932	1.06077	1.06819	1.12062	0.917966	0.439137	1.07181	1.18203	0.580641	0.605507	1.21739	0.675889	0.828883	0.457633	0.83705	0.683833	1.31321	0.545619	1.03595	0.790206	0.951059	0.408784	0.41254	0.44666	1.13735	0.146722	1.16534	0.917164	0.529426	0.736712	1.21996	0.963456	1.10751	1.06619	1.29708	1.30566	1.22572	0.932585	0.924816	0.57998	1.10444	0.900125
or0483	response regulator receiver	Contig104_gene109	K	-0.10463	0.029156	-0.3816	-0.10548	-0.23834	-0.13433	-0.38639	-0.27352	-0.55351	-0.26417	-0.90126	-0.11586	-0.23064	-0.42114	-0.20747	-0.53632	-0.68299	-0.33365	-0.37243	-0.37729	-0.35767	-0.49346	-0.60849	-0.01741	0.352447	-0.10494	-0.24677	0.173099	-0.13805	-0.11481	0.072037	-0.72521	-0.271	-0.78922	0.233068	0.077094	-0.1899	-0.54184	0.203923	0.066182	-0.00142	-0.28448	0.039002	0.425967	-0.05017	0.002757
or0484	ATP-binding region ATPase domain protein	Contig104_gene108	T	-0.23708	-0.23668	-0.11642	0.28338	-0.14973	-0.28459	-0.42523	-0.50314	0.057419	-0.26281	-0.31164	-0.30908	-0.43167	-0.12895	-0.46035	-0.12425	-0.26883	-0.38905	0.104075	-0.20622	-0.13531	-0.14138	-0.48409	-0.26021	-0.12548	-0.21059	-0.29891	-0.65616	-0.39914	-0.66682	-0.67173	-0.94476	-1.13117	-0.52006	-0.48107	-0.25569	-1.12852	-0.4474	-0.2281	-0.47287	-0.06209	-0.35756	-0.53473	-0.50986	-0.52919	-0.23356
or0485	2-keto-3-deoxygluconate permease	Contig104_gene107		-1.18292	-0.90578	-0.55632	-1.21122	-1.46608	-1.40818	-1.49668	-0.95677	-0.89532	-0.56314	-0.87335	-1.63954	-1.15628	-1.10067	-0.56729	-1.24493	-0.75437	-0.83698	-0.83926	-1.09931	-0.7274	-0.90162	-0.55815	-1.48965	-1.23875	-1.0765	1.14351	-1.05682	-1.07179	-0.89032	-1.1323	-0.99451	-0.24324	-0.87525	-1.00608	-1.07832	-0.84618	-0.99042	0.059369	-1.01359	-1.23282	-1.26332	-0.85353	-1.58637	-0.86913	-0.922
or0487	2-keto-3-deoxygluconate permease	RTSA00915		-1.15845	-1.29733	-1.11456	-1.43338	-0.91253	-1.39512	-1.18242	-1.34704	-0.70416	-1.43822	-0.97087	-1.1203	-1.35849	-1.23897	-1.5507	-1.45507	-1.11754	-0.65628	-0.7139	-1.0783	-1.4164	-1.21923	-0.67288	-1.44438	-1.24757	-1.43129	-1.11046	-1.90817	-1.11666	-2.1156	-1.20965	-0.17675	-0.79339	-0.82604	-0.93045	-1.09955	-0.78391	-0.7936	-0.72379	-1.0371	-1.05822	-0.71416	-0.89063	-1.8781	-1.27554	-1.00776
or0488	Malate dehydrogenase (oxaloacetate-decarboxylating) (NADP(+))	Contig1_or0486	C	-1.27913	-1.54482	-0.86319	-0.27637					-0.80146	-0.8093	-0.76675			-1.01521	-0.25645	-1.05973	-0.63112			-0.84699	-0.57467	-0.77915	-0.86807						-1.08639		-1.61632	-0.77994	-1.09521	-1.94967	-1.6132	-1.24153	-1.46719	-1.55251	-1.35822	-1.17197	-1.24557	-0.96868	-1.34453		-1.13606	-1.32892
or0488	Malate dehydrogenase (oxaloacetate-decarboxylating) (NADP(+))	Contig1_or0487		-1.05572	-0.91928	-1.06266	-0.3461					-0.86101	-0.94057	-0.76346			-1.11353	-0.52714	-1.05173	-1.03167			-0.9357	-0.49413	-0.91876	-0.64936						-0.94002		-0.89162	-1.03598	-0.67793	-0.86007	-0.16562	-0.64295	-1.02748	-0.37426	-0.59895	-0.50453	-0.13886	-0.38056	-0.43394		-0.70716	-0.76493
or0490	hypothetical protein	Contig1_or0489		-0.57429	-0.68875	-0.6564	-0.27727					-0.10246	-0.68509	-0.441			-0.30317	0.054621	-0.51692	-0.25979			-0.62363	0.06569	-0.62415	-0.37264						-0.72082		-0.43772	-0.48631	-0.38002	-0.55656	-1.0876	-0.95782	-1.2129	-0.75748	-0.71714	-0.78095	-0.73944	-0.34853	-0.54022		-0.74595	-0.56249
or0492	FAD-dependent pyridine nucleotide-disulphide oxidoreductase	Contig2_gene681	O	0.235009	0.524305	-0.21301	-0.28663	-0.2543	-0.06629	-0.28969	-0.51873	0.09785	-0.0923	-0.13424	-0.17666	-0.18554	0.165982	-0.05654	-0.20878	-0.12161	-0.57734	-0.50666	-0.00287	0.036314	-0.43923	-0.24635	-1.23001	-1.06029	-0.30497	-0.67673	0.094448	-0.07473	0.379325	0.468233	0.336778	0.23753	0.140162	0.311297	-0.14674	0.1564	-0.22317	-0.13173	-0.05066	-0.15868	-0.07704	-0.00778	-0.25567	-0.07247	0.301524
or0493	FAD dependent oxidoreductase	Contig2_gene682	R	0.1489	0.254428	-0.03621	-0.31276	-0.69159	-0.85051	-0.50374	-0.18877	-0.3357	0.23135	-0.13368	0.059298	0.129927	0.218259	-0.26042	0.207368	-0.68892	-0.17408	-0.29436	0.170002	-0.45307	-0.02167	-0.18398	-0.58299	-0.70319	-0.1093	-0.0873	-1.06056	-0.12071	-0.35263	-0.00078	0.580691	0.121552	0.658426	-0.56972	-0.61605	-1.14739	-0.7234	-0.23089	-0.23327	0.091123	-0.40133	0.164662	-1.03569	-0.54847	-0.38684
or0494	Glycerol kinase	Contig2_gene683	C	-1.46706	-1.18651	-1.36199	-0.78049	-1.82684	-1.48003	-1.74033	-1.35061	-0.82697	-0.94472	-0.90459	-1.48357	-1.75403	-1.45631	-0.90046	-0.87184	-1.43979	-1.48575	-1.40524	-1.30523	-1.23753	-1.12515	-1.11132	-1.26697	-1.54351	-1.39903	-1.44711	-0.9408	-2.45693	-1.542	-1.36733	-0.71651	-0.99739	-0.95998	-2.47316	-1.1339		-1.68066	-1.76441	-1.77926	-1.65029	-1.49986	-2.10664	-0.83835	-1.89746	-2.14848
or0495	ABC-type transporter, integral membrane subunit	Contig2_gene684	G	0.839573	0.994184	0.032398	-0.5229	0.522278	0.844137	0.361342	0.100332	-0.95323	-0.15507	-0.81343	-0.61483	-0.48623	-0.97461	-0.40267	-0.84082	-0.84913	-0.48814	-0.97147	-0.87183	-0.72243	-0.59677	-0.7774	-0.52126	-1.26518	-0.48377	-1.1568	-0.0843	0.176947	0.38135	1.40278	-0.16964	-0.21554	0.215758	1.49026	1.17748	0.960235	0.552325	0.874414	0.958284	0.231946	0.002465	0.55174	-0.20694	0.842926	0.886511
or0496	ABC-type transporter, integral membrane subunit	Contig2_gene685	G	0.040616	-0.0147	0.011551	0.824282	-0.67614	-0.26632	-0.44096	-0.27491	0.492683	-0.49969	0.598775	-0.49706	-0.3284	-0.17872	0.956002	0.140726	0.239269	-0.08204	-0.06119	0.017724	0.623504	0.152899	0.403884	-0.3095	-0.1941	-0.61444	-0.3896	-1.63973	-0.27095	-1.87638	-0.50497	1.3331	1.00726	1.26294	-0.45531	-0.51431	-0.41157	-0.36628	-0.16492	-0.3331	-0.17139	-0.5217	-0.23557	-1.92702	-0.3141	-0.3509
or0497	extracellular solute-binding protein family 1	Contig2_gene686	G	-0.96676	-0.97827	-0.71044	-0.08579	-0.94506	-0.78423	-1.04475	-0.82136	-0.67005	-0.72155	-0.38078	-0.98812	-0.9465	-1.08609	-0.3193	-1.02756	-0.78846	-1.04279	-0.83074	-0.68939	-0.1648	-0.94769	-0.51908	-1.08328	-1.17141	-1.26684	-1.19772	-1.33414	-0.62584	-1.20549	0.027056	-0.21586	0.053158	-0.12316	-1.22565	-1.35492	-1.00021	-1.35921	-1.43096	-1.22139	-1.35568	-1.00542	-1.16697	-1.19447	-0.37648	-0.18986
or0498	oxidoreductase domain protein	Contig2_gene687	R	-1.80783	-1.92113	-1.36432	-1.37544	-1.64507	-1.14498	-1.46005	-1.45586	-1.28856	-1.46829	-1.09256	-1.21304	-1.41701	-1.3691	-1.70824	-1.37209	-1.5465	-1.55499	-1.38941	-1.29252	-2.12985	-1.55685	-0.89937	-1.58023	-1.64148	-1.46246	-1.6071	-0.75696	-1.27423	-1.18389	-1.16561	-0.89131	-0.56419	-1.27262	-1.60012	-1.89557	-1.07696	-1.3005	-1.65439	-1.89804	-1.73339	-1.51661	-1.79259	-0.64306	-0.98772	-1.44846
or0499	Xylose isomerase domain-containing protein TIM barrel	Contig2_gene688	G	-0.54921	-0.39152	-0.58395	-1.51842	-0.48682	-0.43108	-0.27523	-0.51441	-0.55653	-0.17406	-0.5719	-0.43215	-0.33293	-0.34302	-0.72123	-0.33833	-0.71839	-0.59097	-0.50026	-0.45093	-0.7712	-0.45553	-0.73622	-0.75743	-0.89274	-0.66397	-0.6806	-0.36973	-0.57133	-0.64927	-0.97558	-0.0646	-0.24242	-0.423	-0.50074	-0.70765	-0.35045	-0.1684	-0.38951	-0.28867	-0.23783	-0.40151	-0.2915	-0.1146	-0.30464	-0.74703
or0502	helix-turn-helix domain-containing protein AraC type	Contig104_gene137	T	-0.42929	-0.20186	0.886956	1.22458	-0.68993	-0.66371	-0.7607	-0.60112	0.542344	0.247239	0.480247	-0.23685	-0.37163	0.342734	0.537476	0.800374	0.721643	0.218305	0.183603	0.613441	0.936186	0.832168	1.00118	-0.26119	-0.11595	0.02417	0.10472	-0.79197	-0.75838	-1.1148	-0.6822	1.05393	0.767366	0.815789	-0.27477	-0.42787	-0.16276	-0.40071	-0.59195	-0.66849	-0.38145	-0.17978	-0.10086	-0.56828	-0.535	-0.48028
or0503	peptidase S1 and S6 chymotrypsin/Hap	Contig104_gene104	O	1.20021	1.02678	0.028023	0.492676	-0.25266	-1.12159	-0.94773	-1.1827	-0.07832	-0.37139	0.329397	-0.19551	-0.74027	-0.51464	-0.23655	0.379926	0.408011	0.036789	0.11027	-0.00555	0.65325	0.424271	0.409574	0.293833	-0.4548	0.24331	0.130194	-0.4929	0.395033	-0.60594	-1.06144	0.01539	0.491873	0.829797	1.14663	1.477	0.959368	1.3348	0.967413	1.11471	1.06081	1.37459	1.43857	-0.76991	-0.99712	-0.76777
or0504	response regulator receiver	Contig104_gene103	T	-0.45045	-0.77232	0.408991	0.190332	-1.36212	-0.78424	-1.27937	-0.76295	-0.9886	-0.04934	-0.36686	-0.33852	-0.48811	-0.40026	-0.33309	0.296611	0.708983	0.745982	0.736023	0.015406	-0.0441	0.389043	0.3867	-1.53234	-1.61716	0.550766	0.376916	-0.14887	-1.0806	-0.5742	-1.32314	-0.02842	-0.38309	-0.70394	-0.13756	-0.16809	0.28449	-0.00364	0.491921	0.153104	0.329917	0.010521	-0.48088	-0.04021	-1.10411	-1.47985
or0505	hypothetical protein	Contig104_gene135		-0.94926	-0.54429	0.244117	0.749189	-0.81154	-0.57452	-0.54941	-0.46346	-0.50093	-0.61459	0.044371	-0.23604	-0.54297	0.168836	0.218968	-0.03271	0.153573	0.078475	0.029416	0.035504	0.375463	-0.00793	0.19698	-0.55017	-0.62967	-0.25464	-0.25206	-0.16911	-0.15929	-0.60578	-0.52836	0.13235	-0.83285	-0.40908	0.157408	-0.75189	-0.9251	0.628863	0.257233	-0.15609	0.065654	-0.47887	-0.69921	-0.19737	-0.35732	-0.71943
or0506	hypothetical protein	Contig104_gene102		-0.23453	-0.24	-0.28639	0.656858	-0.12774	0.089236	-0.1366	0.444715	0.567886	0.094551	0.648581	0.028272	-0.13861	0.01949	0.797361	0.135957	0.314652	0.045256	0.044117	0.238635	0.627506	-0.32266	0.22358	-0.22843	0.061933	-0.54584	-0.26403	-0.78887	-0.17296	-0.70504	-0.00083	0.308099	-0.47869	-0.01514	-0.06869	-0.18748	-0.46245		0.041194	-0.16243	0.038092	-0.18134		0.271851	-0.01423	-0.07639
or0507	2-phosphosulfolactate phosphatase	Contig104_gene101		-0.27495	-0.30545	1.96924	-0.37599	-0.35878	-0.475	-0.32666	-0.49506	0.295979	0.298119	0.027167	-0.19102	-0.43548	0.117631	0.152764	-0.00114	-0.06466	-0.7496	-0.46218	0.334496	0.406097	0.041282	0.111503	-0.9491	-0.31477	-0.31561		-1.12008	-0.45955	-0.89439	-0.02304	-0.38181	-0.60498	-0.55494	0.109763	0.095841	-0.12001	-0.15066	0.729883	0.274888	-0.11545	-0.02259	-0.02514	-1.16555	0.067156	-0.35156
or0508	hypothetical protein	Contig104_gene100		-0.28719	-0.07098	0.343273	0.735999	0.387308	0.341376	0.402536	0.261676	0.902974	0.518962	0.363299	0.813824	0.414477	0.516513	0.514881	0.345236	0.192454	0.261792	0.292466	0.641744	0.786131	0.444462	0.389593	0.467135	0.613446	0.832957	0.653278	-0.28927	0.233218	-0.57298	0.407416	0.165338	0.303645	-0.20795	0.255192	0.20631	0.297394	0.342798	0.396427	0.127719	0.879689	0.2891	0.114723	-0.45054	0.475905	0.383137
or0509	hypothetical protein	Contig104_gene99		0.025284	0.18915	1.47092	0.845343	0.113661	-0.42673	-0.02986	-0.29705	0.68374	1.46184	0.932646	0.817395	0.381566	1.5254	1.22573	1.75967	1.44967	0.488106	1.18393	1.67474	1.8688	1.54711	1.3296	-0.68746	0.554642	1.06677	1.51666	-1.10906	-0.04559	-0.35114	0.39713	0.266127	-0.19748	0.637153	0.317931	-0.04195	0.147535	0.075568	0.409473	0.068404	0.469864	0.466689	0.603817	-0.85559	0.569813	-0.35189
or0510	transcriptional activator of acetoin/glycerol metabolism-like protein	Contig104_gene98	Q	-0.63941	-0.57273	-0.19315	0.045758	-0.8391	-0.5673	-0.83597	-0.84038	0.097303	-0.30789	0.010426	-0.34867	-0.62058	-0.05726	0.140834	-0.16294	0.105096	-0.54341	-0.29258		0.364202	-0.22948	-0.29806	-0.76428	-0.93275	-1.14127	-0.57733	-1.18543	-0.54629	-1.94922	-0.18019	-0.46932	-0.14138	-0.52783	-0.88466	-0.72935	-1.08752	-0.96095	-0.88623	-1.16204	-0.93486	-0.55722	-0.71938	-1.68794	-0.81148	-0.48413
or0512	Adenylosuccinate synthetase	Contig104_gene97	F	-0.17405	-0.10073	-0.60499	-0.62012	-0.35153	-0.45411	-0.40447	-0.48288	-0.63051	-0.82455	-0.77796	-0.87241	-0.62334	-0.50262	-1.04769	-0.78007	-0.91818	-0.94343	-0.59856	-0.66823	-0.96934	-0.69252	-0.82062	-0.22827	-0.39612	-0.28251	-0.72808	-0.51631	-0.30693	-0.12799	-0.50158	-0.51785	-0.48169	-0.5839	-0.30201	-0.37687	-0.31494	-0.34772	-0.27182	-0.26866	-0.60388	-0.5894	-0.48887	-0.5883	-0.83109	-0.14844
or0513	FAD dependent oxidoreductase	Contig104_gene96	R	0.248624	0.161244	0.077074	-0.13631	-0.31926	-0.22633	-0.29725	-0.34342	-0.49615	-0.54236	-0.93167	-1.04745	-0.77772	-0.3254	-0.73491	-0.41772	-0.73202	-0.7556	-1.10383	-0.28344	-0.74485	-0.10015	-0.49793	-0.09218	0.016491	-0.31596	-0.70487	-0.98294	-0.33734	-0.70744	-0.49961	-0.71836	-0.31961	-0.47073	-0.16722	0.063449	0.156825	-0.17594	-0.05268	-0.14378	-0.53715	-0.28968	-0.40681	-1.21155	-1.11724	0.039891
or0514	protein of unknown function DUF1212	Contig104_gene95	S	-0.5216	-0.1851	-1.26443	-1.51012	-0.85267	-0.98852	-0.90603	-1.23277	-1.19943	-0.87299	-1.29662	-0.92127	-0.92287	-0.91911	-1.74199	-1.14012	-1.10226	-1.14924	-1.43492	-0.89274	-1.42038	-0.86851	-1.42674	-1.12305	-1.0889	-0.93554	-1.23219	-0.86795	-0.80712	-0.20451	-0.95553	-1.28715	-1.01156	-0.85409	-0.44983	-0.50967	-0.85966	-0.91213	-0.52101	-0.38808	-0.65855	-0.78231	-0.67611	-0.69587	-1.08037	-0.80747
or0515	membrane spanning protein	Contig104_gene134	S	-0.75839	-0.5487	-0.49222	-1.03761	-0.808	-1.35307	-1.16422	-1.42846	-1.48998	-0.93219	-1.42173	-1.37032	-1.30617	-0.85889	-1.38738	-0.88571	-0.69091	-1.69575	-1.35886	-0.69178	-0.72401	-1.32389	-1.12966	-1.10599	-0.65578	-0.95547	-1.66773	-1.39896		-0.74864	-0.20266	-1.33602	-0.65387	-1.06239	-0.43953	-0.62408	-0.33558	-0.50018	-0.18646	-0.38924	-0.63846	-0.70291	-0.74282	-1.41401	-1.49087	-0.49747
or0516	chemotaxis sensory transducer	Contig104_gene94	N	-0.25823	-0.44951	-0.72005	-0.546	-0.22503	-0.33273	-0.39329	-0.4623	-0.38259	-1.07014	-1.02522	-0.58602	-0.72977	-0.7557	-0.83883	-0.99001	-1.07707	-1.06786	-1.26097	-0.81733	-1.01715	-1.07577	-0.87939	-0.62184	-0.49802	-0.87243	-1.01002	-0.11511	-0.24335	-0.00377	-0.76445	-1.18796	-0.7198	-0.96802	-0.42926		-0.12645	-0.46732	-0.21453	-0.3467	-0.4209	-0.05691	-0.44401	-0.22231	-0.84778	0.079158
or0517	XapX domain protein	Contig104_gene133		0.553869	0.376297	0.115387	0.296683	0.543952	0.21492	0.362526	0.118544	-0.19006	-0.04015	-0.34944	-0.06457	0.192161	0.036849	-0.24821	0.052979	0.289773	-0.36962	-0.09756	0.355466	0.504206	0.195651	0.068858	0.098925	0.05917	-0.15528	-0.19479	-0.96789	0.137892	-0.20557	0.670704	-0.20476	0.113305	0.182448	0.387001	0.348092	0.651879	0.461813	0.686839	0.600757	0.606056	0.33161	0.358095	-1.04485	0.21346	0.312818
or0517	XapX domain protein	RTSA03019		-0.57025	-0.67488	-0.38277	0.203441	-0.32127	-0.27778	-0.20558	-0.25679	-0.22476	-0.3427	0.074208	-0.54632	-0.44024	-0.54919	-0.19735	-0.41923	-0.31887	-0.30476	-0.45726	-0.41901	0.013474	-0.47555	-0.34568	-0.31281	-0.35963	-0.60411	-0.55999	0.306374	-0.20143	-0.3564	-0.35258	-0.76072	0.082638	-0.51233	-0.42283	0.06634	-0.41408	-0.2253	-0.31373	-0.39282	-0.38628	-0.226	-0.28217	0.451969	0.06231	-0.13641
or0518	ATP-binding region ATPase domain protein	Contig104_gene93	T	-1.33966	-0.77322	-1.16122	-1.25397	-1.1834	-1.32692	-1.39072	-1.43089	-1.13745	-1.28971	-1.22972	-1.55533	-1.27793	-1.3224	-1.34545	-1.35604	-1.54872	-1.70165	-1.69017	-1.43671	-1.35052	-1.48476	-1.48507	-1.34895	-1.28321	-1.26827	-1.43568	-0.57971	-1.08558	-0.79116	-1.45485	-1.35067	-1.14593	-1.5462	-0.9957	-1.49746	-1.08086	-1.12794	-0.82144	-1.01205	-1.1144	-1.06339	-1.31831	-0.78926	-1.55641	-1.16422
or0519	response regulator receiver	Contig104_gene92	T	-0.49602	-0.46527	-0.40076	-0.55873	-0.67761	-0.68527	-0.70573	-0.67886	-0.62207	-0.42594	-0.90739	-0.65615	-0.60402	-0.59931	-0.33225	-0.43789	-0.54324	-0.81104	-0.94274	-0.65487	-0.82881	-0.5984	-0.59003	-0.66079	-0.60818	-0.72377	-0.88134	-0.18329	-0.58605	-0.11471	-0.5583	-0.56164	-0.84029	-0.97282	-0.58731	-0.13161	-0.6678	-0.40677	-0.24538	-0.44581	-0.51895	-0.40678	-0.63079	0.149071	-1.02433	-0.51085
or0520	natural resistance-associated macrophage protein	Contig104_gene91	P	0.406128	0.514167	-0.22754	-0.34949	0.134444	0.166022	0.144666	0.073738	0.036807	-0.42105	-0.56184	-0.47807	-0.17415	-0.43997	-0.37235	-0.52246	-0.39721	-1.00157	-1.43384	-0.22562	-0.33293	-0.48207	-0.46879	-0.09329	-0.08338	-0.68892	-0.90018	-0.17259	0.143309	-0.05094	0.41657	0.10267	0.042034	-0.10296	0.067752	0.498085	0.509088	0.320311	0.388822	0.193273	0.062671	0.440436	0.239877	-0.22119	0.005024	0.075328
or0521	MgtE intracellular region	Contig104_gene90	P	1.52388	1.33071	0.802089	1.13755	1.29318	1.34982	1.36315	1.46118	1.35927	0.46463	0.845878	0.825717	0.734249	0.796607	0.919162	0.686293	0.680145	0.558003	0.002296	0.689295	0.910624	0.614996	0.904391	1.12655	0.991096	0.223728	0.131727	0.318827	0.798495	0.520811	0.880227	1.07786	1.1202	1.09326	0.896419	1.26626	1.34123	0.942723	1.13456	0.995288	0.670962	1.4264	1.29348	0.765286	0.682321	1.13837
or0522	cyclic nucleotide-binding	Contig104_gene89	T	0.492123	0.715143	0.46305	0.112463	0.016462	0.167065	0.039582	-0.05446	0.149801	0.267707	-0.29602	0.133	0.271688	0.015541	-0.5753	0.180415	0.084728	0.009559	0.122362	0.172725	-0.32904	0.26244	0.094367	0.286192	0.028064	0.196194	1.03171	0.372024	0.30979	0.70975	0.300657	-0.82225	-0.44874	-0.14299	0.378317	0.401741	-0.03815	0.124087	0.332423	0.427207	0.165585	0.21002	0.331512	0.576708	0.09991	0.312744
or0523	replicative DNA helicase	Contig104_gene88	L	0.107335	0.078412	-0.30548	-0.15208	-0.22692	-0.15756	-0.08576	0.187526	0.066732	-0.27936	-0.15718	-0.0601	0.08265	-0.6249	-0.46196	-0.34688	-0.29503	-0.15953	-0.41753	-0.49594	-0.14686	-0.36784	-0.17988	-0.02287	-0.18532	-0.12897	-0.06417	-0.40781	-0.15977	-0.10574	-0.66149	-0.35387	-0.30529	-0.46645	0.07733	0.205553	0.016434	-0.02473	0.073198	-0.1132	-0.14627	0.126538	-0.12048	-0.32269	-0.29685	-0.02556
or0524	50S ribosomal protein L9	Contig104_gene87	J	-0.05285	0.121141	-0.22129	-0.41277	-0.27655	-0.1952	-0.18791	-0.42545	-0.09383	-0.41474	-0.72921	-0.35129	-0.29818	-0.32795	-0.63732	-0.53109	-0.55575	-0.33846	-0.67798	-0.44746	-0.57299	-0.42138	-0.48396	-0.46822	-0.51885	-0.40943	-0.55397	-0.28277	-0.10338	0.231249	-0.26455	-0.70569	-0.4596	-0.50758	0.0002	-0.02138	-0.13729	-0.36203	-0.00681	0.01891	-0.27691	-0.14149	-0.05926	0.087096	-0.26262	-0.00962
or0525	phosphoesterase RecJ domain protein	Contig104_gene86	T	0.77838	0.890113	0.382606	0.460496	0.642999	0.580337	0.586526	0.465851	0.565553	0.172788	0.028241	0.497737	0.581234	0.351779	0.10524	0.356826	0.182372	0.47649	0.190483	0.289048	0.085515	0.232046	0.367	0.555365	0.50633	0.665983	0.524237	0.139432	0.627812	0.446331	0.17166	0.010382	0.313372	0.313014	0.89947	0.71385	0.760494	0.558745	0.698059	0.721551	0.606664	0.765426	0.738068	0.334827	0.252736	0.717323
or0526	Protein of unknown function DUF2232, membrane	Contig104_gene85		-0.31792	-0.18196	-0.62355	-0.38067	-0.41029	-0.53071	-0.40742	-0.47696	-0.69529	-0.75455	-0.84596	-0.71299	-0.75832	-0.72176	-0.72858	-0.68581	-0.48541	-1.11145	-0.60692	-0.49291	-0.32864	-0.87208	-0.6518	-0.75338	-0.80045	-0.69889	-1.10163	-1.17917	-0.16501	-0.63182	0.343857	-1.04845	-0.71531	-0.91404	-0.10364	-0.19532	-0.16738	-0.36266	-0.21186	0.009628	-0.1085	-0.63408	-0.56565	-1.0715	0.124855	-0.22632
or0527	hypothetical protein	Contig104_gene84		0.393327	0.40607	0.284107	0.042191	0.409383	0.454246	0.245269	-0.11931	-0.31855	0.18523	-0.4315	0.291084	0.209815	0.056038	0.005676	0.095587	0.294527	0.168894	0.265899	0.109733	0.023154	0.139435	-0.20503	0.455662	0.309689	0.194694	-0.03495	0.700914	0.739045	0.508299	0.660149	0.099653	0.122565	0.23407	0.513045	0.391834	0.33795	0.352861	0.471332	0.155574	0.557209	0.225999	-0.11764	-0.12829	0.5341	0.744495
or0528	30S ribosomal protein S18	Contig104_gene132	J	2.13668	1.9436	1.52353	1.40628	2.18652	2.1463	2.00207	2.17108	1.03405	1.41844	0.953984	2.06453	1.72832	1.43451	1.01004	1.09311	1.41441	1.9587	2.26789	1.10369	1.32024	1.1573	1.05441	2.41661	2.10168	1.80204	1.77961	2.91848	2.33268	2.86193	2.49298	2.1916	1.84525	1.98975	2.27015	2.06589	2.21094	2.13275	2.07347	1.97537	2.09055	1.95934	1.96836	2.92232	1.8121	2.37862
or0529	single-strand binding protein	Contig104_gene83	L	1.50223	1.38526	1.16405	1.3705	1.82405	1.90769	1.70411	1.68907	1.09433	0.826916	0.741837	1.49195	0.919625	0.963616	0.88431	0.838995	1.08415	0.821391	1.31676	0.975071	1.26942	0.90063	0.921269	2.07749	1.74502	1.05095	1.03193	1.59781	1.78068	2.27202	1.96909	1.07276	0.794087	1.21401	1.63051	1.69798	1.48819	1.49967	1.39712	1.51685	1.4447	1.1059	1.36223	1.55977	1.92386	1.79123
or0530	30S ribosomal protein S6	Contig104_gene82	J	1.78856	1.86539	1.89206	1.65425	1.79748	1.75512	1.42197	1.34357	1.17964	1.5923	0.682096	1.75872	1.30921	1.41309	1.00254	1.38515	1.56067	1.41113	1.94589	1.34755	1.36807	1.48651	1.22337	2.40713	2.15141	1.58453	1.60619	2.03167	1.86388	2.15853	1.79799	1.45599	1.44557	1.58377	1.98633	1.87089	1.91677	1.962	1.69038	1.67097	1.79427	1.6072	1.33342	1.50597	1.7557	1.94878
or0531	protein of unknown function DUF951	Contig104_gene131	S	0.029397	0.227362	-0.51981	-0.68906	0.052258	-0.29489	-0.40204	-0.48231	-0.36675	-0.37131	-1.1181	-0.3868	-0.58338	-0.20767	-0.60733	-0.56408	-0.62991	-0.62889	-0.31735	-0.28633	-0.44065	-0.41872	-1.03512	0.410684	0.093169	-0.19676	-0.32256	-0.26474	0.039616	0.186568	-0.529	-1.06143	-0.84242	-0.34195	0.32332	0.363467	0.131314	0.376358	-0.01484	0.170606	0.194061	-0.15046	-0.11424	-0.31717	-1.16237	0.083368
or0532	MscS Mechanosensitive ion channel	Contig104_gene81	M	0.212741	0.217391	-0.06357	-0.16097	-0.15217	-0.33789	-0.18645	-0.49907	-0.25588	0.152515	-0.46342	-0.15285	-0.44831	-0.03879	-0.49142	-0.07248	-0.15898	-0.70435	-0.43686	0.225984	-0.34824	-0.07531	-0.77171	0.252908	0.121869	-0.16151	-0.25084	-0.27016	0.213585	-0.42622	0.150485	-0.25644	-0.16067	-0.47025	0.417785	0.384357	0.33713	0.347859	0.249106	0.461389	0.498763	-0.15391	-0.14876	-0.42773	-0.41204	0.078915
or0533	Colicin V production protein	Contig104_gene80		0.142385	0.011463	-0.65072	-0.28662	0.058792	0.02424	-0.10698	-0.39152	-0.2595	-0.58926	-0.69507	-0.41472	-0.62249	-0.48758	-0.38422	-0.4895	-0.41071	-0.93911	-0.65618	-0.35109	-0.09144	-0.51282	-0.32878	-0.42596	-0.23049	-0.54694	-0.47645	-1.10448	-0.17347	-0.91195	0.321559	-0.44214	-0.7241	-0.26429	0.19198	-0.0466	0.433953	0.466491	0.077776	0.115676	0.247072	-0.19797	-0.32685	-1.39799	-0.45315	-0.33721
or0534	sporulation protein YyaC	Contig104_gene79		1.10266	1.05954	-0.23484	-0.04862	-1.11558	-0.49361	-0.56126	-0.35012	-0.11382	0.225786	-0.27254	-0.99857	-0.45411	0.322429	-0.06568	0.397938	-0.02203	-0.22179	-0.17721	0.180007	0.029843	-0.06396	-0.19192	-0.67077	-0.83774	-0.7363	-0.85804	-0.44192	-0.59645	-0.20393	-0.50914	0.516219	1.2104	1.02792	1.10575	1.16636	1.3875	1.45266	1.09298	1.40214	1.45477	1.35019	1.25894	-0.19618	-0.96683	-0.66372
or0535	cyanophycin synthetase	Contig104_gene78	M	-2.01726	-1.95858	-2.09527	-1.75118	-2.34591	-1.90919	-2.27617	-2.16899	-2.20216	-1.9272	-2.02457	-1.78782	-2.22459	-1.61771	-1.81804	-1.72149	-1.75067	-1.75079	-1.87198	-1.79765	-1.57701	-1.91445	-1.86614	-1.73843	-1.89358	-1.79945	-1.86907	-0.69163	-1.93148	-0.92898	-1.80917	-1.49903	-1.46998	-1.63859	-2.22628	-1.95078	-1.962	-1.75693	-1.91943	-1.87097	-2.16755	-2.11086	-1.68018	-0.71972	-1.77575	-1.75638
or0536	cyanophycinase	Contig104_gene77	Q	-1.56174	-1.52878	-1.98943	-1.63949	-2.05769	-2.05889	-1.97186	-2.11353	-2.10183	-1.64199	-1.75028	-2.01414	-1.88564	-1.71513	-2.05054	-1.80736	-1.80002	-1.74456	-1.74192	-1.52962	-1.57176	-1.86586	-1.92508	-1.56139	-1.75423	-1.77304	-1.8477	-0.79641	-1.50471	-0.68653	-1.76164	-2.08768	-1.75105	-1.91979	-1.54568	-1.40581	-1.59837	-1.5053	-1.45807	-1.29473	-1.42485	-1.60274	-1.6092	-0.97553	-1.44374	-1.41095
or0537	Conserved hypothetical protein CHP00147	Contig104_gene76	I	-0.4199	-0.20151	0.088812	-0.14682	-0.26126	-0.26759	-0.48308	-0.49183	-0.09713	0.13165	-0.42234	-0.33191	-0.33037	0.038257	-0.2454	-0.06262	-0.24742	-0.61262	-0.24912	-0.00768	-0.06696	-0.1481	-0.44151	-0.06288	-0.39739	0.78306	0.224291	0.723713	-0.22399	1.16376	1.06205	-0.38721	-0.40251	0.121999	-0.00906	-0.24631	-0.1793	-0.14031	-0.19316	-0.32751	-0.26951	-0.35527	-0.80153	0.276446	0.407365	-0.10986
or0538	hypothetical protein	Contig104_gene75		-0.40897	-0.2676	-0.31759	-0.42748	-0.50468	-0.53364	-0.61288	-0.69836	-0.19506	-0.48306	-0.86138	-0.56221	-0.78598	-0.60967	-0.62494	-0.49231	-0.45155	-0.99395	-0.70609	-0.35017	-0.25193	-0.38462	-0.51224	-0.2971	-0.27942	-0.62452	-0.55283	-1.48761	-0.35725	-0.71811	0.235173	-1.28419	-1.04204	-1.34049	-0.24398	-0.18384	0.032413	-0.3771	-0.34519	-0.14518	-0.27922	-0.66655	-0.59217	-1.36373	0.132143	-0.28655
or0539	cysteine desulfurase family protein	Contig104_gene74	E	0.180807	0.20435	0.166724	0.374071	0.354888	0.28449	0.088287	-0.13862	0.156177	0.061667	-0.23367	0.208811	0.131632	0.068241	0.063361	0.052911	0.117939	-0.12849	0.285553	0.144129	0.187768	0.208475	0.107155	-0.2006	-0.08187	0.101265	-0.03997	-0.51929	0.080228	0.017462	0.448412	-0.56375	-0.65425	-0.49944	0.377526	0.243907	0.524329	0.380147	0.441349	0.394364	0.272172	0.135335	-0.13076	-0.81226	0.310484	0.085788
or0540	Radical SAM domain protein	Contig104_gene73	H	-0.18358	0.136919	0.022104	-0.72954	-0.25781	-0.25765	-0.43755	-0.34118	0.113204	0.259691	-0.20228	0.023175	0.2667	0.054007	-0.60902	0.044634	-0.33884	0.009083	-0.15345	0.07187	-0.53518	0.189053	-0.387	-0.37315	-0.22736	0.357769	-0.23622	0.430341	-0.02097	0.654939	0.130641	-0.76314	-0.57676	-0.94112	0.05939	0.064036	-0.18734	-0.31307	0.035373	0.14753	0.015031	-0.10331	0.005974	0.812154	-0.22048	0.111368
or0541	parB-like partition protein	Contig104_gene72	K	-0.17177	-0.30236	-0.40448	-0.4993	-0.04765	-0.21067	-0.18284	-0.24326	0.158017	-0.16502	-0.39638	-0.1254	-0.03874	-0.19862	-0.37867	-0.46959	-0.44666	-0.37434	-1.00786	-0.35382	-0.43108	-0.3024	-0.57316	0.001854	-0.12479	-0.23853	-0.38408	-0.1941	-0.04575	-0.19653	-0.51309	-0.75888	-0.08795	-0.55714	-0.40235	-0.11723	-0.53503	-0.48771	-0.33759	-0.3831	-0.6406	-0.06429	-0.48873	-0.19047	-0.79506	0.142586
or0542	Cobyrinic acid ac-diamide synthase	Contig104_gene71	D	0.524922	0.914361	0.394034	-0.12274	0.433554	0.424445	0.470085	0.345574	0.894045	0.881735	0.750218	0.787311	0.841541	0.644591	0.207964	0.434788	0.413395	0.470293	0.274097	0.48941	0.031001	0.683211	0.656237	0.397862	0.465166	0.275623	0.311442	0.50559	0.58296	0.586242	0.818125	-0.60482	-0.11429	0.105487	0.402857	0.471283	-0.08548	0.09923	0.295798	0.357626	0.144932	0.265419	0.373106	0.621116	0.487075	0.711328
or0543	parB-like partition protein	Contig104_gene70	K	0.137782	0.223007	-0.53568	-0.68629	-0.58241	-0.55071	-0.55522	-0.57663	0.050572	-0.24344	-0.35503	-0.4525	-0.29789	-0.10289	-0.60136	-0.67588	-0.48911	-0.72303	-0.7569	-0.43031	-0.42673	-0.32985	-0.9729	-0.5156	-0.58079	-0.69253	-0.67239	-0.27227	-0.41715	-0.1467	-0.35189	-0.4285	-0.56139	-0.52601	-0.5132	-0.11986	-0.83196	-0.40404	-0.35188	-0.50486	-0.62863	-0.11375	-0.36085	-0.03075	-0.24068	-0.1423
or0544	NUDIX hydrolase	Contig104_gene69	F	-0.3479	-0.2843	-0.94165	-0.81103	-0.78408	-1.01134	-0.89166	-0.9998	-1.15466	-1.19186	-1.10227	-1.40276	-1.11262	-1.20084	-1.45554	-1.1446	-1.01888	-1.62595	-1.35383	-1.21294	-1.06775	-1.17711	-1.07384	-0.94716	-1.14142	-1.05408	-1.23108	-0.5791	-0.71779	-0.48067	-1.00543	-1.48745	-0.62565	-1.05241	-0.30717	-0.30277	-0.45846	-0.44536	-0.2271	-0.12831	-0.39778	-0.37595	-0.49293	-0.46594	-0.78716	-0.43205
or0545	Ribosomal RNA small subunit methyltransferase G	Contig104_gene68	M	-0.3225	-0.09142	-0.688	-0.95775	-0.7885	-0.9428	-0.80682	-0.84214	-0.6154	-0.6917	-0.79274	-0.79749	-0.67111	-0.92781	-1.13836	-0.88925	-1.02699	-1.10326	-1.20159	-0.91014	-0.96898	-0.98218	-0.89679	-0.73102	-0.72522	-0.89694	-0.92119	-0.52013	-0.39616	-0.22758	-0.42253	-0.89877	-1.06509	-0.97953	-0.66951	-0.44002	-0.66921	-0.65451	-0.56467	-0.84738	-0.97498	-0.45964	-0.8803	-0.32548	-0.96952	-0.27943
or0546	tRNA uridine 5-carboxymethylaminomethyl modification enzyme mnmG	Contig104_gene67	D	0.168774	0.371932	-0.13535	-0.67164	-0.65001	-0.72937	-0.66444	-0.66111	-0.52417	-0.076	-0.54025	-0.34962	-0.24397	-0.29514	-0.81328	-0.37972	-0.78924	-0.82118	-0.84979	-0.49707	-0.92628	0.308902	-0.69461	-0.45587	-0.6235	-0.41433	-0.68865	-0.34836	-0.16013	0.216045	-0.13119	-0.95658	-0.76201	-0.64589	0.068972	-0.03232	-0.55729	-0.66084	0.063022	0.017925	-0.50295	-0.39561	-0.18656	0.333021	-0.43933	-0.14695
or0547	tRNA modification GTPase mnmE	Contig104_gene66	R	0.028734	-0.03808	-0.49792	-0.24562	-0.49733	-0.54313	-0.45926	-0.59943	-0.38974	-0.64735	-0.4165	-0.71047	-0.43633	-0.87124	-0.72895	-0.65573	-0.57153	-0.91577	-1.06599	-0.68524	-0.73514	-0.59271	-0.49218	-0.64925	-0.87849	-0.89319	-1.00163	-0.75228	-0.11943	-0.62414	-0.0334	-0.6147	-0.50693	-0.7508	-0.04613	-0.1082	-0.17601	-0.24581	0.225324	-0.05803	-0.46243	-0.19995	-0.41042	-0.57409	-0.21558	0.021061
or0548	single-stranded nucleic acid binding R3H domain-containing protein	Contig104_gene65	R	0.151599	0.494651	-0.50392	-0.73222	-0.04077	-0.15652	-0.14471	-0.2249	-0.35405	-0.17459	-0.26149	-0.39684	-0.34044	-0.39428	-0.68037	-0.54268	-0.46364	-0.76806	-0.79007	-0.3706	-0.99913	-0.43494	-0.57012	0.256713	0.218947	-0.18067	-0.41773	0.057911	0.546317	0.676856	0.377588	-0.72238	-0.50726	-0.42749	0.47099	0.410398	0.092478	0.101066	0.20575	0.352143	-0.00036	0.067074	0.072343	0.279295	0.639247	0.655423
or0549	membrane protein insertase, YidC/Oxa1 family	Contig104_gene130	U	0.994423	0.850206	0.479481	0.359422	1.00443	0.702522	0.935469		0.046891	0.176594	-0.08096	0.253326	0.254218	0.277962	0.247666	0.079122	0.453998	-0.46177	0.028685	0.331085	0.52935	0.06985	0.232463	0.525877		0.311585	-0.16802	0.082526	1.09083	0.908542	1.62911	0.573004	0.398333	0.412618	1.30228	1.04672	1.01581	0.948949	1.56182	1.18459	0.969423	0.981485	0.867926	0.293267	1.51706	0.952296
or0551	Ribonuclease P protein component	Contig104_gene64	J	1.27862	1.07241	1.01824	1.52221	1.34769	1.56571	1.63698	1.79733	1.40303		1.2384	1.20284	1.36371	1.0157	1.30258	1.02458	0.979328	1.32306	0.84824	0.949834	1.1348	0.910624	1.24889	1.70766	1.65956	0.929258	1.00146	1.10391	1.60995	0.92507	1.35	0.725528	1.04098	0.622597	1.18422	1.38962	1.2743	1.21156	1.59105	1.03413	1.11006	1.43718	1.09203	1.31374	1.50599	1.82046
or0552	Chromosomal replication initiator protein dnaA	Contig104_gene63	L	0.454959	0.832089	0.749066	0.066881	0.193245	0.214149	0.178006	0.01047	0.083921	0.180788	-0.14966	0.441815	0.476632	0.101984	-0.43763	0.153193	-0.14507	0.680258	0.243418	0.040345	-0.86261	0.358908	-0.11754	0.351962	0.431972	0.768233	0.456212	0.24386	0.311608	0.795983	0.28672	-0.18297	-0.29442	-0.21622	0.265302	0.539945	0.179965	-0.3017	-0.12694	0.277068	0.137775	0.071761	0.212899	0.658598	-0.36901	0.574803
or0553	DNA polymerase III, beta subunit	Contig104_gene62	L	1.30277	1.22597	1.10558	1.40858	0.784799	0.743396	1.01018	1.02598	1.1088	0.489011	0.876957	0.720599	1.04139	0.680115	0.919948	0.690628	0.566263	1.0256	0.739118	0.673084	0.801166	0.6769	1.04289	0.896549	0.768349	0.83375	0.831251	-0.03263	0.941734	0.272485	0.606741	0.664375	0.745581	0.609068	0.796351	0.96216	1.05227	0.73628	0.988155	0.810063	0.675516	1.07125	0.901112	0.326332	0.573877	1.07387
or0554	RNA-binding S4 domain protein	Contig104_gene61	S	-0.18955	-0.1131	-0.20223	-0.27639	-0.13276	-0.27399	-0.25929	-0.27953	-0.51976	-0.4668	-1.00654	-0.40761	-0.6149	-0.55507	-0.94408	-0.58944	-0.55721	-0.78543	-0.51386	-0.41129	-0.68041	-0.45612	-0.65184	-0.22787	-0.24764	-0.41712	-0.54292	-0.45206	0.134372	-0.06715	0.599448	-0.82992	-0.38156	-0.9682	-0.09622	-0.10612	-0.09857	-0.3468	-0.24647	0.013669	-0.0748	-0.4343	-0.56748	-0.38564	0.383904	0.102582
or0555	DNA replication and repair protein recF	Contig104_gene60	L	0.199684	0.190311	-0.04325	0.032013	-0.03565	-0.2569	-0.16919	-0.44409	-0.7038	-0.72905	-1.17009	-0.49088	-0.47623	-0.63694	-0.76594	-0.56956	-0.45976	-0.83257	-0.3176	-0.5644	-0.57149	-0.34851	-0.56176	-0.51054	-0.29383	-0.18769	-0.21901	-0.21647	-0.0357	-0.141	0.277074	-0.68976	-0.5071	-0.51603	0.011691	-0.26712	-0.1004	-0.05312	-0.01023	-0.2579	-0.16244	-0.37487	-0.56053	-0.46822	-0.07484	-0.033
or0556	hypothetical protein	Contig104_gene127		-0.48042	-0.67019	-0.67143	-0.40837	-0.75214	-0.90369	-0.92222	-1.09145	-0.61979	-1.227	-1.27677	-1.02689	-0.83333	-0.91368	-1.01254	-1.14084	-1.07649	-1.00357	-1.15963	-1.15661	-0.84413	-0.99729	-0.93479	-0.71156	-0.80732	-1.05271	-1.25262	-0.64427	-0.10755	-0.73022		-0.80596	-0.64329	-1.14119	-0.35988	-0.45378	-0.40172	-0.6413	-0.45936	-0.35217	-0.35244	-0.74461	-0.8206	-1.12155	-0.24365	-0.34174
or0557	CobB/CobQ domain protein glutamine amidotransferase	Contig104_gene59	R	-0.45201	-0.43692	-0.68014	-1.19695	-0.78921	-0.79478	-0.9131	-1.06927	-1.38516	-0.52554	-1.33352	-0.7748	-0.93667	-0.6743	-1.47955	-0.83952	-0.97458	-0.73884	-0.74826	-0.73545	-0.82423	-0.83866	-1.27243	-0.65072	-0.61736	-0.70296	-0.91209	-0.29282	-0.48336	-0.20869	-0.65133	-1.16499	-0.75339	-0.9279	-0.54725	-0.45964	-1.00938	-0.74311	-0.77494	-0.54424	-0.39821	-0.88789	-1.18151	-0.41538	-1.09675	-0.67831
or0558	domain of unknown function DUF1727	Contig104_gene58	M	0.609809	0.576637	0.792348	0.681941	0.226512	-0.10058	0.048627	-0.1687	0.570001	0.449213	0.259296	0.064081	-0.08488	0.377387	0.536765	0.260138	0.158625	-0.1478	0.308164	0.456198	0.665922	0.465366	0.485246	0.356372	0.362301	0.436834	0.125998	-0.30495	0.117819	-0.06507	0.341695	0.165676	0.06092	-0.23457	0.395349	0.3098	0.629108	0.367436	0.319756	0.03677	0.322118	0.202835	-0.20463	-0.54853	-0.24944	0.031462
or0559	DNA topoisomerase IV, B subunit	Contig104_gene57	L	0.624907	0.686434	0.086711	0.175552	0.559026	0.442333	0.506331	0.123944	-0.07641	0.085604	-0.88855	0.071762	-0.31011	0.076939	-0.42613	-0.20582	-0.26374	-0.40471	-0.15889	0.075629	-0.10192	0.201996	-0.38103	0.850419	0.793221	0.736551	0.340594	0.371917	0.823718	0.828514	0.843263	-0.18999	-0.70128	-0.41124	1.06749	0.965092	0.873386	0.854188	0.631992	0.982179	1.0265	-0.08018	0.33992	0.082051	0.514792	0.751268
or0560	DNA gyrase, A subunit	Contig104_gene56	L	0.146873	0.181782	0.195343	-0.54217	0.47249	0.391793	-0.01339	-0.30399	-0.43641	-0.20902	-0.7106	-0.25349	-0.20331	-0.23377	-0.91607	-0.55914	-0.44829	-0.8106	-0.33234	-0.56747	-0.76302	-0.40553	-0.61364	0.754347	0.501553	-0.18917	-0.17131	0.414876	0.837204	0.70539	0.881526	-0.7955	-0.97879	-0.53485	0.488563	0.467289	0.476446	0.631262	0.163181	0.052211	-0.0127	-0.16873	-0.52954	-0.11785	-0.31915	0.780042
or0561	FMN-binding domain protein	Contig104_gene55	S	1.53083	1.84422	1.64802	1.72859	2.0968	2.41123	2.35061	2.38999	1.79566	1.80312	2.01935	2.09481	1.47565	1.9339	1.99383	2.07326	2.13513	1.15185	1.98843	2.03169	2.38472	1.73674	1.62328	2.05427	2.24916	1.39929	1.85768	1.90517	1.96321	2.45808	2.06037	1.93843	2.02972	2.263	2.06304	1.91654	1.80809	2.1207	1.96543	2.03646	2.30572	2.04802	2.0082	2.30764	1.92472	2.07634
or0562	Ferritin Dps family protein	Contig104_gene54	P	-1.04848	-1.08115	-1.26427	-1.74335	-0.95092	-1.14418	-1.2854	-1.06952	-1.49055	-1.09543	-1.37302	-0.78304	-0.93256	-1.12473	-1.28196	-1.14189	-1.42239	-0.93532	-1.08227	-1.30594	-0.69195	-1.4465	-1.10116	-1.07779	-0.99772	-1.1252	-0.99675	-0.84127	-0.98562	-0.54953	-1.02491	-1.09522	-0.92246	-0.69033	-1.08383	-0.90433	-0.7913	-0.51477	-0.48377	-0.6966	-0.4136	-0.57839	-1.04616	-0.54294	-1.25645	-1.19113
or0563	acetolactate synthase, small subunit	Contig104_gene53	E	-0.81108	-0.89877	-0.00807	-0.0475	-1.3653	-1.72426	-1.55991	-1.71746	1.40383	1.20723	0.898401	1.61295	1.28569	1.02108	0.911228	0.456359	0.163313	0.774669	0.674044	0.813162	0.599041	0.863549	0.452519	-1.46045	-1.53634	1.20045	1.70639	-0.7376	-1.44131	-0.27358	-1.1537	-1.45228	-1.17375	-1.13831	-0.42494	-0.63661	-0.89755	-0.66362	-0.91717	-0.65032	-0.64364	-0.97636	-0.61967	-1.17106	-0.93166	-1.30425
or0564	Ketol-acid reductoisomerase	Contig104_gene52	E	-0.67883	-0.47092	1.22968	1.1562	-0.60355	-1.17628	-0.82925	-0.90715	2.28291	2.39842	2.62675	1.72781	1.71605	2.31088	2.49509	1.71424	1.75449	1.63511	1.82926	1.99032	2.1712	2.04327	2.03809	-1.17418	-1.24301	2.13518	2.06692	-1.35805	-1.33997	-1.13906	-0.64887	-1.08049	-1.05315	-0.82786	-0.78919	-0.74312	-0.85567	-0.72596	-0.74522	-0.93655	-0.6873	-0.36084	-0.50412	-0.99707	-0.64023	-1.09691
or0565	2-isopropylmalate synthase	Contig104_gene51	E	-1.37546	-1.3115	0.349404	-0.07404	-1.30442	-1.29122	-1.31809	-1.17231	1.25985	1.91334	1.44447	2.24368	1.81637	1.76977	1.25987	0.988413	1.12249	0.888175	0.989017	1.15111	1.10512	1.10197	0.825861	-1.45721	-1.45662	1.95057	2.10839	-1.04505	-1.53755		-1.31356	-1.3376	-0.83866	-1.61683	-1.36607	-1.2254	-0.84637	-1.75934	-1.37482	-1.32688	-1.28856	-1.1282	-1.39516	-0.83865	-1.0733	-0.95624
or0566	3-isopropylmalate dehydratase large subunit	Contig104_gene50	E	-0.66025	-0.70265	0.838653	0.602594	-0.69789	-0.86672	-0.85127	-0.76686	1.59332	2.08681	1.6555	2.48963	2.25803	1.96709	1.74249	1.12315	1.42446	1.18302	1.77092	1.331	1.47766	1.46748	1.2609	-0.86832	-0.9214	2.07586	2.48095	-0.84393	-0.64044	-0.69994	-0.70151	-1.20247	-1.0256	-0.81088	-0.87786	-0.61397	-0.88926	-0.69919	-0.64293	-0.74707	-0.29699	-0.28552	-1.00996	-0.5668	-0.62017	-0.57911
or0567	3-isopropylmalate dehydratase small subunit	Contig104_gene49	E	-0.81683		0.715582	0.522612	-0.72221	-0.8302	-0.8664	-0.92815	2.15651	1.75764	2.09412	2.35048	2.50384	1.69929	1.69857	1.10828	1.13155	1.66995	1.11472	1.17342	1.23369	1.25678	1.39951	-0.82358	-0.80745	2.23191	2.42149	-0.74605	-0.92993	-0.5218	-1.15784	-1.10958	-1.13325	-1.00859	-0.70929	-1.07278	-1.18571	-0.91132	-0.74143	-0.73896	-0.90064	-0.46473	-0.4996	-0.3022	-1.27019	-0.83137
or0568	3-isopropylmalate dehydrogenase	Contig104_gene48	E	-1.61747	-1.59536	0.111006	-0.32415	-1.57238	-1.22399	-1.29509	-1.27789	1.36499	1.48401	1.24145	2.01503	2.09393	1.37834	0.65503	0.60995	0.641584	1.01069	0.200135	0.625451	0.763379	0.858434	0.809222	-1.21559	-1.42867	1.44882	1.843	-0.64857	-1.33331	-0.87124	-1.46641	-0.92041	-0.88582	-1.11795	-1.04455	-1.66265	-1.14108	-0.88876	-1.17781	-1.21294	-1.21529	-0.81249	-1.01935	-0.30577	-1.24923	-1.62359
or0569	Dihydroxy-acid dehydratase	Contig104_gene47	E	-1.68459	-1.11503	0.53623	-0.08614	-1.39918	-1.49866	-1.30355	-1.08672	1.40818	1.58091	0.954452	2.20484	2.39217	1.32128	0.837164	0.702645	0.476144	1.65924	1.27884	0.83166	0.485527	1.0323	0.533217	-1.21231	-1.26851	1.9102	1.96253	-1.08084	-2.03949	-0.74069	-1.7768	-0.92871	-0.92562	-1.54353	-1.31302	-1.16329	-1.32053	-1.13041	-1.1171	-1.49669	-1.21355	-0.87255	-0.96004	-0.33111	-1.55301	-1.31
or0570	acetolactate synthase, large subunit, biosynthetic type	Contig104_gene46	E	-1.28226	-1.13226	0.225505	0.30267	-1.13326	-0.64113	-0.82791	-0.67159	1.41977	1.12845	1.39057	1.70126	1.80829	1.0809	0.81547	0.452288	0.386003	0.927195	0.184116	0.688952	0.502008	0.534923	0.534834	-0.61293	-0.78907	1.2148	1.87912	-0.36226	-1.71078	-0.6258	-1.75567	-0.27932	-0.80658	-0.97786	-0.94619	-0.55115	-1.05585	-0.73766	-1.11024	-0.78332	-0.99446	-0.78276	-0.93635	-0.05081	-0.62533	-1.1178
or0571	riboflavin biosynthesis protein RibD	Contig103_gene44	H	-1.58903	-1.50993	-1.45757	-1.37377	-1.6726	-1.49073	-1.66719	-1.59776	1.01677	-0.13357	-0.25232	0.712841	0.897839	-0.15695	-0.39245	-1.00288	-0.9292	-1.00256	-0.90194	-0.94561	-1.28359	-1.14406	-1.03735	-1.14777	-1.56403	0.350188	1.31583	-0.79392	-1.52899	-0.83021	-1.67233	-1.3395	-1.10267	-1.6881	-1.23546	-0.27075	-1.11317	-1.13554	-1.55998	-1.46628	-1.49519	-1.23132	-1.34711	-0.50004	-1.31992	-1.9063
or0572	riboflavin synthase, alpha subunit	Contig103_gene43	H	-1.0191	-0.8677	-0.92415	-0.76654	-1.40932	-1.47586	-1.55699	-1.6962	1.51399	0.632984	0.602884	1.20865	1.2545	0.541114	0.521803	-0.53284	-0.70109	-0.28262	-0.30202	-0.20305	-0.27355	-0.43952	-0.49561	-1.39953	-1.40194	0.845119	1.5641	-1.07033	-1.21516	-1.24188	-1.30268	-1.22734	-0.90835	-1.80383	-0.92272	-0.89624	-1.2954	-1.14989	-1.27783	-1.46636	-1.05891	-0.81883	-1.13459	-0.9927	-1.46753	-1.39951
or0573	3,4-dihydroxy-2-butanone 4-phosphate synthase	Contig103_gene42	H	-0.66289	-0.7854	-0.50742	-0.17733	-0.84325	-0.67219	-0.79097	-0.80137	2.40626	1.35228	1.73816	2.31446	2.28388	1.5707	1.647	0.394513	0.25908	0.79073	0.88148	0.63298	0.479244	0.373984	0.415186	-0.63578	-0.54449	1.89592	2.56831	-0.17828	-0.7031	-0.85758	-1.19529	-0.69874	-0.3901	-1.12253	-0.79868	-0.92001	-0.75675	-0.65627	-1.00169	-0.98482	-1.24173	-0.68262	-1.08154	-0.56107	-1.29563	-1.04694
or0574	6,7-dimethyl-8-ribityllumazine synthase	Contig103_gene41	H	-1.16221	-1.03875		-1.50036	-1.54726	-1.98841	-1.7036	-1.97004	0.059112	0.320758	-0.08828	0.09955	0.168731	-0.03914	-0.49375	-0.9265	-0.92874	-1.11995	-1.36297	-0.62331	-0.42733	-0.59691	-0.79659	-1.76347	-1.78967	0.466089	1.06844	-1.77542	-1.74778	-1.43003	-1.66852	-1.42736	-1.3603	-0.93362	-0.84965	-1.06555	-1.22524	-0.94985	-1.10835	-0.92485	-0.87972	-1.08353	-0.75052	-1.83807	-2.05654	-1.50499
or0575	sporulation integral membrane protein YtvI	Contig103_gene40	R	0.267561	0.091382	0.236518	0.637425	0.020207	-0.0779	0.223285	0.049242	0.957504	0.248997	0.884806	0.307363	0.200646	0.709715	0.880088	0.630205	0.703832	-0.10032	-0.74559	0.733943	1.10111	0.377325	0.761132	-0.28967	-0.17518	-0.32057	-0.0216	-0.86175	-0.01883	-0.73321	-0.05716	0.209566	0.353418	0.187011	0.080302	0.193373	0.273565	0.208192	0.431158	0.267853	0.394848	0.676539	0.432891	-0.71382	-0.04438	0.2285
or0576	hypothetical protein	RTSA00789		-1.18722	-1.20623	-1.13247	0.21723	-0.983	-0.98623	-1.03088	-1.18829	-0.6359	-0.90943	-1.13358	-0.8125	-1.18631	-1.24045	-2.51619	-1.21086	-1.36865	-0.81143	-0.89714	-0.90029	-2.13896	-1.01312	-0.18124	-0.94574	-0.9114	-1.16326	-0.35839	-0.24125	-0.75454	-0.43185	-0.55587	-1.01068	-1.1861	-0.89918	-0.95515	-1.13551	-0.89701	-0.96388	-0.88609	-1.06561	-1.00076	-0.79267	-0.9266	0.061619	-0.70559	-0.85886
or0577	signal peptidase I	Contig103_gene45		0.712978	0.73083	0.366445	0.056036	0.084959	0.179478	0.342107	0.191322	-0.21454	-0.04771	-0.3642	-0.07372	-0.0315	-0.0839		-0.10521	-0.54197	-0.28565	-0.39342	-0.04536	-0.23302	0.042899	-0.19735	0.279299	0.426152	0.230174	-0.28745	-0.38584	0.179803	-0.03767	0.233711	-0.03154	-0.08783	-0.03003	0.684615	0.509104	0.6171	0.653307	0.702737	0.985806	0.686375	0.226979	0.374645	-0.2121	0.091246	0.359589
or0578	Seryl-tRNA synthetase	Contig103_gene38	J	0.046005	-0.13831	-0.96641	-1.15348	0.043981	-0.04688	0.195525	0.165543	-0.79883	-1.2827	-1.10574	-1.03795	-0.87686	-1.05825	-1.25322	-1.19048	-1.23129	-1.11703	-1.68221	-1.0958	-1.1084	-1.18805	-1.18106	-0.36644	-0.33638	-1.19063	-1.25326	0.323772	0.25358	0.466349	0.249579	-0.57913	0.152732	0.125004	0.019839	0.30382	0.078482	-0.10065	0.243072	-0.20968	0.304262	0.926151	0.530695	0.358048	-0.18829	0.379257
or0579	cell envelope-related function transcriptional attenuator, LytR/CpsA family	Contig103_gene37	K	-0.75326	-0.59853	-0.89796	-1.01616	-1.37485	-1.24794	-1.36321	-1.16072	-1.18284	-0.95851	-1.31048	-1.10973	-1.20519	-1.15455	-0.97755	-0.90968	-1.37546	-0.39009	-1.46577	-0.90182	-1.01425	-0.98413	-1.11805	-1.23224	-1.26494	-1.20753	-1.49457	-0.5718	-0.96782	-0.12658	-1.06752	-1.31234	-1.12964	-1.23733	-1.04626	-0.94076	-1.77127	-1.22218	-0.88361	-0.88924	-0.62244	-1.01527	-1.29082	-0.5809	-1.2063	-1.34181
or0580	UPF0182 protein	Contig103_gene36	S	0.083791	0.078761	-0.24272	-0.4961	0.053556	0.031783	-0.14951	-0.34483	-0.1701	0.151149	-0.05198	0.265451	-0.04339	0.215524	0.13777	0.04717	0.283716	-0.58652	-0.06343	0.259795	0.353834	0.121989	-0.44	-0.49241	-0.1591	0.053511	0.005916	-0.2646	0.290354	-0.05415	0.468706	-0.7459	-0.49805	-0.52163	-0.04075	0.032316	0.194615	0.110609	-0.08752	-0.28972	0.100265	-0.13063	-0.37762	-0.33311	0.174254	0.154804
or0581	hypothetical protein	Contig103_gene35		-0.50334	-0.35865	-0.63848	-0.57065	-0.97838	-0.76325	-0.80684	-0.71889	-0.50493	-0.50014	-0.5192	-0.97203	-0.8784	-0.72106	0.094097	-0.52022	-0.65298	-0.30263	-0.67927	-0.6868	-0.41886	-0.35851	-0.04099	-0.75036	-0.85387	-0.97838	-1.07459	-0.65453	-1.10439	-0.96698	-0.91251	-0.63768	-0.01508	-0.36928	-0.60409	-0.84293	-0.68679	-0.76147	-0.92443	-0.53372	-0.47373	-0.82556	-0.72427	-0.42347	-1.452	-0.90648
or0582	hypothetical protein	Contig103_gene34		-1.20071	-1.2161	-1.40891	-1.04665	-1.03936	-1.28133	-1.45773	-1.6037	-1.15612	-1.13097	-1.39241	-1.39285	-1.39814	-0.85542	-1.17392	-1.19559	-0.96355	-1.07402	-1.14256	-0.70016	-1.04308	-1.05034	-1.01038	-1.32961	-1.4868	-1.40279	-1.47396	-0.66069	-1.2523	-1.18563	-1.59241	-1.35322	-0.8526	-1.3894	-1.37999	-1.27782	-1.38322	-1.21492	-1.45222	-1.62024	-1.16008	-1.10926	-1.41694	-0.99069	-1.93985	-1.46362
or0583	CRISPR-associated helicase Cas3	Contig103_gene33	R	0.229326		-0.74179	-0.64503	0.271663	0.332339	0.057357	0.066005	-0.06695	-0.86946	-0.41747	-0.2794	-0.4752	-0.5526	-0.68943	-0.81573	-0.63451	-0.65383	-0.6129	-0.7183	-0.48318	-1.01189	-1.12153	0.589063	0.249259	-0.58779	-0.46994	0.231515	0.368739	0.436089	0.402726	-0.90088	-0.4173	-0.38771	0.293508	0.237932	0.004634	-0.03964	-0.0375	0.251131	0.377386	-0.24672	-0.10975	0.203585	0.048108	0.23482
or0584	CRISPR-associated protein Cas5 family	Contig103_gene32		0.418733	0.160241		0.021186	0.554654	0.354209	0.282822	0.012362	0.262598	-0.54322	-0.15596	-0.23133	-0.26417	-0.18935	-0.06977	-0.60376	-0.45598	-0.49091	-0.31026	-0.30599	-0.01517	-0.68884	-0.20736	0.428444	0.202892	-0.51416	-0.18995	-0.38425	0.296641	-0.16378	0.525979	-0.05226	-0.44714	-0.32154	0.204081	0.125015	0.534026	0.529789	0.319012	0.130841	0.237716	0.317871	-0.24956	-0.73325	0.243846	0.020516
or0585	CRISPR-associated regulatory protein, DevR family	Contig103_gene31		0.454808	0.29911	-0.82039	-0.38913	0.427554	0.610354	0.331428	0.174886	0.189043	-0.42376	-0.32877	0.207208	-0.22845	-0.22947	-0.40789	-0.40128	-0.20421	-0.53087	-0.43688	-0.15225	0.197307	-0.60743	-0.65745	0.54649	0.510743	-0.54637	-0.25927	-0.48006	0.212954	0.180796	0.88122	-0.33342	-0.55709	-0.66831	0.242553	0.127127	0.44168	0.371254	-0.01201	0.29953	0.339783	-0.18528	0.183171	-0.50026	0.743514	0.323498
or0586	hypothetical protein	Contig103_gene30		0.182157	0.025703	-0.51476	-0.24794	0.174348	0.070817	-0.30962	-0.52776	-0.51491	-0.65649	-0.94404	-0.11058	-0.46945	-0.59546	-0.44858	-0.40293	-0.63857	-0.41148	-0.48621	-0.36042	-0.60132	-1.01625	-0.72261	0.471833	0.280183	-0.68622	-0.37204	-0.44923	0.435215	-0.25912	0.050667	-0.51239	-0.87851	-0.63561	0.32166	0.258611	0.359867	0.469191	0.208221	0.148686	0.041551	-0.10519	-0.60129	-0.3868	0.172082	0.066276
or0587	CRISPR-associated protein Cas6	Contig103_gene29	L	0.317027	0.110683	-0.28064	0.043887	0.48283	0.441642	0.253445	0.146978	-0.2374	-0.4302	-0.42599	0.327175	-0.43103	-0.16764	-0.12437	-0.16551	-0.00235	-0.39388	-0.27254	-0.20908	0.003875	-0.45824	-0.69965	0.523076	0.317517	-0.32235	-0.20723	-0.19181	0.652451	0.397013	0.408316	-0.52083	-0.46722	-0.60974	0.631849	0.289479	0.33933	0.314177	0.311815	0.617812	0.476452	-0.09321	-0.06258	-0.51377	0.431573	0.425703
or0588	duf234 dexx-box atpase	Contig103_gene28	R	-1.36264	-1.28674	-1.58995	-1.01148	-1.31853	-1.48251	-1.55664	-1.52874	-1.53081	-1.80098	-1.71766	-1.78105	-1.70574	-1.46164	-1.4107	-1.80517	-1.31178	-1.43018	-1.66641	-1.68903	-1.3668	-1.78091	-1.44272	-1.01661	-1.15031	-1.53498	-1.36204	-1.21063	-1.12832	-1.4299	-0.83872	-1.26626	-0.94516	-1.43698	-1.14585	-1.2481	-0.98038	-1.3902	-0.86214	-1.21496	-1.26582	-1.55761	-1.6481	-1.38118	-1.22546	-1.42174
or0589	transposase, IS605 OrfB family	Contig103_gene27		-0.94115	-0.95197	-0.61393	-0.20438	-0.92542	-0.67015	-0.79869	-0.77604	-0.83669	-0.91556	-0.79656	-0.75048	-0.63547	-0.97277	-0.55797	-0.47087	-1.3784	-0.32595	-0.66312	-0.59815	-0.67058	-0.67366	-0.21974	-0.75912	-0.7563	-0.98765	-1.02669	-0.66872	-0.57063	0.178703	-1.04706	-1.27293	-1.02437	-0.88351	-0.7539	-0.89968	-0.89994	-1.06593	-0.97816	-0.66326	-0.91043	-1.46345	-1.13761	-0.69314	-1.19245	-1.02363
or0590	hypothetical protein	Contig1_or0589		0.886038	0.649756	0.966934	0.796892					0.816333	0.886828	0.509653			0.75201	0.48446	0.69114	0.672432			0.712301	0.72183	0.890091	0.483462						1.44466		1.43915	1.66467	1.4595	1.08272	1.52161	1.19662	1.23283	1.40833	0.905948	1.12248	1.68352	1.18139	0.959773		1.08061	1.39735
or0591	hypothetical protein	Contig5_gene1383		0.367056	0.306736	0.506839	0.523959	0.309649	0.223247	0.125081	0.093259	0.814613	0.419346	0.473765	0.249915	0.245171	0.62558	0.518556	0.574197	0.16381	0.729243	0.191268	0.625031	0.309769	0.431059	0.37626	0.652899	0.773815	0.660834	0.462846	0.316944	0.351467	0.709407	0.101495	0.335951	0.287816	0.403133	0.532903	0.581142	0.35926	0.386281	0.497358	0.478458	0.775403	0.232015	0.761535	0.427128	0.296606	0.28203
or0592	O-antigen polymerase	Contig5_gene1384		0.50033	0.314586	-0.26046	0.225057	0.795941	0.625335	0.733704	0.555123	0.614578	0.132719	0.264566	0.505277	0.501816	0.263116	0.476066	-0.00604	-0.06609	-0.04949	-0.10613	0.036017	-0.42643	-0.00516	0.113576	0.776976	0.736603	0.151127	0.320937	-0.27085	0.808872	-0.04761	0.776734	0.309764	0.477964	0.614278	1.09332	0.954445	1.02332	0.733245	0.902494	0.700921	0.826381	0.565289	0.793694	-0.12797	0.835309	0.988071
or0593	glycosyl transferase family 2	Contig5_gene1385	M	0.150844	0.200396	-0.21675	0.538764	0.473161	0.555431	0.576278	0.570084	0.4688	-0.00798	0.42823	-0.01043	0.230268	0.089537	0.35928	-0.02674	-0.19534	-0.13595	-0.14663	-0.04969	0.273663	-0.2104	0.122141	0.562424	0.637852	0.194919	0.06068	0.04403	0.773958	0.109746	1.18839	0.252539	0.572213	0.043778	0.481173	0.434936	0.396375	0.431502	0.69842	0.437951	0.531915	0.255611	0.504773	0.170843	0.842027	0.737887
or0594	glycosyl transferase group 1	Contig5_gene1387	M	0.767487	0.826015	0.362012	-0.14351	0.960848	0.924157	0.966247	1.0876	0.416833	0.285465	-0.20407	0.555737	0.772417	0.313438	-0.17406	0.272835	-0.1569	0.367437	0.190107	0.541002	-0.1981	0.410885	-0.10763	0.730122	0.834642	0.667246	0.603832	1.10554	1.07245	0.62577	1.13533	0.028097	0.531238	0.639837	0.803966	0.672595	0.620388	0.489468	0.613172	0.885675	0.927446	0.298783	0.906302	0.991262	0.945193	1.02585
or0595	glycosyl transferase group 1	Contig5_gene1388	M	0.985359	0.903488	0.270393	-0.13068	1.08354	1.17306	1.0258	1.04894	0.365058	0.697397	0.153807	0.507284	0.830116	0.573611	0.363741	0.587816	0.114919	0.053349	0.032757	0.475143	-0.18132	0.459493	-0.13088	1.01105	0.944045	0.687349	0.656426	2.2712	1.04505	1.38393	1.33832	0.696994	0.772122	0.792698	1.21284	1.03402	1.15844	0.983374	1.00625	1.04813	1.2267	1.00064	1.18756	2.29809	1.04209	1.06735
or0596	hypothetical protein	Contig5_gene1389		0.708499	0.732277	0.352312	0.812733	0.83082	0.796461	0.902386	0.839951	1.0529	0.172412	0.917141	0.198834	0.468227	0.53905	0.884367	0.570637	0.498169	0.040219	-0.12353	0.534976	0.682879	0.246448	0.612609	1.27146	1.30661	0.553094	0.763054	0.408712	1.14951	0.744105	1.04727	0.39804	0.977739	0.885093	0.988414	1.05681	0.914855	0.919978	1.25404	1.08116	1.16458	0.721681	1.18	0.816164	1.14812	0.974485
or0597	exopolysaccharide biosynthesis polyprenyl glycosylphosphotransferase	Contig5_gene1390	M	1.29622	1.03079	0.401731	0.798258	1.01836	1.02853	1.13035	1.15832	1.21703	0.660214	1.22491	0.718342	0.855013	0.978348	1.12393	0.742925	1.04772	0.397406	0.333515	0.829116	1.20577	0.505563	1.01622	0.906335	1.06758	0.461797	0.617461	0.601838	1.04916	0.287554	1.18709	0.885546	1.04075	1.00456	1.15633	1.03707	1.13473	1.13505	1.39591	1.17752	1.22664	1.18421	1.27439	1.07345	1.31696	1.06228
or0599	UDP-glucose 4-epimerase	Contig12_gene242	M	0.692907	0.792698	0.441029	-0.34392	0.527997	0.254844	0.463333	0.622027	0.686084	0.405888	0.070885	0.238753	0.193225	0.157229	0.254153	0.092039	0.102899	0.413209	-0.20045	0.049556	-0.60714	0.025032	0.082424	0.246751	0.563855	-0.21257	0.059857	0.609719	0.681568	0.727776	0.394184	1.13512	0.824823	0.911205	1.2574	1.05123	1.16065	1.30587	1.18915	1.44466	1.22168	1.19948	1.05768	0.648187	0.583135	0.556508
or0600	hypothetical protein	Contig12_gene243				-0.76021	-0.65913	0.433092	0.298804	0.386605	0.51462	0.36978	-0.4316	0.225869	-0.5139	-0.14804	-0.25281	-0.52153	-0.62931	-0.65607	-0.83948	-0.78786	-0.405	-0.31357	-0.65979	-0.21377	0.228805	0.532925	-0.25133	-0.12834	-0.10521	0.728434	-0.39686	0.672555													-0.11942	0.785571	0.668524
or0601	NUDIX hydrolase	Contig1_or0600		0.321525	0.003933	-0.42727	-0.44339					0.034139	-0.14842	-0.29567			-0.13406	-0.21268	-0.34595	-0.21954			-0.14974	0.063292	-0.39708	-0.53166						1.07917		1.84986	0.293895	0.281505	0.496008	0.794954	0.509288	0.851392	0.951198	0.871648	0.759221	0.896776	0.7822	0.377472		1.16802	0.93094
or0602	transposase IS116/IS110/IS902 family protein	Contig59_gene1612	L	0.145249	0.206183	-0.90741	-1.21801	-0.09217	-0.24893	-0.37047	-0.89329	-0.86813	-0.51795	-1.39477	-0.51346	-0.21779	-0.53535	-1.08146	-0.75132	-0.87313	-1.38991	-0.95606	-0.52479	-0.8385	-0.67329	-1.71557	-0.34508	-0.25421	-0.16374	-0.34023	0.261415	0.225416	0.287959	0.445295	-0.19135	-0.22058	-0.34911	0.242827	0.097567	0.391898	0.04684	0.075888	0.071989	0.38377	-0.03805	-0.04224	-0.45342	0.024436	0.004203
or0602	transposase IS116/IS110/IS902 family protein	GR_Contig1_or0601		-0.33138	-0.16642	-1.24875	-2.23219					-0.92555	-0.69384	-1.56749			-0.8991	-1.61639	-1.07346	-1.34237			-0.82088	-2.20978	-0.83888	-1.57258						-0.30559		-0.13039	-0.96654	-0.52483	-0.83261	-0.28328	-0.16437	-0.35567	-0.27182	-0.27216	-0.17024	-0.35085	-0.17107	-0.23156		-0.35422	-0.43326
or0603	CMP/dCMP deaminase zinc-binding	Contig102_gene25	F	0.512139	1.22846	-0.43227	0.251013	0.821619	0.755364	0.500414	0.673393	0.052298	0.014864	-0.06321	0.368216	0.511132	0.261659	0.191095	-0.05081	-0.05789	-0.16495	-0.09124	-0.14291	-0.07162	-0.12394	-0.14717	1.12367	1.15694	1.01625	1.1179	0.48674	0.890446	0.844967	0.657569	0.203218	0.383574	0.237754	0.705669	0.766003	0.066496	0.186642	0.607598	0.628188	0.511515	0.591906	0.488363	0.91947	0.454134	0.844906
or0604	RNA-directed DNA polymerase (Reverse transcriptase)	Contig102_gene24		0.070079	-0.14374	-0.6037	-0.01117	0.073222	0.002642	-0.00958	0.143483	0.238003	-0.60742	-0.14278	-0.3209	-0.2607	-0.62145	-0.27786	-0.54192	-0.48884	-0.72503	-0.66045	-0.47667	-0.05288	-0.7479	-0.19182	-0.21159	-0.081	-0.65318	-0.46499	-0.46828	0.169323	-0.64931	-0.14068	0.025925	0.056338	-0.23323	-0.06322	0.127714	-0.0683	0.038044	0.271466	-0.10354	-0.04747	0.396851	-0.01568	-0.45806	0.050762	0.172343
or0605	Domain of unknown function DUF1848	Contig102_gene23		-0.09158	-0.03074	-0.46111	-0.01312	-0.10886	-0.06671	0.029509	0.14129	0.091513	-0.57411	-0.22902	-0.2273	-0.28461	-0.36377	-0.06899	-0.42843	-0.40146	-0.67207	-0.85559	-0.53994	0.084569	-0.51797	-0.20301	0.177513	0.044431	-0.56463	-0.54873	-0.2867	0.503144	-0.45372	0.33385	-0.32436	-0.14314	-0.31195	0.089851	0.235632	-0.02531	0.135768	0.474468	0.166903	0.113663	0.073612	-0.10823	-0.30211	0.041321	0.343024
or0606	hypothetical protein	RTSA00988		0.056962	-0.1198	-0.40796	-0.92686	-0.2096	-0.48007	-0.26071	-0.30934	-0.16673	-0.4631	-0.578	-0.73136	-0.58345	-0.45861	-0.73168	-0.52133	-0.66522	-0.69893	-0.63719	-0.3822	-1.28845	-0.36697	-0.56328	-0.03193	0.108299	0.085697	0.258081	-0.38979	0.27569	-0.27505	0.185839	-0.27825	-0.19101	-0.19841	-0.21261	0.114584	0.068993	-0.0392	-0.14878	0.096269	-0.16343	0.277232	-0.12937	-0.43901	0.138939	0.118063
or0607	hypothetical protein	Contig102_gene22		-0.16752	-0.30625	-0.39407	-0.10096	-0.20009	-0.04494	-0.16564	-0.32112	-0.32658	-0.42739	-0.32364	-0.36747	-0.34781	-0.85957	-0.43947	-0.5006	-0.58445	-0.34305	-0.62535	-0.60738	-0.25339	-0.36972	-0.4396	-0.16987	-0.06467	-0.21036	-0.31011	-0.28483	0.154191	-0.18838	-0.22137	-0.55859	-0.16104	-0.40595	0.24991	0.084271	0.141499	-0.12998	-0.0233	0.065315	-0.26223	-0.1883	-0.06512	-0.2394	-0.4836	0.169667
or0608	hypothetical protein	Contig102_gene21		0.212092	0.337364	-0.0703	0.03573	-0.22685	-0.17003	-0.17537	-0.08079	0.548221	-0.01099	0.32314	-0.34202	-0.19526	-0.038	-0.10224	-0.15524	-0.08543	-0.33072	-0.74804	0.059772	-0.09	-0.18769	0.225012	0.161245	0.099926	-0.32422	-0.1666	-0.77848	0.017618	-0.55	-0.10855	-0.27167	-0.31918	-0.09191	-0.01873	0.245463	0.194526	0.21979	0.000841	0.070799	0.024192	0.319593	0.186822	-0.62645	-0.07523	0.085358
or0609	Domain of unknown function DUF1814	Contig102_gene20		1.11986	1.20504	1.62855	1.2616	0.781489	1.0946	1.06989	1.0952	1.33015	1.10706	1.14533	0.501071	0.785126	1.39047	1.14382	1.87776	1.03018	0.974285	0.890737	1.76116	1.18457	1.39463	1.26533	2.43142	1.55544	2.27885	2.26056	1.55975	1.36214	1.97088	1.72489	1.16458	0.623861	1.61067	1.08951	0.808692	0.918436	0.839832	0.820568	0.854911	0.726489	1.12064	1.17006	1.70599	1.58201	1.42697
or0610	GCN5-related N-acetyltransferase	Contig102_gene19		0.275156	0.588504	-0.11308	0.192141	0.108436	0.083329	0.048219	0.030286	0.062081	-0.37273	-0.13823	-0.3487	-0.03833	-0.00561	-0.45497	-0.11666	-0.21066	-0.27682	-0.26773	-0.37462	-0.31618	-0.21783	-0.22815	0.348076	0.247029	0.187622	0.247009	-0.32389	0.253411	-0.1147	-0.32363	-0.2624	-0.1281	0.122126	0.427157	0.264757	0.054016	0.141649	0.223759	0.351695	0.123048	0.172023	0.666268	-0.13408	-0.11608	0.297895
or0611	CMP/dCMP deaminase zinc-binding	Contig127_gene253	F	1.06374	1.03419	0.2944	0.214473	0.821619	0.858155	0.785082	0.483281	0.280614	0.710464	0.030833	0.51853	0.740808	0.478676	0.123512	0.541542	0.591948	0.422339	0.332948	0.342835	0.159244	0.342889	0.112743	0.892942	1.05969	0.652974	0.534717	1.08637	1.06738	0.5517	0.848464	0.735767	0.616976	0.834001	1.20655	1.18762	1.47287	1.03384	0.980616	1.0732	1.08671	0.51337	0.962406	0.204331	0.873228	1.14684
or0612	PAS sensor protein	Contig127_gene252	T	-0.9171	-0.92143	-1.29717	-1.00578	-1.00587	-1.21299	-1.25678	-1.15341	-1.2992	-0.84115	-0.96805	-1.81149	-1.65434	-1.27875	-0.85898	-1.4042	-1.42335	-1.74145	-1.34485	-1.1647	-0.76758	-1.13266	-1.08445	-0.63068	-0.85445	-1.1981	-1.3026	-0.54595	-0.51006	-0.72935	-0.71192	-0.92805	-0.61467	-1.6003	-0.23562	-0.58182	-0.86608	-0.57096	-0.5231	-0.49141	-0.85661	-1.15413	-1.46829	-0.39001	-1.26094	-1.27969
or0613	DNA polymerase III, subunits gamma and tau	Contig127_gene251	L	0.115904	0.031505	-0.36621	-0.44415	0.156733	0.447111	0.150963	-0.07302	-0.09609	0.318746	-0.04418	0.020046	0.122377	0.114387	-0.08188	0.313503	-0.00532	-0.41678	-0.25493	0.060582	-0.37914	0.021877	-0.08595	0.142788	-0.03404	-0.03673	-0.23236	0.466065	0.507356	0.029878	0.357674	-0.80461	-0.51146	-0.66977	0.371311	0.441737	0.421253	-0.02715	0.303195	0.134835	0.222157	0.333988	0.077837	-0.38063	0.504845	0.562105
or0614	UPF0133 protein ybaB	Contig127_gene250	S	0.56005	0.242079	0.26957	0.110224	0.900516	0.760099	0.783033	0.612427	0.412889	0.362637	0.289588	0.538374	0.700983	0.505719	-0.0314	0.370339	0.352141	0.329996	0.056475	0.46464	-0.10702	0.271435	0.097907	0.713069	0.627953	0.390574	0.458257	0.841872	0.824971	1.26482	0.704128	-0.1984	0.166738	0.348473	0.644078	0.650047	0.446135	0.488788	0.607835	0.505576	0.657096	0.132663	0.530782	0.273267	0.332716	0.625784
or0615	Recombination protein recR	Contig127_gene249	L	0.419918	0.1405	0.150552	-1.1597	0.35876	0.354332	0.296495	0.094426	-0.18997	0.411362	-0.48921	0.281743	0.259432	0.33442	-0.16343	0.205597	0.061439	0.117963	-0.10243	0.1196	-0.49838	0.097099	-0.09596	0.073332	0.302648	-0.14939	-0.11726	1.63597	0.504532	1.07816	0.438627	-0.62463	-0.11021	-0.10176	0.26621	0.321316	0.192657	-0.23206	0.01217	0.196024	0.140801	-0.15072	-0.0068	0.911229		0.606579
or0616	CrcB-like protein	Contig127_gene248	D	-0.13247	-0.23582	-0.07015	0.288794	-0.63927	-0.68121	-0.62487	-0.711	-0.41929	-0.37758	-0.13841	-0.8983	-0.74778	-0.50763	0.120442	-0.20135	-0.19838	-0.71967	-0.43138	-0.25206	0.222305	-0.08821	-0.00395	-0.28336	-0.44018	-0.71852	-0.46816	-1.26702	-0.07799	-1.13479	0.146263	0.177773	0.270174	0.118877	0.73265	0.494566	0.71211	0.877627	0.691138	0.70501	0.805733	0.246355	0.386796	-1.39274	-0.00567	0.050393
or0617	CrcB-like protein	Contig127_gene247	D	-0.91301	-0.80731	-0.73675	-0.40012	-1.20305	-1.26109	-1.24179	-1.18881	-0.90007	-0.91905	-0.5275	-1.50804	-1.39641	-1.13696	-0.47419	-0.7969	-0.73933	-1.32274	-1.01648	-0.78464	-0.28295	-0.98905	-0.51928	-0.90165	-0.77225	-1.50733	-1.1725	-1.60338	-0.89555	-1.7552	-0.72215	-0.81228	-0.56928	-0.86078	-0.09117	-0.22366	-0.22037	-0.30489	-0.19721	-0.2308	-0.33865	-0.1182	-0.58638	-1.7984	-0.91446	-0.67667
or0618	metal dependent phophohydrolase	Contig127_gene246	T	0.903926	0.582554	0.391213	-0.49776	0.08437	0.083057	0.061203	0.284762	0.488761	0.427722	0.526257	-0.33133	-0.06472	0.46429	0.360224	0.088406	0.234549	-0.24515	-0.2732	0.400109	-0.11129	0.164578	0.460599	0.448871	0.62972	0.156311	0.211423	-0.3482	0.100982		-0.41469	0.569546	0.608234	0.308451	0.623033	0.876978	0.816078	0.814105	0.592051	0.868234	0.588935	0.848988	0.37548	-0.36327	-0.05234	0.252103
or0619	hypothetical protein	Contig127_gene245		-0.80901	-0.74944	-1.48348	-1.87318	-1.18236	-1.09758	-1.18422	-1.33114	-1.19312	-1.55651	-1.2622	-1.52656	-1.49375	-1.34104	-1.90694	-1.65377	-1.81895	-1.45859	-1.32159	-1.26194	-2.19202	-1.54318	-1.23249	-1.05013	-1.09037	-1.30009	-1.20541	-0.41256	-1.14266	-0.75852	-1.03686	-0.43087	-0.89529	-0.79139	-0.61952	-0.5176	-0.59175	-0.74431	-1.19088	-0.8096	-0.97528	-0.73495	-0.90463	-0.50959	-1.03816	-1.01652
or0620	pro-sigmaK processing inhibitor BofA	Contig127_gene244		-0.02443	-0.44013	-0.76963	-1.14681	-0.70106	-0.80853	-0.74753	-0.67321	-0.97261	-1.06906	-0.98527	-0.99465	-1.1148	-1.1197	-1.10902	-1.07088	-1.25086	-1.21322	-1.13268	-0.78497	-1.12187	-0.91895	-0.89342	-0.80154	-0.71629	-1.11691	-0.99576	-1.24184	-0.27876	-1.29092	-0.49703	-0.221	-0.70232	-0.76295	-0.20367	-0.21611	-0.08897	-0.21995	-0.50929	-0.22872	-0.54001	-0.55967	-0.74527	-1.35391	-0.23137	-0.18433
or0621	protein of unknown function DUF1657	Contig127_gene254		-0.08813	-0.39307	0.224745	0.112432	-0.60347	-0.7484	-0.55864	-0.27825	-0.27685	0.128648	0.084817	0.157479	-0.24891	0.024868	-0.07006	0.04334	-0.48513	-0.57087		0.065869	-0.41932	0.268784	-0.58	-0.12506	-0.08543	-0.27914	0.109258	-0.40105	-0.66619	-0.42841	-0.58796	0.077527	0.122205	-0.11273	-0.10322	-0.05238	-0.12223	-0.09642	-0.06348	-0.19867	-0.09582	-0.2703	0.068807	-0.34677	-1.19922	-0.61861
or0622	hypothetical protein	Contig3_or0622		-0.06561	-0.36675	-1.06226	-1.03181					-1.36252	-0.91332	-1.15108			-1.11326	-1.37122	-1.13893	-1.28762			-1.11134	-1.63844	-0.86432	-1.10724						-0.27532		-0.5682	-0.3978	-0.33635	-0.59343	0.011076	0.116063	-0.17903	0.192582	0.094376	0.279981	-0.11102	0.463873	-0.35066		-0.04439	0.181317
or0623	3-oxoacyl-[acyl-carrier-protein] reductase	Contig6_gene1954	Q	-0.85479	-1.11331	-0.76129	-1.40966	-0.22556	-0.33955	-0.01981	-0.31548	-0.74144	-0.56195	-0.84935	-0.82054	-0.57762	-0.77686	-1.57746	-0.79058	-0.92579	-0.82097	-0.7532		-1.4796	-0.9915	-0.71937	-1.38564	-1.05609	-1.107	-1.10609	-0.95509	-0.39977	-0.80647	-0.644	-0.71747	-1.04037	-0.74614	-0.57321	-0.59314	-0.44973	-0.49191	-0.96577	-0.76322	-0.75374	-0.5297	-0.51192	-0.65781	-0.5142	-0.10611
or0624	Mannose-1-phosphate guanylyltransferase	Contig6_gene1955	M	0.230415	0.678336	2.29376	1.76318	-0.30201	-0.43593	0.027303	-0.03262	1.69158	1.85505	2.08039	1.43353	1.29484	1.90927	1.99657	2.19601	2.06809	1.48965	1.57605	1.96526	1.62795	2.01559	1.85675	-0.61651	-0.56706	1.52361	1.86808	-1.03505	0.035998	-1.2387	-0.37151	0.595757	1.01937	0.619448	-0.17344	-0.10461	-0.28067	0.171489	0.004835	-0.01976	-0.00722	1.28883	0.746977	-0.70964	-0.09056	-0.02592
or0625	glycosyl transferase group 1	Contig6_gene1956	M	0.146201	0.657539	1.6807	0.957413	-0.5622	-0.72784	-0.27782	-0.3362	1.54041	1.62046	1.75793	1.50866	1.56906	1.63077	1.21345	1.7371	1.62818	1.80873	1.70844	1.57924	1.2914	1.64218	1.65583	-0.82378	-0.70753	1.65393	1.89317	-0.80269	-1.1939	-0.84375	-1.33403	0.258434	0.721274	0.646715	-0.54634	-0.412	-0.45346	-0.07348	-0.72389	-0.49849	0.047969	1.1099	0.823601	-0.43388	-0.83311	-0.87464
or0626	hypothetical protein	Contig6_gene1957		0.299582	0.810615	2.28869	1.72862	-0.56858	-0.45668	-0.1115	-0.06018	1.74491	2.14222	2.18327	2.08701	1.86434	1.77132	1.76084	2.16815	2.13726	2.33014	2.22889	1.93433	1.34464	2.09639	2.24019	-0.64205	-0.18744	1.91196	1.89702	-0.13717	-0.89039	0.660514	-0.71071	0.307043	0.990844	0.772718	-0.31224	-0.12461	-0.33566	0.053984	-0.06491	-0.07621	0.210106	1.21238	0.910451	0.351876	-0.49963	-0.49296
or0627	pseudouridine synthase Rsu	Contig6_gene1958	J	-1.03449	-1.16911	0.325207	-0.58322	-0.96274	-0.83315	-0.8717	-0.94186	-0.42374	0.564775	-0.32398	0.55816	-0.24124	0.08111	-0.61014	0.440957	0.323099	0.93012	0.092154	0.291904	-0.59296	0.272299	-0.01035	-0.83767	-0.91974	0.48753	0.212532	-0.65164	-1.15213	-0.65605	-1.21616	-0.50679	-1.151	-0.65909	-0.83389	-1.27869	-0.64728	-0.67258	-0.95273	-1.38555	-0.94897	-0.41234	-0.82297	-0.31459	-1.01881	-1.03708
or0628	formate acetyltransferase	Contig6_gene1959	C	-1.16381	-1.17132	-1.1238	-1.24992	-1.14963	-1.4366	-1.17505	-1.45055	-0.74087	-0.92768	-0.96149	-1.16671	-1.09772	-0.8379	-1.49401	-1.16974	-0.4709	-1.20079	-0.85273	-0.95891	-0.59088	-1.38876	-0.77576	-1.20142	-1.06448	-1.57015	-1.66712	-1.38896	-0.51679	-1.41201	-0.71532	-0.61684	-1.35208	-1.27449	-1.05154	-1.28848	-0.81253	-0.9074	-1.09396	-0.96569	-1.31587	-1.18016	-1.04203	-0.39329	-0.16626	-0.31904
or0629	pyruvate formate-lyase activating enzyme	Contig6_gene1960	O	-1.7566	-1.85386	-1.81632	-1.95346	-1.62587	-1.73486	-1.72718	-1.96774	-1.6317	-1.9115	-1.78668	-1.65012	-1.81953	-1.84162	-2.52449	-1.99103	-2.05866	-1.92546	-1.80269	-1.64042	-1.73402	-1.88438	-1.59782	-1.68904	-1.44617	-1.82824	-1.5544	-1.27272	-1.57516	-1.72712	-1.60112	-1.07244	-1.35401	-1.59436	-1.22696	-1.6886	-1.07743	-1.24238	-1.61895	-1.68533	-1.6383	-1.27704	-1.40352	-1.31687	-1.12304	-1.03707
or0630	beta-lactamase domain protein	Contig6_gene1961	R	-0.00777	0.017165	-0.06103	-0.63449	-0.42412	-0.57211	-0.2668	-0.39011	-0.39817	-0.4751	-0.35274	-0.75845	-0.82474	-0.34445	-0.44214	-0.56998	-0.7732	-0.84384	-0.76865	-0.42332	-1.08617	-0.43847	-0.52516	-0.52641	-0.29382	-0.23001	-0.54756	-0.82561	-0.06546	-0.81433	-0.50028	0.145951	0.315309	0.114784	0.00017	0.06526	0.044068	0.203471	0.109183	0.282704	-0.10787	-0.08965	-0.16171	-1.03158	-0.30593	-0.17738
or0631	hydro-lyase, Fe-S type, tartrate/fumarate subfamily, alpha subunit	Contig6_gene1962	C	-0.3085	-0.57973	-0.8492	-1.26037	-0.69784	-0.83204	-0.68014	-0.78966	-0.67855	-0.87101	-1.11541	-1.12284	-0.91	-1.03392	-1.34025	-1.01069	-0.95026	-1.35716	-1.28465	-0.92715	-1.38652	-0.83593	-1.19231	-0.51819	-0.66517	-0.55705	-0.84021	-0.91755	-0.4917	-0.67356	-0.88757	-0.72032	-0.76669	-0.89057	-0.2064	-0.00952	-0.26994	-0.1422		0.012993	-0.36896	-0.2702	-0.53978	-0.76711	-0.54367	-0.30422
or0632	hydro-lyase, Fe-S type, tartrate/fumarate subfamily, beta subunit	Contig6_gene1963	C	0.015178	0.151469	0.06819	-0.48504	-0.05049	-0.15539	-0.0332	-0.01506	-0.09775	-0.26569	-0.20346	-0.27183	-0.3324	-0.21308	-0.39815	-0.24497	-0.32155	-0.26057	-0.49157	-0.25943	-0.68563	-0.1776	-0.29787	-0.04354	-0.05106	0.048391	-0.31861	-0.2562	0.057972	-0.09709	-0.38337	-0.20233	-0.26876	-0.37176	0.106541	0.203544	0.043618	0.153378	0.227919	0.250317	-0.04948	0.081967	-0.01866	0.095879	0.02421	0.044906
or0633	phage SPO1 DNA polymerase-related protein	Contig6_gene1964	L	0.55068	0.693454	0.711875	0.61344	0.606933	0.450672	0.297312	0.061227	0.038472	0.536497	0.289851	0.178343	0.476247	0.383101	0.05744	0.402071	0.300379	0.10286	0.81642	0.565208	0.711821	0.648012	0.296293	0.380549	0.515038	0.691432	0.136385	-0.66783	0.005006	0.333801	0.900674	0.395023	-0.14584	0.131759	0.429789	0.091488	0.590243	0.578862	0.426106	0.436537	0.530129	0.110087	0.204322	-0.86184	0.51431	0.315408
or0634	glucokinase, ROK family	Contig101_gene16	K	0.486513	0.213475	-0.13661	-0.05318	0.34445	0.205297	0.365812	0.516121	0.49901	0.148401	0.564392	0.376423	0.603759	0.357477	0.200847	0.264861	0.436446	-0.03294	-0.28185	0.27976	0.34105	0.129963	0.332075	-0.11753	-0.12304	0.210152	0.073155	-0.24701	0.572672	0.274531	0.173238	0.240876	0.400748	0.615145	-0.00029	0.216634	0.223048	0.077608	0.183348	0.054258	0.033616	0.457762	0.254604	-0.06459	0.055838	0.509128
or0635	DNA-3-methyladenine glycosylase I	Contig101_gene15	L	-0.63778	-0.33167	-0.57924	-0.80971	-0.70571	-0.71509	-0.784	-0.77663	-0.51676	-0.28899	-0.65192	-0.58238	-0.60465	-0.47191	-0.81197	-0.32992	-0.60458	-0.86819	-0.95982	-0.2358	-0.71042	-0.41472	-0.90444	-0.89032	-0.87191	-0.64912	-0.81463	-0.46781	-0.55018	0.176907	-0.92023	-0.69744	-0.53017	-0.48389	-0.84907	-0.53563	-0.85789	-0.88758	-0.68574	-0.99756	-0.76892	-0.63027	-0.90219	0.016465	-0.27809	-0.49578
or0636	Arginine decarboxylase	Contig101_gene14	E	0.12015	0.076622	-0.22415	-0.23175	0.25275	0.369683	0.465673	0.435994	0.630474	-0.03002	0.372872	0.47847	0.773909	0.2497	0.381302	0.227337	0.213198	0.437089	-0.14785	0.311562	0.550504	0.140227	0.255085	0.019282	-0.04692	0.237437	-0.03567	-0.39999	0.309056	-0.12668	0.279315	-0.40882	-0.62089	-0.60476	0.314079	0.35634	0.326851	0.283531	0.397219	0.223418	0.287643	0.463296	0.13807	-0.03093	0.243875	0.454871
or0637	Thymidylate kinase	Contig101_gene13	F	0.484139	0.493094	-0.20366	-0.03156	0.4066	0.244252	0.200152	0.091771	0.129857	-0.10535	-0.39165	0.168898	-0.16613	0.051342	-0.15057	-0.0865	0.311234	-0.23408	0.242379	0.177689	0.310551	0.060389	-0.04196	0.200524	0.030731	0.419203	0.119845	0.050651	0.533046	0.605799	0.42005	-0.11298	-0.09357	0.087584	0.791366	0.806899	0.735259	0.505627	0.387413	0.754414	0.80709	0.144959	0.382156	0.069538	0.563557	0.354633
or0638	protein of unknown function DUF970	Contig101_gene12	S	0.302625	0.376631	0.211313	0.283068	0.79626	0.420976	0.409405	0.217749	0.550615	0.505557	0.275251	0.782381	0.599658	0.554248	0.370316	0.718031	0.802646	0.486081	1.15757	0.679541	0.887966	0.570667	0.446051	0.118798	0.152561	0.529672	0.523451	0.094058	0.708969	0.838372	0.346117	0.070829	0.149372	0.693525	0.698088	0.461443	0.462382	0.613899	0.344535	0.322307	0.591489	0.457533	-0.05797	-0.00872	0.322617	0.506049
or0639	protein of unknown function DUF327	Contig101_gene11	S	0.457836	0.55788	0.492832	0.278846	0.883351	0.696034	0.635961	0.737231	0.548802	0.718453	0.335055	1.27913	0.519965	0.53944	0.481609	0.627399	1.02345	0.764249	0.985779	0.642985	0.703845	0.520094	0.300283	1.02032	1.05978	0.723936	0.845323	0.300691	0.903754	0.536225	0.793595	-0.14908	0.117021	0.574935	0.659367	0.475241	-0.0102	0.208459	0.059701	0.405026	0.676221	0.121064	0.154224	0.358243	0.261503	0.891875
or0640	DNA polymerase III, delta prime subunit	Contig101_gene10	L	0.031021	0.075413	-0.2205	-0.04614	0.270723	0.138493	0.03908	-0.05603	0.33091	0.009236	0.011125	0.114752	0.026327	0.042763	0.011382	-0.0594	0.015221	-0.36217	0.22925	0.281324	0.422813	0.047115	6.732e-05	-0.25799	0.028184	-0.02554	0.20714	-0.32827	-0.26231	-0.51267	0.413081	-0.50854	-0.37774	-0.18186	-0.11489	-0.25608	-0.02968	-0.13866	-0.04757	-0.36454	-0.0824	-0.07383	-0.31159	-0.63655	0.24675	-0.16146
or0641	PSP1 domain protein	Contig101_gene9	S	0.256672	0.241071	0.284579	0.071084	0.522283	0.393015	0.452782	0.375579	0.073332	0.595812	0.253002	0.808585	0.235128	0.405194	0.003027	0.305046	0.597265	0.325348	0.727273	0.500205	0.345981	0.279986	-0.14801	0.493379	0.4974	0.278316	0.257689	-0.20063	0.662155	0.336785	0.398814	-0.34016	-0.53666	-0.31555	0.416462	0.535427	0.270664	0.309281	0.206632	0.435038	0.498734	-0.04275	0.013316	-0.22587	0.058045	0.565514
or0642	protein of unknown function DUF1634	Contig101_gene17	S	-0.13152	-0.0825	-0.5903	-0.49244	0.017704	-0.057	0.004392	-0.11111	-0.05548	-0.4437	0.044602	0.077719	-0.13847	-0.322	-0.31185	-0.48185	-0.18707	-0.45243	-0.74165	-0.21601	-0.0931	-0.30919	-0.19977	-0.16206	-0.1878	-0.43478	-0.36922	-0.38555	0.274563	0.222121	-0.00871	-0.95579	-0.57836	-0.598	0.045872	-0.07715	-0.03313	-0.12724	0.067168	-0.00704	-0.09941	-0.03615	-0.08441	-0.26078	-0.07732	0.459671
or0643	protein of unknown function DUF81	Contig101_gene8	R	0.235402	0.185559	-0.01596	0.195608	0.339632	0.19302	0.129522	-0.06928	0.032069	0.311974	0.695478	0.319789	-0.13475	0.146332	-0.10255	-0.0156	0.389752	-0.15784	0.125914	0.053607	0.373788	0.027682	-0.21102	0.151882	0.287558	-0.03636	-0.2274	0.033635	0.463832	0.192591	0.486096	-1.13519	-0.51499	-0.26	0.228079	0.28297	-0.20997	0.071634	-0.0669	-0.23008	0.025243	0.100986	-0.44057	0.074074	0.069633	0.558206
or0644	hypothetical protein	Contig101_gene7		0.934182	1.08097	0.755324	1.18109	0.922364	0.988536	0.926896	0.812158	0.816766	0.903008	0.866691	0.885884	0.439252	0.748999	1.24435	1.1324	1.50175	0.411551	0.838772	1.10176	1.65823	1.1107	1.34505	0.661778	0.567219	0.625585	0.374747	-0.1965	0.876165	0.430236	1.54969	0.357999	0.394629	0.287957	0.997943	0.811055	0.964072	0.856622	0.909193	0.995002	0.998137	0.69282	0.908734	-0.20425	1.34322	1.07767
or0645	Arginine deiminase	Contig101_gene6	E	0.532805	0.467451	-0.31421	0.240548	0.449123	0.069003	0.148757	-0.14233	-0.36648	-0.7084	-0.68933	-0.6415	-0.67931	-0.63229	-0.49553	-0.59129	-0.55972	-0.62454	-0.52979	-0.59277	-0.22076	-0.66555	-0.45147	0.089356	0.220479	-0.48393	-0.97084	-0.26083	0.641382	0.260603	1.16098	-0.12781	-0.14547	-0.24821	0.396579	0.452392	0.599315	0.485991	0.550265	0.217878	0.232379	-0.15655	-0.50685	-0.64505	0.481222	0.479805
or0646	methyltransferase small	Contig101_gene5	R	-0.99669	-0.79521	-1.1124	-0.91407	-0.86612	-0.71511	-0.9182	-0.58678	-0.93157	-1.20044	-0.92773	-0.98525	-1.13321	-1.05348	-0.90188	-1.1221	-1.03446	-0.70675	-1.11986	-0.73046	-0.77122	-0.99371	-1.05546	-0.84138	-0.6677	-1.27337	-1.07998	-1.04908	-0.50684	-0.6529	-0.1051	-1.23012	-1.02649	-2.5619	-0.9057	-0.6226	-0.68723	-1.08697	-0.9175	-0.62223	-0.67992	-0.98046	-1.02066	-0.87303	-0.29034	-0.53766
or0647	Ribosomal RNA small subunit methyltransferase I	Contig101_gene4	R	-1.51549	-1.39185	-1.45075	-1.15856	-1.0617	-1.08839	-1.34734	-1.40209	-1.45972	-0.98443	-1.18349	-0.90141	-1.41216	-1.06189	-1.09229	-0.83008	-1.32682	-1.44801	-1.50638	-0.91775	-1.39324	-1.34682	-1.27488	-1.2209	-1.14114	-1.3677	-1.15785	-0.53688	-0.86512	-0.61553	-0.91937	-1.55493	-1.11293	-1.63523	-1.1186	-0.76084	-1.09987	-1.08421	-1.13959	-1.2867	-1.16798	-1.16741	-1.64412	-0.37875	-1.06909	-0.92188
or0648	cation diffusion facilitator family transporter	Contig7_or0649	P	-1.20865	-1.15472	-1.14567	-1.03933					-1.09028	-0.90706	-1.42376			-1.14996	-1.11992	-1.17528	-1.31242			-1.25061	-0.97151	-1.26706	-1.29228						-0.74581		-0.9653	-1.07678	-1.40052	-1.25855	-1.19102	-0.99954	-1.05968	-1.95769	-1.18369	-1.35813	-0.84631	-1.40297	-1.72501		-0.8481	-0.8472
or0649	transcriptional regulator, AbrB family	Contig7_or0650		0.667085	0.867163	0.274797	0.070348					0.821066	1.05503	0.522916			0.957328	0.394905	0.977611	0.784465			1.04544	0.432764	0.735542	0.231552						0.738012		0.729716	1.06643	0.804383	1.11176	0.551419	0.545284	0.791284	0.283492	0.329586	0.767832	0.71271	0.497576	0.916205		0.868407	0.860959
or0650	nucleoside recognition domain protein	Contig139_gene281	R	-1.22168	-0.98598	-0.56756	-0.51436	-1.50689	-1.44732	-1.37318	-1.04885	-1.01311	-0.44466	-0.36381	-1.83694	-1.41396	-0.80328	-0.39689	-0.75244	-0.85715	-1.53388	-1.05755	-0.92168	-0.24435	-0.70869	-1.10895	-0.8174	-0.99091	-0.9681	-0.68381	-1.13259	-0.88971	-0.50347	-0.83065	-0.94444	-0.9322	-1.52292	-0.83853	-0.83484	-1.10343	-1.12357	-0.95511	-0.88448	-1.19669	-1.05843	-1.16077	-1.01871	-0.83201	-0.89069
or0651	nucleoside recognition domain protein	Contig139_gene282	S	-0.97335	-0.82932	-0.70569	-0.19277	-1.59886	-1.1702	-1.57049	-1.32839	-0.65866	-0.96167	-0.55436	-1.514	-1.53407	-1.2483	-0.6197	-0.87998	-0.74102	-1.59054	-1.33997	-0.9537	-0.12367	-0.753	-0.77344	-0.89175	-1.13913	-1.27651	-0.94321	-1.42334	-1.24859	-1.73814	-1.21571	-0.75726	-0.97068	-0.83198	-0.34191	-0.13093	-0.71586	-0.59633	-0.57714	-0.64857	-0.76697	-0.9475	-0.75628	-1.73845	-1.06187	-1.03095
or0652	Polynucleotide adenylyltransferase region	Contig139_gene283	J	-0.02504	-0.30261	-0.2006	-0.00278	-0.14169	-0.12819	-0.00526	0.035416	-0.04732	-0.43323	0.267389	-0.47629	-0.24204	-0.36061	0.234466	-0.22569	-0.16032	-0.42205	-0.3914	-0.34578	0.237727	-0.27219	-0.2279	0.073051	0.248657	-0.31679	-0.25541	-0.44705	-0.10743	-0.8156	0.236328	-0.19969	-0.30261	-0.61132	-0.05238	-0.01985	-0.04456	0.056723	0.301268	0.172815	0.152473	-0.15793	-0.39443	-0.78802	0.003958
or0653	Methionyl-tRNA synthetase	Contig139_gene284	J	0.055562	-0.09352	0.370976	0.520229	0.079833	-0.1276	-0.24804	-0.36816	-0.54796	-0.37712	-0.95641	-0.80213	-0.55972	-0.50381	-0.37604	-0.53461	-0.53135	-0.40983	0.12424	-0.54359	-0.17116	-0.22461	-0.32279	0.010805	0.249531	-0.156	-0.11635	-0.32586	0.263405	-0.16549	-0.03477	-0.45303	-0.53553	-0.4326	-0.1032	0.160626	-0.14807	-0.59077	-0.14631	-0.37947	-0.40415	-0.18968	-0.3593	-0.37211	-0.40082	0.076522
or0654	MscS mechanosensitive ion channel	Contig7_or0655		0.794109	0.70692	0.549638	0.813019					1.05486	0.823559	1.23686			0.867722	1.19268	0.887187	1.3433			1.0811	1.76232	0.680685	1.2009						0.397427		0.874363	1.02285	0.938149	1.02944	0.816863	0.576534	0.773135	1.05995	0.867468	0.739872	1.03966	0.652529	0.746669		0.787217	0.506154
or0655	hypothetical protein	Contig139_gene285		1.16726	1.0074	0.816643	1.15374	1.20289	1.31646	1.40938	1.297	1.66819	1.18732	1.71316	1.19437	1.05514	1.49259	1.72262	1.38631	1.60595	0.939041	0.620466	1.52255	1.87129	1.14458	1.52814	0.902406	0.950283	0.610427	0.651139	-0.09671	0.995831	0.28133	1.35212	1.31153	1.27598	1.35528	1.25856	1.00041	1.09595	1.45469	1.40864	1.3206	1.55353	1.12306	1.32912	0.197481	1.01112	0.959874
or0656	hypothetical protein	Contig7_or0657		-1.11537	-0.78241	-1.15581	-0.66464					-0.72829	-1.01116	-0.86743			-1.09712	-0.33228	-1.07926	-1.12345			-0.84921	-0.81972	-0.94527	-0.8704						-0.6389		-0.67428	-0.36279	-0.94563	-0.25198	-0.72689	-1.01185	-0.54061	-0.86828	-0.73979	-0.671	-0.41851	-0.5162	-0.29826		-0.59381	-0.80648
or0657	Abortive infection protein	Contig7_or0658		-0.93225	-0.40188	-0.91883	-0.27548					0.160159	-0.59325	-0.44759			-0.57744	-0.14473	-0.55919	-0.32582			-0.53013	0.161795	-0.89242	-0.16441						-0.61006		-0.57568	0.125043	-0.56976	0.06377	-0.26935	-0.65126	-0.17601	-0.6223	-0.16298	-0.33864	-0.02108	-0.38145	0.245207		-0.79162	-0.42487
or0658	hypothetical protein	Contig7_or0659		-0.83176	-1.02662	-0.99957	-0.66546					0.139881	-0.54762	-0.58701			-0.28325	-0.50824	-0.82059	-0.655			-0.48905	-0.19643	-1.02564	-0.74421						-0.12916		0.039898	-0.66696	-1.85153	-0.75772	-0.81735	-0.90186	-0.47343	-0.89003	-0.38985	-0.48107	-0.32397	-0.33704	-0.59558		0.076434	-0.6072
or0659	hypothetical protein	Contig7_or0660		-0.69558	-0.53774	-1.22671	-1.05216					-0.10247	-0.57709	-0.56016			-0.63254	-0.49082	-0.86967	-0.69435			-0.50254	-0.32411	-1.02596	-0.76419						-0.49157		-0.43059	-1.22651	-1.03217	-0.88361	-0.56935	-0.55567	-0.30637	-0.59191	-0.52357	-0.68929	-0.42571	-0.76294	-0.32562		-0.59549	-0.42402
or0660	hypothetical protein	Contig63_gene1990		-0.8529	-0.92404	-1.66961	-1.48274	-0.2962	-0.57176	-0.76687	-1.06412	-0.39378	-0.1885	-0.83336	-0.55665	-0.58563	-0.73948	-0.73373	-1.03456	-0.08889	-1.3513	-0.7565	-0.58672	-0.40441	-1.30215	-1.61306	-1.59358	-1.35538	-1.23569	-0.99359	-0.9109	-1.3249	-1.44283	-0.94767	-1.50139	-1.6643	-1.57131	-1.2514	-0.80293	-0.48931	-0.73922	-0.69011	-0.65322	-0.79566	-0.76236	-0.62662	-1.77195	-0.39849	-1.24949
or0661	transposase IS4 family protein	Contig7_or0662		-1.66112	-1.75812	-0.71348	-0.2173	-1.12185	-1.29057	-1.09023	-1.12671	-0.64154	-0.15616	0.223302	-0.01564	-0.34027	0.040347	0.353749	-0.34395	0.264805	-0.70645	-0.75422	0.069813	0.742366	-0.31572	0.578312						-0.18531		0.011856	-1.04392	-0.17926	-1.17166	-1.02189	-1.25166	-1.05811	-1.26181	-0.77859	-1.08322	-0.47702	-0.5459	-0.62133		-0.6693	-0.19916
or0663	major facilitator superfamily MFS_1	Contig63_gene1988		-0.98513	-0.61299	-1.35576	-0.93556	-1.47568	-1.1413	-1.41091	-1.3934	-1.35438	-1.77138	-1.36728	-1.3665	-1.32386	-1.11352	-1.27653	-1.179	-1.15785	-1.10473	-1.05472	-1.7134	-1.11712	-1.54117	-1.00612	-0.94833	-0.96897	-1.60411	-1.01112	-1.16889	-1.22983	-1.65684	-0.94684	-0.64519	-1.48328	-0.88178	-0.46463	-0.82671	-0.65605	-0.58211	-0.88436	-0.65634	-0.74856	-1.18003	-0.62361	-1.57687	-1.02287	-1.3859
or0664	hydrolase, TatD family	Contig63_gene1987	L	1.3725	1.14503	0.945419	0.630515	0.781428	0.841563	0.865866	0.581184	0.497569	0.421046	-0.09283	0.236028	0.547338	0.28431	0.18552	0.185673	0.438754	0.481001	-0.07203	0.272734	0.218508	0.362058	0.248113	0.180488	0.052998	0.351271	-0.40679	1.0977	0.752778	1.18922	0.393771	0.975372	0.847165	0.87236	1.37877	1.21113	1.27112	1.36312	1.11323	1.43148	1.31185	0.948126	1.19843	0.828627	0.427685	0.678253
or0665	hypothetical protein	Contig63_gene1991		-1.26149	-1.44358	-1.66797	-1.62904	-0.84354	-1.08318	-1.26935	-1.34581	-1.45199	-1.94029	-2.00242	-1.40651	-1.40571	-1.49351	-1.60515	-1.58083	-1.6494	-1.53241	-1.6564	-1.97562	-1.483	-1.90127	-1.99215	-1.22869	-0.99088	-1.64533	-1.56005	-0.3198	-0.83811	-1.17922	-0.51269	-1.41855	-2.21938	-0.96118	-1.32876	-0.79784	-1.19112	-0.96631	-1.16765	-0.91119	-1.31543	-1.41648	-1.69024	-1.50978	-0.68691	-1.14994
or0666	G5 domain protein	Contig7_or0667	S	1.2695	1.22434	1.05801	1.03936					0.829918	1.07149	-0.02142			0.883965	0.403387	0.711941	0.349452			0.808792	0.573215	0.703481	0.451579						1.1549		1.0277	1.23805	0.862471	0.876901	1.73537	1.71305	1.61868	1.87681	1.59982	1.48222	1.66511	1.09448	1.54746		1.05084	1.40702
or0667	Ribosomal RNA small subunit methyltransferase A	Contig140_gene287	J	0.372702	0.187827	-0.20449	0.185168	0.532964	0.549771	0.318531	0.110349	-0.18788	-0.46971	-0.12162	-0.6972	-0.63527	-0.40041	-0.09297	-0.46488	-0.75793	-0.74659	-0.66483	-0.45311	-0.43756	-0.00031	0.463648	0.696823	0.818263	-0.7147	-0.71763	-0.73075	0.333957	-0.38952	0.224376	-0.33272	-0.46879	-0.57374	0.823624	0.405095	0.192916	0.521868	0.688851	0.56847	0.280102	-0.43373	-0.07389	-0.88744	0.326328	0.568859
or0668	hypothetical protein	Contig140_gene288				-0.51781	-1.22834	0.068669	0.313989	-0.01062	-0.12417	-0.65274	-0.95976	-0.72635	-1.034	-0.89883	-0.75611	-0.98092	-1.25297	-1.09617	-0.82545	-0.89188	-0.92453	-1.32065	-1.14606	-0.63424	-0.15691	-0.05214	-1.22473	-0.88008	-0.43576	-0.26586	-0.44979	-0.42545													-0.54594	-0.55499	0.018681
or0669	hypothetical protein	Contig140_gene289		0.823258	0.78988	0.516586	-0.19692	-0.24763	-0.20536	-0.10982	-0.20878	0.750628	0.405883	0.429298	0.472604	0.302356	0.396994	0.349553	0.375051	0.025777	0.173412	0.33749	0.592281	0.015695	0.628921	0.543249	-0.12313	0.416439	0.461727	1.33545	-0.80102	-0.06101	-1.16637	-0.0899	1.32224	0.808183	0.828521	0.216056	0.148944	0.67688	0.204938	0.028826	0.096779	0.339949	0.537732	0.402801	-0.61816	-0.04496	-0.59562
or0670	ATPase-like, ParA/MinD	Contig140_gene290	D	0.755985	1.15354	0.746769	0.295336	0.91598	0.885937	0.508228	0.722501	0.513022	0.405787	0.334274	0.104218	0.251027	0.230299	0.101673	0.204118	0.255226	0.294867	0.453416	0.300725	-0.36037	0.478887	0.765085	0.80385	0.850743	0.584758	0.659206	0.212682	0.434752	0.313817	-0.32084	0.025617	0.628556	-0.04699	0.452952	0.899047	0.675759	0.462537	0.731392	0.735869	0.303547	0.624649	0.369643	0.13643	0.219898	0.697619
or0671	hypothetical protein	Contig140_gene291		-0.0312	-0.01784	0.295799	-0.7195	-0.30241	-0.44165	-0.298	-0.27261	0.616791	0.478454	0.226899	0.381187	0.343251	0.467567	0.132611	0.514741	0.24568	0.190404	0.235159	0.499739	-0.54201	0.476343	0.253791	-0.37408		0.443871	0.097631	-0.2362	-0.38761	0.036757	-0.70559	-0.37419	-0.34472	-0.50896	-0.03222	0.075915	-0.16756	0.015217	-0.25701	0.094718	0.316829	0.64829	0.191371	0.225781	-0.05996	-0.30511
or0672	hypothetical protein	Contig140_gene292		-0.41274	-0.37635	-0.55529	-1.09207	-0.52537	-0.48287	-0.73453	-0.89022	-0.40609	-0.83075	-0.83199	-0.71538	-0.75263	-0.91905	-1.3541	-0.87222	-0.94486	-0.56225	-0.65419	-0.62607	-0.95356	-0.60501	-0.4596	-0.69832	-0.72993	-0.68191	-0.81069	-0.86518	-0.98145	-0.62965	-1.19064	-0.93562	-1.03646	-0.87895	-0.05602	-0.09532	0.027482	-0.1478	-0.03328	0.03469	-0.24941	-0.09516	-0.21319	-0.43302	-0.63633	-0.56316
or0673	Vesicle-fusing ATPase	Contig140_gene293	O	-0.01519	-0.15302	-0.01603	-1.1122	-0.10003	-0.10939	-0.11165	-0.293	0.012163	-0.26941	-0.29799	0.059631	0.016314	-0.36878	-0.60238	-0.08546	-0.03798	-0.03311	-0.22384	-0.02672	-0.70792	0.065016	-0.10787	-0.16654	-0.25565	-0.53257	-0.62004	-0.2593	-0.23327	0.083557	-0.69757	-0.40745	-0.19753	-0.52074	0.1534	0.295271	0.280888	0.125272	-0.05153	0.290962	0.07589	0.340139	0.00418	0.09738	0.091172	-0.19327
or0674	hypothetical protein	RTSA00546		-0.82048	-0.98322	-0.76014	-0.91655	-0.71354	-0.90148	-0.79687	-1.14982	-0.98719	-0.87462	-1.21704	-1.03445	-1.15951	-1.24766	-1.05957	-0.70919	-1.07754	-0.98254	-1.4233	-1.13353	-0.77695	-1.06907	-1.26579	-0.69297	-0.72774	-0.67347	-0.96923	-1.08044	-0.37203	-0.59703	-0.34336	-1.37134	-1.41472	-1.0538	-0.42807	-0.31786	-0.20643	-0.58266	-0.72965	-0.58088	-0.5639	-1.22934	-1.02914	-1.41462	-0.68176	-0.21033
or0675	NADH dehydrogenase (quinone)	Contig140_gene294	C	-0.23963	-0.16593	-0.48202	-1.22135	-0.7893	-0.97727	-1.01839	-1.06147	-0.69562	-1.48332	-1.14572	-1.45574	-1.39648	-1.39416	-2.03012	-1.51823	-1.53497	-1.45316	-1.25357	-1.24163	-1.91708	-1.5517	-1.40353	-1.24298	-1.12133	-1.28737	-1.33713	-0.45473	-0.60857	-0.76002	-1.11242	-0.26288	0.319215	-0.18027	-0.40211	-0.38244	-0.61259	-0.58618	-0.451	-0.3082	-0.78381	-0.52531	-0.77558	-0.67789	-0.766	-0.88735
or0676	respiratory-chain NADH dehydrogenase subunit 1	Contig140_gene295	C	0.160228	-0.04987	-0.37588	-1.20583	-0.68482	-0.79441	-0.65959	-0.77145	-0.64792	-1.00838	-0.83885	-1.2091	-1.1703	-1.01028	-1.36792	-1.48604	-1.17602	-1.05598	-1.23943	-0.92148	-1.28702	-1.18093	-0.79355	-0.7661	-0.7488	-1.30557	-1.23273	-0.9257	0.044449	-0.85106	-0.18154	0.754732	0.588099	0.251498	-0.08829	-0.03733	0.055104	0.004358	-0.16438	0.062274	-0.23634	0.002445	-0.08395	-1.06936	-0.49783	-0.40811
or0677	NADH dehydrogenase (quinone)	Contig140_gene296	C	0.418193	0.474175	0.092157	-0.32375	-0.15201	-0.16305	-0.21901	-0.25894	-0.08192	-0.75326	-0.46731	-0.61134	-0.55692	-0.50641	-0.84849	-0.68085	-0.41614	-0.53534	-0.62508	-0.33826	-1.15254	-0.41517	-0.54943	-0.39832	-0.45188	-0.88856	-0.51529	-0.39545	0.246961		0.122234	0.791738	0.85826	0.411734	0.002133	0.332541	0.208917	0.028777	0.126281	0.158244	0.02481	0.338208	-0.13553	-0.42758	0.115533	-0.05613
or0678	NADH dehydrogenase (ubiquinone) 30 kDa subunit	Contig140_gene297		0.632364	0.507735	-0.12923	-1.09971	-0.27172	-0.54198	-0.66183	-0.80243	-0.4241	-0.59173	-0.73745	-0.59169	-0.57776	-0.83819	-1.06082	-0.85242	-0.62095	-0.78278	-0.63583	-0.80262	-1.75666	-0.23969	-0.65428	-0.22927	-0.44516	-0.71457	-0.50754	-0.31818	-0.24069	-0.21434	-0.78582	0.304907	0.366371	0.374822	0.070193	0.121218	-0.34827	-0.00761	0.159765	0.296284	-0.00954	0.03873	-0.07344	-0.37632	-0.19618	-0.5116
or0679	NADH dehydrogenase (quinone)	Contig140_gene298	C	0.015805	-0.09942	-0.80983	-2.05134	-0.68916	-0.68882	-0.7851	-0.97207	-1.14885	-0.86635	-1.51933	-1.2182	-1.02674	-1.15112	-2.23787	-1.09511	-1.20967	-1.55571	-1.48164	-0.95143	-2.40846	-0.91786	-1.31193	-1.14203	-1.26115	-1.38496	-1.41481	0.572933	-0.20648	0.270447	-0.11172	-0.07291	0.092489	-0.22543	-0.64295	-0.42817	-0.52125	-0.53775	-0.4093	-0.48035	-0.71302	-0.3912	-0.73069	0.637852	-0.41492	-0.45349
or0680	4Fe-4S ferredoxin iron-sulfur binding domain protein	Contig7_or0681	C	-0.18347	-0.39835	-0.92465	-0.53992					-0.59884	-1.05455	-1.28115			-1.09463	-0.65911	-1.1875	-1.01553			-1.05267	-0.85723	-1.34385	-1.04272						0.236448		-0.05769	0.081775	0.039377	0.124429	-0.37411	-0.23332	-0.41905	-0.51829	-0.28124	-0.81299	-0.57971	-0.48331	-0.59249		-0.17234	-0.20373
or0681	hydrogenase nickel incorporation protein hypA	Contig140_gene299	R	-0.24978	-0.50751	-0.59548	-1.02837		-0.79235	-0.70866	-0.79916	-0.53712	-1.17401	-0.97373	-0.90607	-0.98674	-1.05238	-0.91685	-1.04346	-1.42064	-1.07636	-1.1238	-1.07467	-1.29621	-1.21008	-1.05022	-0.90218	-0.81359	-1.36932	-1.19336	-0.75765	-0.04516	-0.61852	-0.44222	0.31581	0.115039	-0.34051	-0.40248	-0.23445	-0.46536	-0.36612	-0.5529	-0.2921	-0.5341	-0.25633	-0.64483	-0.61935	-0.25753	-0.35605
or0682	hydrogenase accessory protein HypB	Contig140_gene300	O	-0.26575	-0.21161	-0.51538	-0.28053	-0.58452	-0.75671	-0.8071	-0.82565	-0.65546	-0.63843	-0.79901	-1.08732	-0.89203	-0.98431	-0.53419	-0.94829	-0.9821	-0.92907	-0.74121	-1.15789	-0.23634	-0.78258	-0.94197	-0.52541	-0.43038	-0.62827	-0.71989	-0.54335	-0.18817	-0.23376		-0.16701	-0.31679	-0.1072		-0.33754	-0.17064	-0.48614	-0.3406	-0.68023	-0.60105	-0.04777	-0.62164	-0.62055	-0.39427	-0.82788
or0683	[NiFe] hydrogenase maturation protein HypF	Contig140_gene301	O	-1.13916	-0.87857	0.768093	-0.23462	-1.00456	-1.11115	-1.41356	-0.91874	-0.93082	-0.52891	-1.20557	-1.14175	-1.43294	-0.59788	-0.81658	-1.08811	-0.24835	-1.17091	-1.28021	-0.70791	-0.70577	-1.19358	-1.07256	-1.27613			0.137282		-0.89722		-1.07039	-1.15408	-1.12892	-1.04383	-1.48637	-1.10622	-1.30362	-1.09215	-1.2247	-1.21394	-1.85815	-1.61795	-1.15653		-0.84506	-1.24245
or0684	hydrogenase assembly chaperone hypC/hupF	Contig140_gene302	O	-0.01351	0.151053	-0.86193	-0.78889	-0.96481	-0.83848	-0.98904	-1.14175	-0.8694	-0.88328	-0.87688	-1.57921	-1.326	-1.01392	-1.17471	-1.126	-0.92932	-1.06405	-0.92734	-0.98934	-0.77291	-0.96635	-1.09201	-0.92008	-1.05911	-1.17671	-1.30568	-0.61562	-0.43037	-0.33244	-0.44389	-0.20842	-0.1771	-0.3081	-0.13051	-0.00985	-0.19608	-0.5239	-0.21705	-0.48517	-0.44298	-0.79542	-0.50198	-0.43689	-1.27032	-0.62784
or0685	hydrogenase expression/formation protein HypD	Contig140_gene303	O	0.188964	0.331333	1.46547	-0.23186	-0.81596	-0.47179	-0.8618	-0.11406	-0.3338	0.477739	0.396807		-0.64271	-0.79573	-0.18356	0.635261	-0.38962	-0.59272	-0.80612	-0.57291	0.659345	1.00081	-0.31987	-0.64864		-0.93278	0.542136	-0.55396	-0.21707	0.016396	-0.23165	-0.5349	-0.36777	-0.06666	-0.15303	-0.39206	-0.03447	-0.47241	-0.40495	-0.04638	-0.33044	-0.33069	-0.25781	-0.53744	0.094465	-0.28607
or0686	hydrogenase expression/formation protein HypE	Contig140_gene304	O	-1.0909	-0.76703	-0.91867	-0.27726	-1.43336	-1.40002	-1.46469	-1.24961	-0.97004	-0.86386	-0.76557	-1.71346	-1.35068	-1.28834	-0.54493	-1.12211	-0.84583	-1.62838	-1.29901	-1.36717	-0.72999	-1.24559	-1.02873	-1.30058	-1.48674	-1.4006	-1.39992	-0.74795	-0.51532	-0.44465	-0.2557	-0.75463	-0.82024	-1.11417	-1.34121	-1.13717	-1.1837	-1.25394	-1.1526	-1.39709	-1.34708	-0.84861	-1.12727	-0.9289	-0.4331	-0.66891
or0687	cell wall hydrolase SleB	Contig140_gene305	M	-1.0968	-0.99752	-0.60621	-0.17894	-1.45409	-1.02838	-1.16121	-0.45653	-0.6786	-0.03941	0.072134	-1.39767	-1.08168	-0.56804	-0.96329	0.96489	-0.59619	-1.10181	-1.28559	-0.88187	-0.92122	-0.5063	-0.70384	-0.99809	0.385759	-1.21034	-0.6583	-0.68126	-0.95184	0.109955	-0.79187	-0.7397	-1.60702	-1.70389	-1.1323	-1.18322	-1.38222	-1.08136	-1.27965	-1.18051	-1.56959	-0.98969	-1.28919	-1.04857	-1.21093	-0.30927
or0688	GCN5-related N-acetyltransferase	Contig140_gene306	M	-0.77174	-0.57831	-0.22097	-0.25217	-0.46119	-0.7187	-0.47658	-0.46732	-0.30713	-0.52028	-0.23532	-0.78396	-0.71992	-0.35832	-0.59108	-0.41852	-0.70609	-1.15554	-0.81786	-0.48598	-0.34504	-0.48809	-0.52966	-0.56037	-0.66404	-0.29751	-0.77512	-0.01898	0.131436	0.013553	-0.17244	-0.57918	-0.99914	-0.81255	-0.0562	-0.30374	-0.56152	-0.21443	0.048182	-0.08313	-0.04283	-0.21984	-0.53286	-0.14069	0.13831	-0.11681
or0689	DEAD/DEAH box helicase domain protein	Contig140_gene307	L	-0.82742	-0.83619	0.801047	-0.42598	-0.65161	-0.87384	-0.59966	-0.58865	-0.54805	-0.33591	-0.33203	0.012596	-0.53432	-0.59915	-0.61297	0.255555	-0.83742	-1.20254	-1.21441	-0.08497	-1.1004	-0.06377	-0.33317	-0.55002	0.567979	-0.28232	-0.67618	-0.05411	0.044594	0.029993	-0.00893	-0.94611	-1.30166	-0.91299	0.121718	-0.06684	-0.41888	-0.50171	-0.04127	0.069604	-0.10033	-0.87233	-0.51193	-0.0774	0.163801	0.176375
or0690	2-nitropropane dioxygenase NPD	Contig140_gene308	R	-0.93056	-0.77656	-0.18974	0.26898	-0.69629	-0.59876	-0.54144	-0.37277	-0.27006	-0.01989	-0.39283	-0.47802	-0.46087	-0.75081	-0.11083	-0.13139	-0.57032	-0.68015	-0.35137	-0.18218	-0.11791	-0.32907	-0.51454	-0.35861	-0.3089	-0.59557	-0.95906	-0.29658	-0.17664	-0.72423	-0.48499	-0.78748	-0.93727	-1.23785	0.044798	-0.32866		-0.63608	0.002212	-0.62803	-0.15227	-0.41764	-0.57604	-0.11263	-0.38799	0.044476
or0691	Mannan endo-1,4-beta-mannosidase	Contig140_gene309	G	-0.53567	-0.50259	-0.43292	-0.66794	-0.67245	-0.91729	-0.78108	-0.77908	-0.42591	-0.01995	-0.33934	-0.93646	-0.74491	-0.31848	-0.21704	-0.42295	-0.0641	-1.0412	-0.7211	-0.54017	0.066084	-0.47509	-0.42351	-1.09221	-1.25262	-1.09208	-0.9324	-0.44026	-0.20518	-0.27143	-0.37928	-0.59761	-0.44546	-0.34106	-0.07331	-0.06019	-0.08501	-0.05282	-0.03147	-0.04932	-0.34153	-0.81859	0.09444		-0.18884	-0.49102
or0692	extracellular solute-binding protein family 1	Contig140_gene310	G	-0.98902	-1.07735	-1.25278	-1.12886	-1.47859	-1.88023	-1.80687	-1.50908	-1.5105	-1.00609	-1.28459	-1.70457	-1.49944	-1.44859	-1.12974	-1.21186	-1.27435	-1.53945	-1.36891	-1.0507	-1.34459	-1.18064	-1.35111	-1.7863	-2.04205	-1.8278	-2.11374	0.031262	-0.15134	-0.05592	0.081767	-0.80812	-1.02605	-1.17657	-1.79746	-1.17144		-2.4924	-1.43477	-1.67304	-1.43791	-1.37629	-1.63668	-0.4672	-0.74307	-1.08284
or0693	ABC-type transporter, integral membrane subunit	Contig140_gene311	G	-0.60034	-0.84062	0.122135	-0.41965	-1.36895	-0.88091	-0.92937	-0.73247	-0.76719	-0.49625	-0.63741	-1.14358	-1.0607	-0.68664	-0.43923	-0.52047	-0.07723	-1.25948	-1.1792	-0.56105	-0.78308	-0.65658	-0.99145	-1.79873	-1.95968	-1.25466	-1.86549	-0.37365	-0.53328	0.467145	-0.05846	-0.36476	-0.67848	-0.6947	-0.6084	-0.5241	-0.35228	-0.72291	-0.3556	-0.40469	-0.42983	-1.01383	-0.57749		-0.73773	-0.6726
or0694	ABC-type transporter, integral membrane subunit	Contig140_gene312	G	0.610381	0.810591	0.36344	0.721449	-0.3179	-0.578	-0.1061	-0.05415	0.95304	0.494475	0.719501	0.539894	0.612116	0.641113	0.445783	0.414516	0.838209	1.02948	1.24388	0.277745	0.097312	0.399526	1.24057	-1.01191	-1.05053	0.38067	0.285787	-0.13343	0.252215	0.093833	0.302611	0.680039	0.404559	0.627894	-0.33367	-0.34671	-0.21255	-0.16456	-0.1851	-0.13243	0.198522	0.717566	0.542209	-0.34181	-0.13428	1.25069
or0695	glycosidase related protein	Contig140_gene587	G	-0.42547	0.029299	-0.27943	-0.36145	-0.56852	-0.97298	-0.79656	-0.99532	-0.29239	-0.23246	-0.41334	-0.52331	-0.32593	-0.3079	-0.41027	-0.25397	-0.2513	-0.69744	-0.46637	-0.16582		-0.16141	-0.24739	-0.84309	-0.91156	-0.51297	-0.58489	-0.4713	-0.63793	-0.08332	-0.61545	-0.19568	0.257981	-0.16439	-0.27512	-0.0011	0.142383	-0.02133	-0.2626	-0.01411	-0.32143	0.028962	0.117685	-0.15183	-0.75249	-0.93438
or0696	Cephalosporin-C deacetylase	Contig140_gene314	Q	0.143858	0.09515	-0.14251	-0.17914	-0.58118	-0.36614	-0.41511	-0.33426	0.099735	-0.3527	0.005486	-0.33024	0.016687	0.065213	-0.40309	-0.28705	-0.19901	-0.09067	0.116917	-0.06507	-0.13325	0.002859	0.211691	-0.45141	-0.07584	-0.14902	0.057469	-0.68647	-0.30298	-1.0909	-0.15843	0.38129	0.240604	-0.02941	-0.35554	0.177419	0.013291	-0.06792	-0.53285	-0.31127	-0.43866	0.077857	-0.01725	-0.7205	-0.52963	-0.87063
or0697	Alpha-galactosidase	Contig140_gene315	G	-0.14385	-0.26894	-0.76945	-1.44278	-1.13516	-1.17422	-1.10214	-1.18274	-0.99488	-0.49641	-0.57849	-0.16401	-1.00964	-0.69438	-1.34743	-0.54364	-1.01206	-1.00737	-0.91481	0.652904	-1.73899	0.578309	-0.84977	-1.48973	0.022386	-0.75269	0.768098	-0.59503	-0.8149	-0.14611	-0.75497	-0.94998	-1.01262	-0.72406	-0.9985	-1.04811	-0.94259	-0.77642	-1.24721	-0.95666	-1.1583	-0.49148	-0.60579	0.351274	-1.87686	-1.6786
or0698	hypothetical protein	Contig7_or0699		-0.65326	-0.74123	-0.59788	-0.24772					-0.52724	-0.19029	-0.62077			-0.46556	-0.27526	-0.61378	-0.40172			-0.67283	0.15761	-0.73069	-0.53656						0.244002		0.246633	0.385133	0.464786	0.871841	0.328085	0.264846	0.262602	0.181839	-0.19901		0.024737	-0.07291	0.338246		0.042855	0.698323
or0699	regulatory protein GntR HTH	Contig140_gene316	K	0.051806	0.314658	0.181146	-1.00995	-0.19488	-0.27862	-0.32903	-0.53253	-0.66169	-0.13692	-0.55077	-0.53969	-0.19975	-0.26583	-1.58361	-0.17864	-0.54517	-0.20104	-0.38225	0.136472	-1.54894	0.188599	-0.34703	-0.17401	-0.05898	0.046908	0.012674	-0.17074	-0.58752	-0.13355	-0.93176	-0.81348	-0.58568	-0.52662	-0.31274	0.044011	0.026866	-0.15528	-0.23649	-0.08887	-0.3727	-0.12975	-0.12209	0.188003	-0.59726	-0.27718
or0700	ABC transporter related	Contig140_gene317	V	0.002042	0.298527	-0.18233	-0.7828	-0.00846	0.004087	-0.21422	-0.21389	-0.63272	-0.11835	-0.39184	-0.24685	-0.20165	-0.40474	-0.49588	-0.09631	-0.14363	-0.1212	-0.22421	-0.11511	-0.71072	0.321272	-0.48865	-0.11402	-0.11778	-0.41635	-0.38365	0.318039	-0.0324	0.638498	-0.24872	-0.76076	-0.94628	-0.4196	-0.15868	0.031675	-0.11222	-0.01922	-0.09967	-0.06546	-0.17008	-0.01683	-0.1561	0.467696	-0.11161	0.125357
or0701	hypothetical protein	Contig140_gene318		0.068291	0.09949	-0.40226	-0.78749	-0.29148	-0.34987	-0.31248	-0.35083	0.842138	-0.40772	-0.04924	-0.54572	-0.60798	-0.47477	-0.76282	-0.55689	-0.26152	-0.25303	-0.7563	-0.45923	-1.0538	-0.44048	-0.14987	-0.68953	-0.47803	-0.8168	-0.71342	-0.84633	-0.09	-1.08984	-0.32328	-0.09794	0.108374	-0.16488	0.127898	0.166593	0.19089	0.375717	0.155182	0.229016	0.233055	0.212713	0.105153	-0.75281	-0.21659	-0.05288
or0702	HAD-superfamily hydrolase, subfamily IA, variant 3	Contig140_gene319	R	-0.03574	0.014171	-0.03268	-0.63479	-0.24892	-0.36687	-0.10266	-0.11474	0.265145	0.076661	0.18857	-0.30867	-0.25445	0.079913	0.183198	0.081135	0.23525	-0.35889	-0.58436	0.213198	-0.97892	0.043584	-0.06257	-0.16092	-0.2233	-0.07138	0.211398	-0.56463	0.084837	-0.52467	-0.30689	-0.23684	-0.17675	-0.35074	0.076051	0.300498	0.417566	-0.10139	0.460316	0.30806	0.26771	0.536841	0.01279	-0.59718	0.073633	0.070024
or0703	Radical SAM domain protein	Contig140_gene320	C	0.089684	-0.04605	-0.4449	-1.193	0.015362	-0.05674	0.106792	0.078073	0.239553	-0.16464	-0.03322	-0.09982	-0.05082	-0.13431	-0.89684	-0.32631		-0.01022	0.014941	-0.25863	-0.99709	-0.43515	-0.28496	-0.42728	-0.2625	0.004049	-0.21357	0.131716	0.249994	0.283031	-0.36353	-0.19558	0.268243	-0.00131	-0.04121	0.112804	0.153184	0.03614	-0.0061	0.150714	0.067624	0.416242	0.066704	0.519268	0.413483	0.182081
or0704	sulfite reductase, subunit C	Contig140_gene321	C	0.156838	0.051284	-0.62627	-1.25712	-0.66113	-0.42831	-0.37664	-0.26489	-0.44529	-0.49474	-0.63898	0.103198	-0.35308	-0.68709	-1.00721	-0.83741	-0.4845	0.052599	-0.32449	-0.43721	-1.05034	-0.76486	-0.40591	-0.69362	-0.70906	-0.41076	-0.53248	-0.40051	-0.37966	0.033253	-0.62483	0.031181	-0.34459	-0.1349	-0.09891	0.108124	0.018541	-0.02985	-0.12141	0.17301	-0.05618	0.228253	0.158917	-0.051	-0.11722	-0.64125
or0705	sulfite reductase, subunit B	Contig140_gene322	H	0.109865	0.045291	-0.66175	-1.52985	-0.67569	-0.52658	-0.58468	-0.86168	-0.39829	-0.33519	-0.57115	-0.38665	-0.50156	-0.59775	-1.13012	-0.65694	-1.00623	-0.61389	-0.80709	-0.43269	-1.56226	-0.19375	-0.79899	-0.51742	-0.78329	-0.4495	-0.67233	-0.50935	-1.13772	-0.45107	-1.37501	-0.3811	-0.26375	-0.3041	-0.19271	0.104121	-0.03316	0.081993	-0.2485	0.066115	-0.06569	0.133444	0.310664	-0.12272	-0.83465	-0.81148
or0706	sulfite reductase, subunit A	Contig140_gene323		-0.14372	0.00187	-0.63518	-3.2866	-0.31906	-0.40224	-0.40447	-0.50243	-0.38313	-0.02291	-0.57072	-0.4717	-0.52807	-0.70774	-1.23017	-0.61891	-0.49363	-0.66933	-0.65309	-0.35297	-1.35574	-0.54469	-0.33933	-1.02874	-0.88687	-0.59501	-1.06078	-0.47093	-0.70792	0.090842	-0.56313	-0.90453	-0.75809	-0.61698	-0.2582	0.063821	-0.0675	-0.21428	-0.28008	-0.00113	-0.29901	0.073841	0.128446	-0.22539	-0.51325	-0.6298
or0707	hypothetical protein	RTSA00657		-1.75184	-1.93534	-1.57158	-1.84718	-2.05532	-1.99498	-2.09158	-2.01407	-1.41315	-0.89341	-1.60819	-1.44972	-1.88453	-1.47398	-1.21971	-1.35576	-1.01651	-1.73186	-1.99049	-1.41567	-1.62333		-1.37839	-0.96921	-1.19921	-1.62375	-1.14972	-1.46393	-1.5028	-0.60087	-1.50292	-2.57318	-0.88495	-2.03331	-2.19761	-1.31974	-2.10598	-2.25806	-1.84338	-2.22685	-2.11325	-1.60721	-1.96168	-1.38227	-1.33339	-1.77344
or0708	hypothetical protein	Contig140_gene324		-0.6365	-0.57694	-0.42568	0.312673	-0.68425	-0.46645	-0.58337	-0.34482	-0.28865	-0.36295	-0.26323	-0.32972	-0.46972	-0.39004	0.430952	-0.05274	-0.35169	-0.25709	-0.26942	-0.20193	-0.15731	-0.09879	-0.0675	-0.56059	-0.65108	-0.71872	-0.64788	-0.91699	-0.6991	-0.2219	-0.88491	-0.92636	-0.71421	-0.69073	-0.81894	-0.88953	-1.23695	-0.55486	-0.67108	-0.92558	-0.71437	-0.30091	-0.47227	-0.59505	-0.55097	-0.81583
or0709	hypothetical protein	Contig140_gene588		-0.87715	-0.87931	-0.77084	-0.07467	-1.34107	-1.32312	-1.32639	-1.12855	-0.27561	-0.4829	-0.32788	-0.61902	-0.43364	-0.55019	-0.04894	-0.58313	-0.34001	-0.6033	-0.77223	-0.3331	0.284337	-0.56011	-0.15249	-1.23613	-1.43926	-1.22442	-1.30466	-1.24271	-0.17202	-1.45418	-0.35084	0.431286	-0.12713	0.133118	0.504853	0.49882	0.543366	0.683914	0.360528	0.271256	0.310451	0.493326	0.82102	-1.57234	-0.83309	0.482199
or0710	hypothetical protein	Contig7_or0711		-0.04533	0.391511	-0.45779	-0.23128					0.190292	-0.05313	0.267951			0.013954	-0.03987	-0.18189	0.250599			-0.11574	-0.34608	-0.26888	-0.28581						-0.34099		-0.3436	-0.00464	-0.23757	0.168754	-0.11898	-0.09323	-0.03448	0.255206	-0.07433	0.033281	0.165025	0.248734	0.313554		-0.11268	-0.20728
or0711	hypothetical protein	Contig140_gene325		0.237168	0.326524	1.75844	1.15689	-0.12164	0.561345	-0.05492	0.413273	1.33252	0.502883	0.948139	0.614781	0.175064	0.802343	1.16637	0.905092	0.570641	1.10602	0.44957	1.46073	0.873507	0.640185	0.726398	0.294332	0.483002		0.572685		0.153163			1.50642	1.39288	0.432068	0.242797	-0.09368	0.428869	0.536307	0.005186	0.347363	0.440366	-0.03679	0.546338		-0.06553	-0.15857
or0712	hypothetical protein	Contig140_gene326		-0.64815	-0.27512	-0.25236	0.149408	-0.74705	-0.45945	-0.58406	-0.42042	-0.14546	-0.18338	-0.09999	-0.41203	-0.73258	-0.34742	-0.10719	-0.04586	-0.33256	-0.42019	-0.56299	-0.26688	-0.46842	-0.20057	-0.46581	-0.24995	-0.5252	-0.45443	-0.50027	-0.49026	-0.74125	-0.26979	-0.98447	-0.33126	-0.39302	-0.4504	-0.57939	-0.41526	-0.59961	-0.44627	-0.63006	-1.15438	-0.99442	-0.64048	-0.55644	-0.07801	-1.14889	-0.57037
or0713	hypothetical protein	Contig140_gene589		-0.40299	-0.43877	-0.35897	0.249142	-0.74561	-0.77441	-0.67924		-0.08515	-0.37471	-0.13101	0.289328	-0.65439	-0.49275	0.05968	-0.42168	-0.17863	-0.66822	-0.23624	-0.15209	0.313819	-0.35954	-0.05296	-0.70127	-0.67088	-0.96171	-0.33781	-1.03961	-0.2167	-1.30528	-0.1151	-0.1103	-0.15171	-0.48483	-0.14518	0.121375	0.217204	0.01173	-0.17484	-0.14804	-0.28886	-0.02876	-0.11565	-1.23145	-0.33219	-0.01728
or0714	VanZ family protein	Contig140_gene327		-0.59305	-0.76218	3.32139	-0.15468	-0.56451	-0.3723	-0.92521	-0.17154	-0.54354	0.107269	-0.01703	-0.248	-0.7311	-0.30203	-0.05226	-0.35238	-0.28345	-0.21787	-0.30783	-0.2864	-0.0683	-0.91099	-0.19436	-0.29678	-0.25075	-0.7567	-0.32698	-1.32771	-0.48784	-0.59118	-0.6055		-0.46839	-0.6711	-0.60986	-0.97701	-0.61773	-0.68583	-0.81937	-0.6942	-0.84557	-0.62214	-0.56961	-1.37646	-0.62696	-0.56323
or0715	copper amine oxidase-like domain-containing protein	Contig140_gene328		-1.35992	-1.60577	-1.06674	-0.79589	-1.43498	-1.23024	-1.39612	-0.93116	-0.92915	-0.67207	-1.19617	-1.40985	-1.4061	-0.95587	-1.18663	-0.86858	-1.26648	-1.2499	-1.38579	-0.82013	-1.67799	-0.88315	-1.18175	-1.25774	-1.16005	-1.40977	-1.26989	-0.33907	-1.40307	-0.39907	-1.92751	-1.18695	-1.24938	-1.3436	-1.39644	-0.91582	-1.67443	-1.15349	-1.46502	-1.39813	-1.19318	-1.39592	-1.31126	-0.00293	-1.55675	-1.29125
or0716	hypothetical protein	Contig140_gene329		-0.98692	-1.33039	-0.75174	-0.34123	-1.36966	-1.08716	-1.24232	-0.68697	-0.70916	-0.56334	-0.21382	-1.39961	-1.16719	-0.18991	-1.07181	-0.6472	-0.88719	-0.91189	-1.22108	-0.28714	-0.31892	-0.58786	-1.12029	-1.06877	-1.28256	-1.34651	-0.51985	-0.55382	-1.37543	0.014971	-1.1322	-0.56961	-0.4262	-0.28305	-1.07047	-1.25532	-0.83267	-1.12198	-1.23513	-0.78333	-1.49038	-0.64139	-1.22778		-1.22354	-1.14201
or0717	transcriptional activator of acetoin/glycerol metabolism-like protein	Contig140_gene330	Q	-1.36961	-1.22193	-0.74646	-0.54321	-1.17911	-1.38304	-1.27303	-1.14157	-0.5631	-0.92385	-0.52719	-1.18813	-1.15343	-0.88016	-0.42872	-0.15181	-0.7115	-1.07263	-1.01567	-0.64926	-0.66742	-0.83168	-0.83495	-0.92391	-1.02706	-0.97575	-0.85513	-0.76442	-1.15482	-0.48444	-1.47367	-0.73609	-0.48363	-0.45385	-0.8798	-0.93374	-1.29149	-1.30178	-0.92245	-1.14487	-1.03114	-0.61337	-0.92482	-0.66866	-1.17279	-0.97443
or0718	hypothetical protein	Contig140_gene331		-0.63387	-0.76809	-0.38967	-0.98129	-0.58884	-0.83256	-0.43503	-0.60547	0.062421	-0.38882	-0.76267	-0.19965	-0.49404	-0.27062	-0.48799	-0.42253	-0.71871	-0.952	-0.93121	-0.23228	-0.74293	-0.6025	-0.50462	-1.10493	-0.81915	-0.86361	-0.33066	-0.60363	-0.97869	-0.30589	-0.91311	-0.72924	-0.42916	-0.34126	-0.14856	-0.35902	-0.63576	-0.38188	-0.19081	-0.19156	-0.05749	-0.27324	0.020247	-0.26012	-0.48859	-0.91061
or0719	hypothetical protein	Contig7_or0720		1.81973	1.8195	1.66313	1.70086					2.02224	1.92985	2.37228			2.1157	2.1976	2.1155	2.08653			2.04402	2.47769	1.91257	2.41995						1.00844		1.05762	2.25956	1.98209	2.01534	1.5911	1.46551	1.315	1.81828	1.6772	1.56592	1.78191	1.93802	1.67234		1.10391	1.14226
or0720	transposase IS4 family protein	Contig7_or0721		-0.29392	-0.10137	-1.24397	-1.1932					-0.07723	0.099126	-0.26144			-0.18653	-0.89146	-0.4943	-0.18652			-0.13474	-0.73805	-0.39527	-0.62352						-0.51117		-0.46681	-0.65073	-0.05404	-0.16364	-0.2244	-0.09846	-0.60685	-0.22718	-0.16673	-0.24947	-0.24687	0.209991	-0.0185		-0.05062	-0.30791
or0722	Dihydrodipicolinate synthase	Contig140_gene333	E	-0.38326	-0.24929	-0.51352	-0.31179	-0.48691	-0.5845	-0.27681	-0.5545	0.05444	-0.28386	-0.01965	-0.565	-0.48767	-0.20289	-0.25753	-0.27003	-0.19358	-0.7925	-0.74301	-0.3227	0.208933	-0.32167	-0.04332	-0.75908	-0.86277	-1.0213	-0.76456	-1.12317	-0.65072	-1.31555	-0.39396	-0.1243	-0.10113	-0.2447	-0.3528	-0.23914	-0.53188	-0.34916	-0.05175	-0.48608	-0.17962	-0.29545	-0.06627	-1.2098	-0.29826	-0.58027
or0723	hypothetical protein	Contig140_gene590		0.169891	0.0926	-0.3782	0.534317	0.63404	0.183694	0.311364	0.110913	0.151039	-0.32305	0.051771	-0.09327	0.190468	-0.38734	0.159509	-0.33453	-0.28628	0.145497	-0.02223	-0.36162	0.170376	-0.46	-0.10467	-0.57152	-0.56214	-0.60711	-0.995	-0.34844	0.508234	0.292024	0.27197	-0.1689	-0.18538	0.145956	0.487485	0.313597	0.10003	0.349937	0.047969	0.146735	0.072694	0.118491	0.413678	0.098067	0.379029	0.772802
or0724	nucleotidyltransferase substrate binding protein, HI0074 family	Contig140_gene334		-0.36124	-0.6134	0.864877	0.586935	-0.37027	-0.43804	-0.34008	-0.32885	-0.04147	0.283829	-0.01558	0.035985	-0.12376	0.105179	0.512094	0.019008	-0.02428	-0.05155	0.051925	0.369497	0.43967	0.134123	-0.05436	-0.1664	0.112021	0.084666	0.57938	-0.13258	-0.30845	-0.09453	-0.3087	0.055147	-0.39378	-0.36138	-0.12453	0.191387	-0.51151	-0.19026	-0.25794	-0.19147		-0.67715	-0.14849		-0.1708	-0.03472
or0725	DNA polymerase beta domain protein region	Contig140_gene335		-1.14549	-0.39532	-0.33282	-0.27284	-0.51267	-0.56358	-0.6549	-0.50189	-0.71182	-0.20395	-0.58291	-0.26517	-0.39682	-0.52218	-0.65333	-0.31568	-0.48596	-0.03111	-0.47029	-0.36278	-0.71163	-0.22817	-0.773	-0.15096	-0.16038	-0.17588	-0.31248	-0.0412	-0.16098	-0.17941	-0.21602	-1.49136	-0.60234	-0.52752	-0.44043	-0.26607		-0.51013	-0.49191	-0.94338	-0.31584	-0.48538	-0.55186	-0.14251	-0.94153	-0.01483
or0726	hypothetical protein	Contig140_gene336		-0.68808	-0.44817	1.19246	-0.46659	-0.59967	-0.5581	-1.03487	-0.65896	-0.29511	0.264928	-0.19957	-0.6826	-0.44998	-0.10134	-0.08037	0.233775	-0.00614	-0.20255	-0.05181	0.003036	-0.31619	0.553182	-0.07612	-0.16392	-0.15707	-0.32186	0.004432	-1.17322	-0.617	-0.12954	-0.18129	-0.50026	-0.45565	-0.6216	-0.60932	-0.24094	0.039876	-0.28213	-0.17702	-0.39886	-0.36529	-0.7933	-0.2771		-0.45341	-0.46151
or0727	hypothetical protein	Contig140_gene337		-0.05096	0.18607	0.635397	-0.75253	0.149287	0.113926	0.054054	0.116518	0.313524	0.396173	-0.22468	0.077693	0.083506	0.159813	-0.55003	0.333624	0.436921	0.864785	0.938015	0.395519	-0.83593	0.712319	0.339856	0.048412	-0.13534	0.308023	0.394666	-0.15738	-0.19792	-0.00346	-0.38864	-0.09008	0.138958	0.008518	-0.49473	-0.13678	-0.09224	-0.2189	-0.34987	-0.167	-0.09458	0.475114	0.245564	0.03883	0.068851	-0.08275
or0728	hypothetical protein	Contig140_gene338		-0.98328	-0.8757	-0.87687	-2.4789	-0.80262	-1.13104	-1.16576	-1.1816	-0.79856	-0.78684	-0.7307	-1.02403	-1.16136	-0.76647	-1.68494	-0.64833	-1.24806	-0.96569	-0.77678	-0.53278	-1.49	-0.2564	-0.44224	-1.34476	-1.14727	-0.98356	-0.24419	-0.55649	-1.21756	0.064019	-0.89125	-0.62348	-0.64571	-0.58902	-0.80851	-1.32258	-0.56873	-0.88293	-0.73747	-1.0247	-1.02579	-1.04349	-0.76995	2.1398	-1.24951	-1.26089
or0729	heat shock protein Hsp20	Contig140_gene339	O	-2.01605	-1.66103	-1.72465	-1.50794	-1.90354	-1.54502	-1.46512	-1.66779	-1.66459	-1.79576	-1.22048	-1.68616	-1.49331	-1.37387	-2.16381	-1.18186	-2.05485	-1.67962	-1.55484	-1.11356	-3.36536	-0.83595	-1.81183	-1.85667	-1.8005	-1.58289	-1.67302	-0.54783	-2.41384	-0.73792	-1.96362	-1.56861	-1.04633	-1.69183	-1.4976	-2.03888	-1.30545	-1.33399	-1.92633	-1.68462	-1.59393	-1.52501	-1.38637	-0.17506	-2.02461	-1.93567
or0730	Abortive infection protein	Contig140_gene340		0.404728	0.370944	-0.23383	-1.24579	-0.17713	-0.25644	0.110013	0.089514	-0.53744	-0.17107	-0.40398	0.608549	-0.20101	0.035749	-0.48155	0.008987	-0.19758	-0.47807	-0.34641	0.413699	-0.91866	-0.10461	-0.28628	-0.59924	0.163277	-0.00935	0.257551	-0.50298	-0.0048	-0.09163	-0.0906	-0.08065	0.135175	0.034735	0.115392	0.187052	0.167448	0.267926	0.27333	0.480039	0.198727	0.422741	0.092645	-0.08989	0.046732	-0.06677
or0731	periplasmic binding protein/LacI transcriptional regulator	Contig140_gene341	K	-0.05248	-0.11098	-0.50435	-1.53955	-0.26203	-0.32698	-0.07755	-0.19487	-0.33242	-0.6584	-0.6363	-0.51852	-0.49791	-0.75981	-1.05682	-0.90303	-0.56645	-0.76279	-0.81115	-0.48665	-1.2016	-0.82785	-0.79943	-0.30567	-0.50856	-0.52647	-0.83548	0.07861	0.362536	-0.1956	0.318297	-0.3437	-0.08715	-0.31366	-0.01022	0.220063	0.260092	0.110838	0.061205	0.076796	-0.068	0.301067	-0.15848	-0.35701	0.029345	0.337071
or0732	UDP-N-acetylmuramate--L-alanine ligase	Contig140_gene342	M	-0.06365	-0.10932	-0.55651	-1.19879	-0.17372	-0.15714	0.078197	-0.15194	-0.58612	-0.6067	-0.79324	-0.62993	-0.65123	-0.62658	-1.17338	-0.8679	-0.92427	-1.08563	-1.25497	-0.54324	-1.37091	-0.58425	-1.12992	-0.49674	-0.27825	-0.37253	-0.74338	-0.59546	0.070173	-0.47549	-0.09153	-0.45678	-0.60848	-0.77703	-0.02281	0.184268	0.132392	-0.00431	0.043419	0.166613	-0.16777	-0.01331	-0.46026	-0.66268	0.008715	0.087468
or0733	pur operon repressor	Contig140_gene343	F	-0.15324	-0.10703	-0.65875	-2.16232	-0.10725	-0.24816	-0.00623	0.072635	0.277727	-0.18381	-0.459	-0.0538	-0.04075	-0.31707	-1.13079	-0.49609	-0.47217	-0.32181	-0.35065	-0.11451	-1.52565	-0.23979	-0.56691	-0.47509	-0.25701	0.269217	-0.00946	-0.24229	0.129833	-0.18368	-0.25543	-0.37395	-0.38641	-0.59205	-0.08448	0.19184	0.266467	0.187157	0.006121	0.165965	0.429483	0.330276	-0.02473	-0.1407	0.01212	0.134125
or0734	septation protein spoVG	Contig140_gene344	M	2.14889	2.60247	1.92173	1.44552	2.05036	2.25247	2.24808	2.46123	1.77875	2.09733	2.00959	2.32139	2.17608	1.83597	2.23401	1.9005	1.96218	2.14673	2.02226	1.86124	1.50289	1.99559	1.96323	2.29695	2.04044	2.12475	2.35427	3.27847	2.02918	2.68232	1.82851	2.31144	2.28606	2.47102	1.95485	2.02054	2.11091	2.38217	2.1697	2.25648	2.28544	2.52333	2.57396	3.1187	2.08519	1.98725
or0735	Bifunctional protein glmU	Contig140_gene345	M	1.57685	1.40035	1.08249	-0.57009	1.31827	1.42355	1.49597	1.67559	0.710701	1.22399	0.614592	0.414886	0.789441	0.866292	0.21805	0.703539	0.509001	0.441376	0.751913	0.730276	-0.08348	0.755564	0.510043	1.43892	1.4092	1.19329	0.900873	2.21257	1.32765	1.79969	1.21262	1.15235	1.21719	1.43216	1.22625	1.34447	1.2459	1.3447	1.12739	1.34375	1.04234	1.226	1.06312	1.72487	1.05138	1.54525
or0736	ribose-phosphate pyrophosphokinase	Contig140_gene346	F	0.96177	0.837036	0.517795	-0.3498	0.726141	0.818256	0.843912	0.803674	0.022663	0.607682	0.23197	-0.08085	-0.1275	0.379678	0.226097	0.197533	0.023188	-0.40683	-0.54637	0.487502	-0.72401	0.455518	0.058124	0.631479	0.645077	0.49411	0.111852	1.42077	0.979101	1.31051	0.802299	0.225918	0.875423	0.607036	0.663551	0.883375	0.536146	0.514874	0.675548	0.751505	0.308578	0.78103	0.369334	0.989991	0.569262	0.919532
or0737	response regulator receiver	Contig140_gene347	T	0.461885	0.193152	0.072249	-0.92721	0.422637	0.360375	0.578082	0.678343	0.730317	0.668589	0.637379	0.314115	0.300046	0.582873	0.507954	0.315725	0.579531	-0.07938	-0.14725	0.618749	-0.23219	0.225359	0.304709	0.034758	0.121177	0.483702	0.512616	-0.10003	0.51577	0.29548	0.301571	0.365034	0.851713	0.255111	0.364287	0.564426	0.599536	0.568017	0.565181	0.563134	0.515942	0.881775	0.393014	0.186315	0.539712	0.547896
or0738	ATP-binding region ATPase domain protein	Contig140_gene348	T	0.169268	0.435906	-0.3501	-1.99099	0.216662	0.247746	0.31964	0.183851	0.060125	0.051195	-0.11316	0.041397	0.140074	-0.04937	-0.45608	-0.1279	-0.01401	-0.18893	-0.16281	0.033222	-1.14463	-0.05041	-0.474	0.279823	0.151052	0.336461	0.372814	-0.28035	0.192667	0.221257	-0.37545	0.128048	-0.02026	0.063687	0.332537	0.421766	0.448378	0.327072	0.291638	0.529128	0.331444	0.624305	0.278028	-0.04753	0.226749	0.114457
or0739	peptidase S1 and S6 chymotrypsin/Hap	Contig140_gene349	O	0.203559	0.498849	0.643221	0.654569	0.173199	0.091242	0.060287	0.108867	0.497558	0.535529	0.358803	0.552076	0.533909	0.603016	0.233629	1.06501	0.876499	0.82155	0.493379	0.930264	0.655184	1.07885	0.922964	0.275425	0.125687	0.050998	-0.27483	1.16451	0.664478	0.654609	0.974399	-0.48716	-0.1108	-0.12428	0.295695	0.232503	0.256417	0.132251	0.078293	0.042196	0.29318	0.154961	0.509505	0.846905	0.356153	0.629024
or0740	Peptidyl-tRNA hydrolase	Contig140_gene350	J	0.558407	0.675098	1.65121	-0.04828	0.684229	0.755278	0.722651	0.620218	-0.11683	0.433896	-0.12047	-0.03445	-0.12555	0.087447	0.17941	0.059356	0.267919	-0.03786	0.109861		-0.09329	0.142866	0.128975	0.626654	0.735957	0.555955	0.086054	0.798971	0.649903	0.737636	1.07391	0.048015	1.17606	0.239135	0.943049	0.780092	0.49392	0.855262	0.603807	0.723655	0.924551	0.204194	0.49513	1.67245	0.530783	0.826442
or0741	hypothetical protein	Contig140_gene351		0.075679	0.086607	-0.48033	-0.09272	-0.2883	-0.37172	-0.29056	-0.46222	-0.57185	-0.88548	-0.40438	-1.37959	-1.16766	-0.77026	-0.48558	-0.87197	-0.67702	-1.30789	-1.17883	-0.81893	-0.34805	-0.66567	-0.45839	-0.30611	-0.21113	-0.69854	-0.87524	-0.82761	0.217437	-0.5655	0.425887	-0.46689	-0.37918	-0.47529	0.236749	0.266066	0.330707	0.120454	0.400748	0.261703	-0.03775	-0.10612	-0.19858	-1.03878	0.253679	0.155069
or0742	transcription-repair coupling factor	Contig140_gene352	L	0.028098	0.172384	-0.98407	-0.08737	-0.16584	-0.6183	-0.57589	-0.44288	-0.94233	-0.54066	0.087789	-1.59478	-1.13505	-0.78339	-0.56784	-0.55396	-1.46316	-1.38025	-1.33804	-0.4596	-0.12394	-0.46933	-0.31331	-0.26912	0.769504	-1.153	-0.68181	-0.28945	0.042238	-0.12934	7.586e-05	-0.42194	-0.60755		0.147918	0.264398	0.06314	-0.0546	0.087179	-0.11518	-0.44523	-0.69849	-0.28782	-0.65347	-0.21838	0.16148
or0743	Foldase protein prsA	Contig140_gene353	O	1.36939	1.51158	1.12242	1.05911	1.1276	1.15231	1.08077	0.852096	1.32049	1.04248	0.96518	1.02659	1.04795	1.04849	0.862848	1.22784	0.588204	1.31612	1.06551	1.08072	0.812733	1.22542	1.06063	1.69013	1.72029	1.22682	1.11042	1.83953	1.08236	0.998544	1.24205	1.01947	0.820984	0.890529	1.51265	1.3197	1.47069	1.02232	1.22998	1.40856	1.29412	0.679723	1.29622	1.23191	1.10315	1.42805
or0744	stage V sporulation protein T	Contig140_gene354		-0.28741	-0.50827	0.548821	-0.65765	-0.90356	-0.86261	-0.84806	-0.48584	-1.59366	0.117519	-1.19094	-0.43838	-1.05271	-0.5165		-0.12484	-0.69533	-0.89636	-1.12544	-0.20834	1.99954	0.102714	-0.88038	-0.68328	-0.54622	-1.04924	-0.80785	-0.09367	-0.62654	0.227022	-0.89578	-0.18633	-0.75617	-0.72882	-0.85539	-0.81644	-0.99443		-0.84659	-0.48794	-0.92197	-1.06517	-0.67616	-0.50809	-0.54787	-0.64909
or0745	sporulation peptidase YabG	Contig140_gene355		-1.29825	-1.37834	-1.225	-0.7281	-1.7174	-1.56206	-1.56148	-1.39157	-1.04842	-0.90223	-1.15408	-1.54898	-1.71392	-1.10446	-0.46946	-1.04786	-1.48817	-1.58631	-1.51496	-1.08025	-1.22026	-1.06669	-1.39984	-1.13495	-0.8673	-1.52584	-1.61616	-0.66199	-1.67575	-0.51081	-1.52727	-1.33944	-1.68321	-1.48593	-1.70669	-1.70695		-1.99671	-1.7522	-1.83946	-1.56186	-1.41175	-1.57094	-0.33084	-1.68932	-1.4114
or0746	protein of unknown function DUF1021	Contig140_gene591	S	0.617866	0.828378	0.872874	0.994894	1.38874	1.34241	1.42314	1.41861	1.58715	1.23585	1.66999	1.39322	1.10134	1.54543	1.40104	1.26611	1.45127	0.995903	1.02494	1.40162	1.57333	1.02766	1.1536	2.02702	1.74934	1.34764	1.4745	0.651608	1.21451	1.39153	0.993106	0.802671	1.17964	1.39216	1.65157	1.40691	1.36728	1.75137	1.48475	1.55706	1.6143	2.26393	1.71155	1.05545	1.30253	1.30204
or0747	Peptidoglycan-binding lysin domain	Contig140_gene356		-0.42539	-0.41552	-0.36998	-0.49917	0.203958	0.054812	0.341535	0.086731	0.371971	-0.03986	-0.01433	0.346846	0.30254	0.315366	0.089705	0.041996	0.379323	0.110015	0.146913	0.22923	0.115638	-0.13794	-0.17844	0.057039	0.484658	-0.34329	-0.10468	-0.37576		0.162264	0.22008	-1.02422	-0.39102	-0.38012	0.297838	0.347199	0.334267	0.286615	0.548111	0.409124	0.383273	0.080191	0.143101	0.071606	0.01069	-0.24352
or0748	4-diphosphocytidyl-2-C-methyl-D-erythritol kinase	Contig140_gene357	I	0.34107	0.467074	0.415514	0.081761	0.512643	0.245875	0.276712	0.150492	0.170375	0.307898	0.162899	0.233604	0.31155	0.402421	-0.20203	0.404129	0.351716	0.422893	0.399893	0.401237	0.019051	0.359133	-0.09061	0.723661	0.615183	0.896725	0.496836	0.526356	0.662674	0.577328	0.601596	-0.10482	0.046526	0.352792	0.744278	0.464572	0.709748	0.537186	0.548016	0.671204	0.6003	0.28792	0.562584	0.201796	0.092981	0.67095
or0749	GntR domain protein	Contig140_gene358	K	0.340511	0.371865	1.31131	0.311881	0.376925	0.204797	0.100565	0.235871	0.227891	0.653892	-0.08354	0.485715	0.052796	0.499127	-0.36947	0.553109	0.819552	-0.0473	0.471491	0.838291	-0.11592	1.08862	0.799034	0.359185		0.459804	-0.19189	0.573181	0.81686	0.122573	0.830448	-0.27003	0.166265	0.495566	0.761715	0.629256	0.486215	0.487506	0.694312	0.787948	0.568861	0.382569	0.655608		0.686213	0.722059
or0750	acylneuraminate cytidylyltransferase	Contig140_gene359		0.460819	0.436097	0.145417	0.036179	0.467409	0.425285	0.5404	0.306392	0.413097	0.580892	0.202377	0.305536	0.382281	0.457125	0.261572	0.524632	0.564314	0.15021	0.374652	0.54853	0.229223	0.393148	0.35323	0.389906	0.430787	0.222263	-0.14826	0.985418	0.736292	0.22524	0.859409	-0.23483	0.317262	0.174648	0.623389	0.563982	-0.08064	0.182437	0.516031	0.524083	0.623877	0.357236	0.462797	0.641006	0.458493	0.791198
or0751	hypothetical protein	Contig140_gene592		-0.76122	-0.85895	-0.39374	-0.26079	-1.35211	-0.70821	-0.86085	-0.37607	-0.49455	-0.48453	-0.42987	-0.96117	-1.06719	-0.6523	-0.16481	-0.71183	-0.37082	-0.7493	-0.78056	-0.49742	0.293559	-0.41733	-0.81423	-0.54501	-0.75642	-1.00306	-0.98418	-0.61332	-1.06721	-1.19824	-1.89388	-0.92347	-0.26478	-1.19948	-0.97163	-0.82305	-1.49559	-0.77717	-1.01962	-1.0392	-0.73054	-0.59816	-1.48145	-0.50881	-0.89069	-1.28934
or0752	GerA spore germination protein	Contig140_gene360		-1.54803	-1.4094	-0.30164	-0.73852	-1.94975	-1.7822	-1.88896	-1.31303	-1.07553	-0.66016	-0.84083	-2.09629	-1.86978	-1.22723	-0.76516	-1.42527	-1.21547	-1.84745	-1.69434	-1.16566	-0.584	-1.05111	-0.96895	-1.39646	-1.62849	-1.21355	-0.96978	-1.17521	-1.3975	-0.77228	-1.50671	-1.84806	-1.862	-1.68836	-1.88715	-1.39401	-1.45668	-1.78077	-1.3853	-1.64162	-1.87397	-1.54116	-1.65269		-1.23134	-1.24132
or0753	spore germination protein	Contig140_gene361		-0.44807	-0.53092	-0.0838	-0.98062	-0.52714	-0.32883	-0.47564	-0.55089	-0.58171	-0.20691	-0.18763	-0.69975	-0.67387	-0.19215	-0.9029	-0.30946	0.034926	-0.46439	-0.27183	-0.08496	-0.80487	-0.10664	0.120488	-0.48443	-0.32543	-0.54172	-0.19541	-0.33927	-0.89029	-1.01165	-0.52579	0.353299	-0.2059	0.094456	-0.2216	-0.84558	-0.02614	-0.12222	-1.0258	-0.36906	-0.33109	-0.46389	-0.17672	-0.43075	-0.58477	-0.52819
or0754	germination protein, Ger(x)C family	Contig140_gene362		-1.65723	-1.46436	-1.86428	-1.76606	-1.7519	-1.66342	-2.0745	-1.93693	-1.67904	-1.5722	-1.86923	-1.66901	-2.04031	-1.99706	-2.36104	-2.40717	-1.96945	-1.98959	-1.81207	-1.93619	-1.92313	-2.09965	-1.83808	-2.15916	-1.93454	-2.04385	-0.13634	-1.25767	-1.8002	-1.787	-1.46576	-1.19149	-1.90417	-1.36216	-1.46945	-2.04412	-0.88992	-1.43727	-2.05849	-1.65272	-1.65433	-1.76331	-1.31559	-1.39808	-1.86217	-2.00127
or0755	stage II sporulation protein R	Contig140_gene363		-1.5779	-1.91517	-1.73386	-2.22357	-1.7017	-1.24868	-1.23353	-1.51963	-0.47703	-1.54131	-1.35584	-1.77237	-1.64823	-1.35494	-2.01632	-1.67203	-1.65885	-1.29363	-1.47099	-1.29603	-1.80375	-1.18645	-1.21257	-1.84704	-1.58645	-1.80922	0.92457	-0.29131	-2.41887	-0.33219	-1.38413	-1.28199	-1.18509	-1.07071	-1.25703	-1.35487	-1.42973	-1.32576	-1.7637	-1.53633	-1.33588	-1.40062	-1.27029	0.164806	-1.60042	-1.82256
or0756	Arginine decarboxylase	Contig140_gene364	E	-2.0474	-1.87632	-2.36845	-5.33777	-1.61004	-1.99367	-1.94811	-2.34467	-2.31604	-2.58627	-2.68431	-1.76251	-2.25169	-2.38407	-3.05191	-2.20285	-2.72061	-1.87652	-2.10462	-2.00866	-2.79082	-1.40695	-2.03101	-2.90431	-2.26359	-2.26049	-1.1499	-0.28819	-2.14272	0.177826	-2.10717	-1.99033	-1.68717	-1.83213	-1.64412	-1.91458	-1.28933	-1.63876	-1.63832	-1.58596	-1.43245	-1.81175	-1.66156	-0.1169	-1.29926	-2.39903
or0757	spore cortex-lytic enzyme	Contig140_gene365	M	-1.48605	-1.28154	-1.72026	-1.46231	-1.49029	-1.4848	-1.51177	-1.62644	-1.19478	-1.31667	-1.0159	-1.80021	-1.52172	-1.52204	-1.26126	-1.87191	-1.52748	-1.70783	-1.40366	-1.38711	-1.40833	-1.76337	-1.20625	-1.57146	-1.45267	-1.7033	-1.542	-1.04972	-0.90345	-1.75679	-0.96026	-0.7292	-0.67309	-0.98928	-0.67652	-0.69931	-0.6475	-0.68541	-1.18578	-0.7992	-0.92295	-0.98884	-0.58543	-1.2328	-1.26944	-0.92603
or0758	germination protein YpeB	Contig140_gene366		-1.36843	-1.37535	-2.01661	-1.66264	-1.73562	-2.01366	-1.72911	-1.90647	-1.85022	-1.82262	-1.51806	-1.92845	-1.96918	-1.77963	-2.23744	-1.87339	-1.95946	-2.14373	-1.87956	-2.04014	-2.23112	-1.95426	-1.45146	-1.8738	-1.69811	-1.96215	-1.66665	-0.60401	-1.37865	-1.17982	-1.63565	-1.18051	-2.08375	-1.34071	-1.00809	-1.01969	-1.17877	-1.04088	-1.29353	-1.23612	-1.46162	-1.43337	-1.15377	-0.85406	-1.68317	-1.44896
or0759	small, acid-soluble spore protein, alpha/be	Contig140_gene593		-0.87643	-1.09372	-0.53582	-0.34142	-1.52944	-1.02142	-0.94942	-0.82458	-0.66608	-0.19993	-0.3726	-1.04045	-0.96037	-0.71715	-0.38522	-0.41015	-1.15157	-0.93314	-1.10933	-0.42835	-0.6215	-0.25129	-0.48228	-0.82426	-1.22948	-1.29932	-0.9937	-0.61808	-1.41521	-0.98668	-1.36972	-1.12211	-1.51747	-1.31947	-0.78544	-0.05553	-0.82221	-0.93581	-0.50234	-0.45637	-0.62483	-0.49958	-1.21947	-0.56538	-1.22193	-1.31198
or0760	extracellular solute-binding protein family 1	Contig140_gene367	G	-0.59158	-0.43784	-1.57955	-2.12099	-1.30564	-1.29862	-1.08298	-1.25756	-0.52919	-0.64871	-0.81375	-0.74292	-0.80258	-0.72513	-1.86674	-0.77278	-0.3178	-0.69038	-0.53055	-0.56105	-1.49492	-0.67287	-0.7282	-1.64423	-1.36905	-1.04307	-1.09605	-1.03042	-1.45	-0.93791	-1.56602	0.300189	0.642105	0.338916	-0.90482	-0.94621	-0.89003	-0.83872	-1.19671	-0.82547	-0.64609	-0.54074	-0.69794	-0.46982	-0.98508	-1.4797
or0761	ABC-type transporter, integral membrane subunit	Contig140_gene368	G	1.11208	1.28002	1.12425	1.0411	0.279395	0.096069	0.490779	0.574431	1.1667	0.955762	0.985875	0.872233	0.580635	1.04627	1.12241	0.989279	0.975695	1.20437	1.17791	1.00102	0.956946	1.02401	1.2019	-0.18422	-0.10195	0.826226	0.79081	0.159717	0.787664	-0.38532	0.244749	2.11844	1.92438	1.89274	0.793514	0.976792	0.95677	0.952325	0.744215	1.08092	0.887376	1.33585	1.49918	-0.19729	0.467698	0.462837
or0762	ABC-type transporter, integral membrane subunit	Contig140_gene369	G	0.656658	0.52719	-0.00049	-0.39392	-0.3994	-0.46584	-0.31593	-0.33591	1.31387	-0.07104	0.301834	1.5614	-0.10707	0.098534	-0.17646	-0.01554	0.146169	0.154252	0.073594	0.172869	-0.83315	-0.0305	0.447153	-0.46783	-0.30004	-0.28865	0.123361	-0.6051	-0.06835	-0.97779	-0.53348	1.18607	1.2303	0.838525	0.429979	0.243015	0.548221	0.646935	0.29623	0.376485	0.450724	0.369955	0.283353	-0.77995	-0.24297	-0.14197
or0763	regulatory protein LacI	Contig140_gene594	K	-0.44854	-0.62734	-0.38331	-0.11284	-1.38384	-1.32825	-1.28248	-1.28918	-0.10611	-0.63614	-0.40672	-0.94271	-0.98199	-0.42669	-0.12144	-0.38306	-0.37814	-0.86598	-0.6841	-0.36111	-0.21178	-0.49337	-0.11857	-0.7881	-0.64984	-0.93102	-0.7475	-1.49169	-1.22627	-1.59298	-1.18751	0.338516	0.478836	0.227579	-1.07471	-0.8328	-1.14236	-0.89391	-0.84104	-1.01014	-0.67746	-0.51445	-0.83205	-1.68298	-0.99782	-1.11811
or0764	Alpha-glucosidase	Contig140_gene372	G	-0.05855	-0.06407	-0.32829	-0.98148	-0.71706	-0.65184	-0.67719	-0.77168	-0.22528	-0.49497	-0.52239	-0.36659	-0.47347	-0.28175	-0.61187	-0.33111	-0.66262	-0.2024	-0.17698	-0.14502	-1.23595	-0.18098	-0.53121	-1.00514	-0.68986	-0.21261	-0.26859	-0.56968	-0.51735	-0.29044	-0.6476	0.24887	0.335281	0.200263	-0.42297	-0.23895	0.028777	-0.3822	-0.47836	-0.20706	-0.3325	-0.03968	-0.0508	-0.35985	-0.79862	-0.62999
or0765	Arginine repressor	Contig140_gene373	K	1.47413	1.57345	-0.86947	-0.62304	1.12934	1.12248	1.16992	1.0556	-0.77856	-0.80736	-0.5168	-0.82415	-0.48824	-1.06758	-1.32639	-0.73153	-1.16662	-1.19229	-1.23277	-0.79699	-0.94641	-0.7911	-1.1467	1.2605	1.08501	-1.48561	-1.46067	2.44129	1.16389	1.39076	1.31542	1.16385	1.01998	1.12085	1.22827	1.11468	1.28087	0.862455	1.11859	1.10315	0.945914	0.349325	0.882758	1.42792	0.699359	1.37321
or0766	amino acid permease-associated region	Contig140_gene374	E	0.283862	0.302166	-0.00357	-1.08391	0.046088	-0.08872	-0.05399	-0.10949	-1.53605	-1.53545	-1.20014	-1.91527	-1.51241	-1.25705	-1.60334	-1.30748	-1.51734	-1.82713	-1.79871	-1.78512	-1.32405	-1.26725	-1.04382	-0.13373	0.140783	-1.5108	-0.45936	-0.46518	0.276017	0.23137	0.484068	0.372595	0.097949	0.348804	0.465293	0.360262	0.477015	0.358835	0.314713	0.443425	0.272264	-0.32078	0.043102	-0.54487	0.157555	0.265703
or0767	Arginine deiminase	Contig140_gene375	E	-0.85958	-0.98174	-0.67696	-0.30928	-1.04294	-1.08221	-1.20326	-1.09734	-0.3746	-0.44691	-0.30905	-0.9323	-0.68765	-0.93286	-0.32886	-0.67394	-0.52343	-1.36001	-1.04986	-0.84223	0.058655	-0.64488	-0.5892	-0.49014	-0.72502	-0.77024	-0.89829	-0.22752	0.32178	-0.31181	0.122382	-0.48281	-0.83405	-0.54921	-0.7122	-0.85244	-0.59493	-1.05287	-0.56693	-0.89277	-0.83757	-0.38037	-0.89316	-0.56953	-0.64276	0.924103
or0768	Ornithine carbamoyltransferase	Contig140_gene376	E	-1.15185	-1.13308	-0.28336	-0.95011	-1.51269	-1.12748	-1.39368	-0.68996	-0.98086	-1.31091	-0.72046	-1.34603	-0.83174	-1.13955	-0.89367	-0.99279	-1.63297	-1.37319	-1.57072	-1.07569	-0.85065	-0.6375	-1.01693	-1.20799	-1.5206	-1.55935	-1.72891	0.202079	0.170945	-0.27436	0.039703	-1.51849	-1.26196	-1.2685	-1.22596	-1.08769	-1.08242	-1.52714	-1.42821	-1.09314	-1.6086	-1.56521	-1.15173		-1.28272	1.06773
or0769	arginine/ornithine antiporter	Contig140_gene377	E	-0.52625	-0.12624	-0.68875	-0.05274	-0.42275	-0.6934	-0.66134	-0.85376	-0.24515	-0.39618	-0.16289	-0.76828	-0.56534	-0.74688	-0.8213	-0.57083	-0.6689	-0.71866	-0.66095	-0.83222	-0.14383	-0.61702	-0.37379	-0.84858	-0.83106	-0.53717	-0.94534	-0.51514	0.456432	-0.43679	0.345129	-0.1459	-0.38847	-0.65505	0.177779	-0.18177	0.040713	-0.09382	-0.26792	-0.34028	-0.23089	-0.46469	0.073153	-0.96508	0.026136	0.967553
or0770	carbamate kinase	Contig140_gene378	E	-1.13185	-1.12065	-0.88131	0.097053	-1.19329	-0.8538	-0.84109	-0.43056	-0.63758	-0.18375	0.039219	-1.4879	-1.42833	-0.97801	-0.28179	-0.55419	-0.91558	-1.0084	-1.16281	0.26576	-0.89346	0.110305	-0.74496	-0.77298	-1.35297	-1.59477	-0.63385	0.063843	0.114342	0.036649	-0.20681	-0.99603	-0.98906	-0.9245	-1.10179	-1.03259	-2.0267	-0.83422	-0.96686	-0.97676	-1.04834	-1.19349	-0.99111	-0.39695	-0.90563	0.812696
or0771	Arginine repressor	Contig140_gene379	K	-2.06412	-1.17668	-0.48169	-0.07734	-1.20304	-0.83923	-1.05871	-0.51782	-0.7062	-0.58095	-0.32568	-1.0972	-0.89993	-0.82144	-0.14457	-0.64301	-1.06963	-0.75579	-0.74397	-0.44058	-0.48821	-0.57082	-0.64128	-0.89677	-0.93863	-0.91301	-0.8993	0.04676	0.433163	-0.13002	-0.17686	-0.87523	-1.21072	-1.02278	-1.33686	-0.92639		-0.81027	-1.22303	-2.6471	-1.24176	-0.86619	-1.49522	-0.15577	-1.1311	1.12968
or0772	D-alanine--D-alanine ligase	Contig140_gene380	M	1.00533	0.636452	0.993618	0.498982	1.06987	1.00991	1.10244	1.21248	1.08007	0.997631	1.32562	0.944922	1.15584	1.19866	1.08144	1.24219	1.15336	0.985245	0.963236	1.09621	1.2663	0.888754	0.995402	1.03671	0.958906	1.16713	1.16508	0.697355	1.16052	1.39198	1.11512	0.40026	0.635992	1.11147	1.19108	1.01315	1.16141	1.27256	1.17017	1.1517	1.17577	0.644145	1.167		1.17049	1.2381
or0773	Domain of unknown function DUF1934	Contig140_gene381	S	1.08423	1.16533	0.957481	0.882488	1.34155	1.29186	1.26282	1.07662	0.709359	1.24253	0.733439	1.10323	1.34973	1.2712	0.844992	1.1123	0.853851	1.14435	1.13356	1.01052	0.701652	1.14772	0.797075	1.55509	1.36368	1.28433	1.14253	0.935133	1.19385	1.1732	1.13558	0.615488	0.646608	0.753422	1.51707	1.39658	1.12031	1.221	1.19149	1.1326	1.12242	0.887821	1.20881	0.667712	0.844558	1.43537
or0774	Arginyl-tRNA synthetase	Contig140_gene382	J	1.04704	0.802449	1.3158	0.48084	0.998879	0.898646	0.998577	1.03814	0.441132	0.876191	0.435636	0.759062	0.71206	0.731689	0.614717	0.954611	0.860272	0.478335	0.623595	0.811351	0.438871	0.651723	0.572628	0.911114	0.998657		1.13143	0.641138	1.0122	1.32102	1.4342	0.586387	0.706559	0.875282	1.14942	0.927934	1.02542	1.20657	1.30107	1.15109	1.01132	0.839996	0.903374		1.0354	1.06691
or0775	Zn-dependent hydrolase of the beta-lactamase fold-like protein protein	Contig140_gene383	R	1.91155	2.07386	1.75375	1.31413	1.97885	2.05737	1.97749	2.01869	1.465	2.12931	1.6095	2.0044	2.07795	1.92226	1.80896	2.0143	1.92789	1.77205	2.05164	1.86368	1.95325	1.93519	1.77024	2.19367	1.8802	2.10019	1.90413	2.39162	1.41078	1.90165	1.43195	1.67087	1.54866	1.85143	2.16341	1.83529	1.87543	1.93023	1.76132	1.7407	1.74838	1.46398	2.04157	1.71619	1.04084	1.60951
or0776	Sulfate-transporting ATPase	Contig140_gene384	V	-1.51421	-1.20108	-0.52875	-0.67182	-1.22125	-0.92749	-1.11845	-0.6924	-1.22057	-0.47699	-0.7316	-0.28084	-1.12065	-1.10513	-0.85881	-0.94211	-0.77635	-1.01187	-1.15665	-1.01138	-0.33305	-0.88407	-0.87683	-0.99293	-1.02404	-1.16604	-0.6886	-0.7745	-0.9077	-1.26848	-1.22251	-1.66179	-1.11319	-2.17138	-1.51987	-1.16377	-1.16387	-1.41246	-1.08009	-1.45738	-1.47677	-1.13668	-1.04859		-0.67357	-0.8166
or0777	ABC-2 type transporter	Contig140_gene385	C	-1.49783	-1.45105	-1.06315	-1.4947	-1.2196	-1.01874	-1.18624	-1.20193	-0.89885	-0.66656	-0.66179	-1.06091	-1.35452	-0.78138	-1.29269	-1.2631	-1.04358	-1.09007	-0.89699	-0.47038	-1.64769	-0.59201	-0.56326	-1.31893	-1.17979	-1.44615	-1.05073	-0.72983	-1.01445	-0.91908	-0.95006	-1.00718	-0.86302	-0.957	-1.13922	-2.49811	-1.02611	-1.1222	-1.5553	-1.33872	-1.25714	-1.3655	-1.03212	-0.53403	-1.2115	-1.42083
or0778	ABC-2 type transporter	Contig140_gene386	V	-0.96149	-1.12754	-1.40146	-1.49352	-1.59507	-1.74066	-1.70501	-1.45372	-1.32408	-1.51645	-1.23072	0.342223	-1.88248	-1.12907	-1.6639	-1.25948	-1.4456	-1.84682	-1.13667		-1.29761	-1.53416	-1.04249	-1.74845	-1.55054	-1.91775	-0.48342	-2.04681	-1.14502	-2.1595	-0.90501	-0.68667	-1.35197	-1.12618	-1.23505	-1.42869	-0.82665	-1.16422	-1.48982	-1.21559	-1.35105	-1.53178	-1.11024	-2.19193	-1.4729	-1.52738
or0779	ATP-binding region ATPase domain protein	Contig140_gene387	T	-0.73796	-0.43342	-1.39403	-1.60666	-1.008	-1.04261	-0.93541	-1.00783	-0.58743	-0.6211	-1.02689	-0.91424	-0.93125	-0.86736	-1.58377	-0.93413	-1.05903	-1.15148	-1.2476	-0.75045	-1.87251	-0.30206	-1.20723	-1.50947	-1.1721	-0.78653	-0.44093	0.115231	-0.88331	-0.37963	-0.8595	-1.08122	-1.13139	-1.16926	-0.91099	-0.58715	-0.77292	-0.85437	-0.74207	-0.57987	-0.71903	-0.75546	-0.87163	0.322864	-1.28081	-0.88513
or0780	response regulator receiver	Contig140_gene388	T	-0.76617	-0.51488	-0.48971	-1.73325	-0.93465	-1.16889	-0.95269	-0.84293	-0.32074	-0.37714	-0.61581	-0.9496	-1.02493	-0.41396	-1.1667	-0.65299	-0.26646	-1.31982	-1.10924	-0.23088	-1.25475	-0.42784	-0.52978	-0.58378	-0.46068	-0.19883	0.174184	-0.67838	-0.8088	-0.30135	-1.32465	-0.56894	-1.00138	-1.01534	-1.05802	-0.93847	-0.5177	-0.82793	-0.62082	-0.51687	-0.78082	-0.58174	-0.91252	-0.30711	-1.14363	-0.9512
or0781	hypothetical protein	Contig140_gene389		0.732313	0.758053	0.583467	-0.44024	0.286363	0.156103	0.309374	0.296177	0.736063	0.870277	0.681072	0.463012	0.476192	0.630395	0.270613	0.573252	0.70641	0.149251	0.237966	0.709337	0.109907	0.697956	0.621126	0.211608	0.067986	0.509481	0.45158	0.15741	0.258062	0.113864	0.093449	-0.2748	0.736371	0.390483	0.419039	0.656574	0.384919	0.593539	0.369836	0.670072	0.569776	0.669383	0.447535	0.086248	0.052379	0.373756
or0782	amino acid transporter-like protein protein	Contig140_gene390	E	0.335968	0.241659	0.26832	-1.20382	-0.11448	-0.28943	-0.12231	-0.21939	-0.17041	0.302195	0.51669	0.210792	-0.4057	0.014647	-0.2792	-0.17371	-0.08102	-0.58851	-0.5084	0.255569	-0.97815	0.762993	-0.42205	-0.44925	-0.37838	-0.09747	0.504336	0.047573	0.175642	0.497159	-0.12601	-0.70582	-0.67579	-0.29159	0.20208	0.166562	0.046655	0.152645	0.527199	0.370211	0.180331	0.255278	0.116214	0.3611	0.210487	-0.03167
or0783	Threonine aldolase	Contig140_gene391	E	0.404829	0.652029	0.106475	-1.56915	0.168898	-0.0036	0.236165	0.010842	-0.07006	0.47487	0.137103	0.057176	0.045173	0.222002	-0.39786	0.132431	0.17266	0.115953	-0.07986	0.328639	-1.11342	0.273798	-0.20021	-0.24082	-0.20983	0.094072	-0.17605	0.411889	0.231147	0.282363	-0.06643	-0.02699	0.785137	0.031681	0.171613	0.345967	-0.04908	0.057078	0.163247	0.239926	0.026353	0.338397	0.147133	0.488849	0.125278	0.187545
or0784	NADP-dependent oxidoreductase domain	Contig140_gene392	R	0.566272	0.636232	0.05093	-0.34407	0.391493	0.350511	0.502666	0.363158	-0.08089	-0.06808	-0.0696	-0.22835	-0.23982	-0.009	-0.08177	-0.16714	-0.08868	-0.07075	-0.00968	-0.03313	-1.01988	-0.06306	-0.03465	0.14305	0.0928	0.156525	-0.02539	0.179471	0.824176	0.615347	0.569689	0.664381	0.562767	0.63981	0.380679	0.674079	0.65343	0.533014	0.401811	0.614608	0.458416	0.911457	0.620815	0.155616	0.596704	0.508341
or0785	hypothetical protein	Contig140_gene595		0.53086	0.724641	0.508803	0.820098	0.298363	0.197792	0.445651	0.498306	0.538537	0.533146	0.584325	0.442084	0.517881	0.781615	0.820528	0.697877	0.583257	0.497791	0.410024	0.810449	1.01965	0.691639	0.930475	0.660747	0.463203	0.250637	0.409192	-0.67212	0.547757	-0.47105	0.836661	0.4337	0.463958	0.88575	0.63739	0.516236	0.541226	0.415917	0.448038	0.577014	0.682955	0.30349	0.737263	-0.66747	0.486515	0.558554
or0786	hypothetical protein	Contig140_gene393		1.34966	1.61033	1.65255	-0.05573	1.44383	1.32227	1.35482	1.46903	1.54574	1.81072	1.29678	1.54101	1.51439	1.25717	0.963734	1.73928	1.67548	2.04696	1.47271	1.57085	0.571675	1.64918	1.1657	1.04408	1.28154	2.08745	2.0687	1.0995	1.0794	1.18063	0.668598	0.61255	1.13371	0.541112	0.967867	1.23455	1.24282	1.07289	1.05811	1.25478	1.17422	1.56464	1.31992	1.13226	0.982606	0.868564
or0787	methylated-DNA/protein-cysteine methyltransferase	Contig140_gene394	L	1.3077	1.48339	1.49039	0.651869	1.15002	1.27465	1.2956	1.35613	1.31983	1.73558	1.25984	1.45156	1.24504	1.41816	1.39087	1.63774	1.51387	1.55993	1.12002	1.60015	0.869605	1.75622	1.3713	0.939957	1.04605		1.50816	1.04899	1.01483	1.09768	0.67031	0.541036	0.377821	0.721306	0.98814	1.20823	1.0239	0.929119	1.25734	1.26464	1.03347	1.4991	1.37784	0.729517	0.899692	0.836844
or0788	proton-coupled thiamine transporter YuaJ	Contig140_gene395	S	0.119107	-0.16818	-0.1887	-0.63034	-0.18672	-0.2131	-0.16108	-0.30559	-0.06982	-0.15583	0.010213	-0.22663	-0.28244	-0.30585	-0.61904	-0.18249	0.109602	-0.35545	-0.39357	-0.15865	-0.22172	-0.34008	0.042402	-0.82208	-0.65211	-0.58121	-0.83007	-0.24563	0.277569	-0.33532	0.157542	-0.53928	-0.5887	-0.77788	0.141777	0.19513	0.286235	0.227532	0.225338	0.242582	0.044938	0.247629	-0.21965	-0.51523	0.149839	0.236476
or0789	Monogalactosyldiacylglycerol synthase	Contig140_gene396	M	0.401265	0.048577	0.441622	0.21776	0.221964	0.408995	0.65432	0.740079	0.629746	0.575121	0.546002	0.710564	0.391884	0.669749	0.773835	0.68988	0.447732	0.462194	0.206263	0.656848	0.365083	0.607899	0.593819	0.128541	0.197333	0.460517	0.326523	-0.5798	0.409244	-0.01139	0.35857	0.439637	0.428478	0.149552	0.244677	0.480459	0.602922	0.629717	0.480056	0.663869	0.534114	0.624579	0.203941	0.030666	0.381933	0.36028
or0790	phosphoesterase PA-phosphatase related	Contig140_gene596		-0.04101	0.003135	-0.04275	-0.09792	-0.02615	-0.04855	-0.18397	-0.50037	0.115061	-0.00318	-0.29516	-0.23657	-0.21434	0.005564	-0.18882	0.049324	-0.07283	-0.28752	-0.18589	0.05153	0.07617	-0.03196	0.031584	-0.17351	-0.21445	-0.0382	-0.21498	-0.57628	-0.05197	-0.51248	0.399974	-0.28741	-0.23584	-0.35898	0.245556	0.088359	0.119684	-0.02797	0.321455	0.174386	-0.15089	-0.24483	-0.20837	-0.89249		0.09948
or0791	hypothetical protein	Contig140_gene597		-0.87358	-1.01549	-0.76528	-0.34758	-0.82543	-0.97866	-0.85172	-0.79459	-0.22362	-0.45216	-0.61779	-0.60048	-0.5641	-0.66849	-0.5401	-0.84409	-0.78985	-1.01342	-0.87638	-0.65939	-0.40854	-0.62624	-0.82981	-0.278	-0.48831	-0.45192	0.215743	-1.19981	-0.60264	-1.29043	-0.48597	-1.0717	-1.28182	-1.2255	-0.51266	-0.12714	-0.47484	-0.57472	-0.47987	-0.41158	-0.37922	-0.66556	-0.47537	-1.491	-0.58136	-0.51263
or0792	Rubrerythrin	Contig140_gene397		1.37298	1.37907	0.549627	0.622938	1.20211	1.22617	0.817342	0.767929	0.621776	0.612611	0.284555	1.02692	1.16043	0.667501	0.546681	0.462528	0.982011	0.342404	0.913327	0.846738	1.0757	0.700859	0.435084	1.65297	1.44193	0.869156	1.24455	0.027885	0.879353	0.27285	0.735228	1.17213	0.856391	1.40871	1.44262	1.22316	1.30642	1.42445	1.2277	0.975101	1.05496	0.911348	0.857926	-0.1335	0.62501	0.714495
or0793	hypothetical protein	Contig7_or0794		2.27993	2.06354	2.19974	2.19133					2.66356	2.19733	2.60149			2.47757	2.74772	2.38112	2.22914			2.45523	2.48107	2.35679	2.35317						1.68024		1.52073	2.42649	2.05898	2.14489	2.17421	1.9263	1.71951	2.15566	2.1743	1.96868	1.99603	2.33117	2.10653		1.53837	1.66821
or0794	hypothetical protein	Contig140_gene398	G	0.239515	0.146249	0.196771	0.215328	0.565702	0.548599	0.44467	0.473033	0.503868	-0.01813	-0.00833	0.408135	0.085713	0.155122	0.113709	0.196251	0.204701	-0.22936	-0.04271	0.36821	0.635083	0.156925	0.306584	0.580218	0.624184	0.276724	0.400894	-0.82793	0.258642	-0.46372	0.881294	-0.37894	-0.66552	-0.56758	-0.02038	0.057545	0.313696	-0.0026	0.044496	0.24173	0.434012	-0.20147	-0.19561	-0.50442	0.872791	0.763943
or0795	SNF2-related protein	Contig140_gene399	K	0.052072	0.152223	-0.14528	-0.28931	0.351847	0.152016	-0.0881	-0.45092	-0.43008	0.023256	-0.59904	0.259244	0.333568	-0.17109	-0.44492	-0.45378	-0.06912	0.058818	0.120613	-0.24726	-0.54726	-0.16331	-0.69276	0.328408	0.322578	0.331949	0.243256	-0.71127	0.436117	-0.1883	0.073531	-0.40936	-0.58235	-0.66215	0.381968	0.276766	0.386924	0.380666	0.073094	0.15814	0.282729	-0.2999	-0.27518	-0.97417	-0.21943	0.311889
or0796	hypothetical protein	Contig140_gene400		0.337556	0.505075	0.314533	0.31992	0.300112	0.169225	0.461145	0.452673	0.917221	0.530679	0.574515	0.957098	0.788775	0.771005	0.767229	1.01639	0.903493	0.602924	0.386033	1.03562	1.02814	0.916947	0.740504	0.82101	0.671187	1.01807	1.23861	-0.12494	1.15918	0.25955	0.976551	0.619169	-0.02483	0.762078	1.10615	0.567196	0.831997	1.3341	0.693809	0.878235	1.29628	0.454	0.841362	-0.34992	0.550981	0.423168
or0797	hypothetical protein	Contig140_gene401		0.549934	0.418777	0.562718	0.032287	0.476318	0.6545	0.850308	0.611446	0.497898	1.13534	0.448518	1.4365	1.38612	0.949561	0.685653	0.809781	1.16273	0.707316	0.533	1.12312	1.08718	1.17093	0.676607	0.436967	0.407096	1.2978	1.07942	0.627217	1.53115	1.0188	1.36371	0.664888	0.348763	0.955828	1.37253	0.569101	0.8435	1.23693	1.05084	0.936997	1.74343	1.11172	0.749172	-0.01625	0.553492	0.566008
or0798	hypothetical protein	Contig140_gene402		1.08675	0.682968	0.796568	1.05648	1.33726	1.2628	1.76982	1.93015	1.93214	1.51186	1.74242	1.83542	1.45756	1.51681	1.77797	1.59689	1.79455	0.831235	0.7071	1.511	2.17456	1.43249	1.65813	1.2014	1.22661	1.39722	1.3416	0.945985	1.84813	1.50233	2.20444	1.49043	0.975274	1.0256	1.63909	1.00554	1.32572	1.81015	1.59069	1.80201	2.26673	1.32456	1.40876	0.352385	1.78898	1.09544
or0799	hypothetical protein	Contig140_gene403		0.241268	-0.18735	-0.20545	-0.1305	0.641475	0.635717	0.943715	0.761529	0.975471	0.180888	0.630397	0.838098	1.06365	0.592032	0.786816	0.429952	0.985114	0.130466	0.071906	0.725466	1.35115	0.49933	0.862841	0.50429	0.371491	0.382645	0.744238	1.41292	0.785271	1.53398	1.31616	0.058267	0.21413	0.282339	0.506172	0.006885	0.208505	0.324658	0.676151	0.315062	0.693882	0.798362	0.399313	0.283102	0.12228	0.382254
or0800	hypothetical protein	Contig140_gene404		-0.02738	-0.30794	-0.23723	0.058462	0.053595	-0.0568	0.216598	0.241829	1.0144	0.375937	0.781952	0.746745	0.425193	0.427942	0.962784	0.668585	0.974375	-0.25699	-0.31335	0.772124	1.37692	0.353911	0.577695	0.021203	0.01943	0.150311	0.603246	-0.41611	0.355483	0.219204	0.815647	-0.08729	0.297351	-0.10158	-0.08235	0.124737	-0.29099	-0.25096	-0.20903	-0.03014	0.494599	0.084619	0.137877	-0.71883	0.133327	-0.23973
or0801	hypothetical protein	Contig140_gene598		-0.34342	-0.32008	-0.45622	-0.18796	-0.3562	-0.32125	-0.31894	-0.38391	0.620631	0.22946	0.384849	0.230559	0.057399	0.265445	0.384775	0.218941	0.503834	-0.17204	-0.31469	0.25739	0.603443	-0.07894	0.281763	-0.70819	-0.81494	-0.49068	-0.44193	-0.44767	-0.21683	-0.38634	0.086898	-0.29796	-0.14156	-0.18334	-0.22299	-0.32227	-0.25624	-0.34542	-0.14092	-0.29339	-0.03482	-0.02928	-0.02287	-0.43905	-0.12557	-0.26272
or0802	N-acetyl-gamma-glutamyl-phosphate reductase	Contig140_gene405	E	1.20755	1.06544	0.871003	0.686774	1.1961	1.07256	0.876224	0.685615	-0.17612	1.17931	1.06383	0.699036	1.1596	1.1492	0.923963	1.00938	1.22813	1.19027	1.41947	1.19989	1.49498	1.32707	1.17829	0.812731	1.01148	1.47662	0.571849	0.176526	0.614854	1.17415	1.56654	0.457449	0.108363	0.370701	0.946466	0.477213	0.859428	1.33817	1.17597	0.882091	1.81449	1.43366	1.38795	0.051072	1.29469	-1.19494
or0803	Arginine biosynthesis bifunctional protein ArgJ	Contig140_gene406	E	1.05929	0.968183	0.532228	0.41245	1.17643	0.688479	0.639275	0.591002	-0.54217	1.31832	0.525851	0.912639	1.24111	1.06717	0.506563	1.13053	1.23504	0.985115	1.46355	0.795494	1.07035	1.04285	0.587261	1.29615	1.32118	1.41439	0.898274	0.500662	0.89318	1.41534	0.880733	0.056806	0.363168	0.501692	0.879817	0.663881	0.592885	1.14216	1.06442	1.20125	1.51992	1.15684	1.16417	0.463525	0.542219	-0.93672
or0804	acetylglutamate kinase	Contig140_gene407	E	1.32337	1.2258	1.16007	1.34346	1.50276	1.52002	1.13236	0.951404	0.63558	1.39115	1.33607	1.25337	1.65798	1.23071	1.40967	1.24264	1.22429	1.59147	1.91244	1.3915	1.60046	1.6308	1.50836	1.2366	1.39996	1.54508	1.08587	0.624255	0.543498	1.43102	1.34125	0.729583	0.079829	0.256464	1.01855	0.616175	0.950904	1.19668	1.27096	1.12155	1.53537	1.15858	1.35795	0.665821	1.3629	-1.25528
or0805	Acetylornithine/succinyldiaminopimelate aminotransferase	Contig140_gene408	E	1.17722	1.05004	0.829125	0.67056	1.70388	1.44936	1.40085	1.2065	0.052375	1.46962	1.0794	1.48875	1.67204	1.37455	1.10709	1.42698	1.75456	1.4675	2.06613	1.19647	1.38941	1.38553	1.03284	1.59301	1.55878	1.67394	1.03125	1.54697	1.5167	2.19143	1.4908	-0.16215	0.298483	0.534555	1.0164	0.649374	0.481008	1.25844	1.02168	1.15936	1.73467	1.33355	1.29721	1.6268	1.30549	-0.86371
or0806	carbamoyl-phosphate synthase, small subunit	Contig140_gene409	E	1.44272	1.35579	1.36819	0.627933	1.22217	1.34108	1.05663	0.931037	0.29095	1.58041	0.997471	1.0843	1.83696	1.16988	0.851145	1.53827	1.25686	1.66264	1.08191	1.23749	0.91401	1.60394	1.27776	1.70532	1.77092	1.74372	1.34706	1.48277	1.23012	1.48972	1.48435	0.214007	0.645927	0.804011	1.16605	0.978988	0.936161	1.28731	1.24743	1.17556	1.53784	1.66267	2.03358	1.63299	1.39384	-1.01765
or0807	carbamoyl-phosphate synthase, large subunit	Contig140_gene410	E	0.624102	0.379534	0.146591	0.181202	0.963196	0.88166	0.790065	0.578991	-0.02486	0.726802	0.999076	0.035889	0.553366	0.674212	0.783525	0.576856	0.59049	0.410521	-0.17404	0.557608	0.717251	0.445731	0.56117	1.04997	0.948706	0.499768	-0.29591	0.122208	0.756705	1.34715	1.04684	-0.14085	0.005225	-0.19747	0.410706	0.332653	0.33484	0.792556	0.911138	0.663874	1.00339	1.55837	1.09689	0.467348	0.412481	-0.63541
or0808	Argininosuccinate synthase	Contig140_gene411	E	1.36088	1.3238	0.879984	0.854654	1.58928	1.45149	1.24551	1.16908	0.221433	1.20705	1.36229	0.697946	1.50341	1.21445	1.20639	1.10473	0.986086	1.66378	1.60211	1.08944	0.825987	1.28589	1.22081	1.55959	1.72197	1.59846	0.805473	0.881928	1.03296	1.91544	1.13207	0.447258	0.464229	0.564904	1.06639	0.697663	0.918075	1.25817	1.12184	1.17171	1.47428	1.83019	2.00052	1.01405	1.29589	-1.48892
or0809	Argininosuccinate lyase	Contig140_gene412	E	0.855471	0.725386	0.311021	0.498932	1.07227	1.04637	0.970203	0.870231	-0.22252	0.64594	0.94393	0.009454	0.531341	0.716458	0.796015	0.565548	0.600942	0.74493	0.408289	0.526063	0.811975	0.509667	0.805431	0.936177	1.19412	0.74371	-0.07963	0.117297	0.907264	1.06665	1.36697	0.087857	-0.07995	-0.03878	0.487265	0.52638	0.252646	0.772638	0.857676	0.783021	1.27196	1.43969	1.28897	0.66505	1.06508	-0.92355
or0810	CoA-disulfide reductase	Contig140_gene413	R	-0.51062	-0.34781	-1.08277	-0.67661	-0.51105	-0.43968	-0.45712	-0.56853	-0.55814	-0.98486	-0.47491	-1.03997	-0.86288	-0.6362	-0.70362	-0.70274	-0.64595	-1.09379	-0.93703	-0.5646	-0.53668	-0.79882	-0.79145	-0.70167	-0.76218	-0.6496	-0.80518	-0.61703	-0.5482	-0.65747	-0.72489	-1.45596	-0.82322	-0.91202	-0.6419	-0.89585	-0.49231	-0.6145	-0.42886	-0.74379	-0.56946	-0.21431	-0.3109	-0.56335	-0.38822	-0.38735
or0811	SNARE associated Golgi protein	Contig140_gene414	S	0.624518	0.800887	0.79582	0.919775	0.563838	0.686239	0.862773	0.864575	0.760855	0.924964	0.987454	0.69485	0.64867	0.837776	0.958393	1.2456	1.40893	1.07983	0.923649	1.16728	1.29442	1.1757	1.46035	0.418681	0.332869	0.746079	0.474542	-0.47706	0.767335	-0.24314	0.898118	0.574126	0.636763	0.646748	0.957562	0.789138	0.844332	1.0848	1.11481	1.04802	1.10909	1.03737	0.895121	-0.41031	0.844636	0.669279
or0812	Iron dependent repressor, N-terminal	Contig140_gene415	K	-1.41745	-1.29288	-1.22222	-0.68963	-1.50363	-1.00055	-1.41284	-1.24633	-1.15058	-1.00977	-0.8188	-1.5972	-1.65007	-1.23922	-0.92205	-1.31746	-0.86143	-1.41585	-1.10724	-1.21577	-0.71273	-1.30233	-1.15876	-0.9256	-1.20755	-1.33076	-1.48626	-0.78963	-1.49012	-1.14765	-1.41592	-0.47921	-1.67938	-1.24398	-0.44486	-1.75897	-1.04385	-0.97477	-0.38425	-0.31999	-1.35367	-1.1806	-1.6391	-0.56043	-1.3414	-1.58292
or0813	Manganese transport protein mntH	Contig140_gene416	P	-1.71171	-1.51232	-1.81693	-0.84876	-1.73191	-1.96286	-1.96409	-1.73334	-1.2222	-1.57558	-0.98053	-2.01311	-1.89305	-1.62147	-1.16323	-1.50185	-1.22575	-2.03406	-1.69061	-1.36197	-0.91275	-1.58742	-1.16707	-1.486	-1.62036	-1.80882	-1.88319	-1.46539	-1.85238	-1.88432	-1.46995	-1.07753	-1.62684	-1.79597	-1.21327	-1.51965	-1.57449	-1.47619	-0.98486	-1.28098	-1.79958	-1.69087	-1.49567	-1.66633	-1.57451	-1.53944
or0814	desulfoferrodoxin	Contig140_gene417	C	0.029315	0.289793	0.640273	0.427512	0.377453	0.281528	0.006832	-0.02438	0.618637	0.200436	0.127755	0.067909	-0.08843	0.325435	0.095104	0.453159	0.206368	0.283417	0.068518	0.431838	0.214205	0.350694	0.223526	0.45831	0.220133	0.071298	-0.20419	0.695995	0.910653	0.439688	0.786979	0.236791	0.421013	0.198241	1.18678	0.87449	0.789993	0.757757	0.74449	0.806745	0.706585	0.554402	0.593103	0.251555	0.466602	0.477938
or0815	Aspartate ammonia-lyase	Contig140_gene418	E	0.184943	0.358924	0.187772	0.147737	0.163074	0.263609	0.190914	0.030427	-0.03476	-0.17751	-0.26116	-0.53227	-0.23517	-0.31296	-0.61793	-0.15592	-0.06764	-0.14622	-0.01193	-0.28737	-0.20935	-0.02891	-0.02002	0.454948	0.325908	-0.00943	-0.24281	-0.30335	0.482847	-0.2756	0.41451	-0.47387	-0.18138	-0.41065	0.509359	0.535382	0.477933	0.325304	0.759662	0.569084	0.298969	0.065198	0.002149	-0.43071	0.359607	0.546853
or0816	small GTP-binding protein	Contig140_gene419	R	0.153841	0.175249	-0.12876	-0.19864	0.075708	0.081416	-0.02271	-0.16415	-0.44243	-0.39074	-0.53658	-0.62077	-0.44837	-0.57127	-0.57005	-0.49735	-0.37425	-0.49564	-0.27571	-0.58971	-0.48376	-0.36742	-0.39127	0.383016	0.16503	-0.24372	-0.48191	-0.05596	0.442806	0.044751	0.263577	-0.82191	-0.5088	-0.39938	0.486757	0.473331	0.261574	0.081386	0.555118	0.391336	0.01362	0.030401	0.023952	-0.03156	0.508398	0.622316
or0817	major facilitator superfamily MFS_1	Contig140_gene420		-0.77857	-0.74512	-0.54221	-0.31303	-0.61841	-0.54761	-0.42547	-0.6158	0.445673	-0.25415	-0.09828	-0.2039	-0.24822	-0.08996	0.141992	-0.35715	-0.25642	-0.84101	-0.79906	-0.15897	-0.14361	-0.49642	-0.43038	-0.56113	-0.67622	-0.5554	-0.23079	-0.55133	-0.46298	-0.60645	-0.52236	-0.99997	-1.06277	-1.04509	-0.4446	-0.41502	-0.55503	-0.47498	-0.24095	-0.42075	-0.27932	-0.28271	-0.47486	-0.67025	-0.31653	-0.40613
or0818	helix-turn-helix domain protein	Contig140_gene421		-0.65846	-0.74511	-0.02197	0.088341	-0.23777	-0.30744	-0.57454	-0.48752	0.328675	0.254445	-0.19042	0.421766	0.413737	0.196908	-0.06289	0.136941	0.170452	0.26541	0.352082	0.169043	0.270642	-0.17236	-0.08785	-0.32061	-0.34599	0.236505	0.374703	-0.56646	-0.31916	-0.63375	-0.53095	-1.23331	-0.30378	-0.69346	-0.46084	-0.27141	-0.67264	-0.39018	-0.40344	-0.76791	-0.21896	-0.39257	-0.57505	-0.20574	-0.48372	-0.19578
or0819	MazG family protein	Contig140_gene422	R	1.19023	1.12139	0.546253	0.293159	1.02424	1.00463	0.715111	0.830742	0.676706	0.507891	0.042591	0.554865	0.378522	0.531229	0.237052	0.582086	0.34307	0.269524	0.538062	0.610394	0.562271	0.57083	0.114133	1.45701	1.27204	0.746055	0.539605	0.028591	1.01008	0.83658	1.16266	1.15723	0.302024	0.70401	1.28471	0.950285	1.31691	1.11851	0.879518	1.33616	0.989895	0.244081	0.411416	-0.10182	0.991673	1.02221
or0820	histone family protein DNA-binding protein	Contig140_gene423	L	1.77772	1.51429	0.996929	1.18465	1.25689	1.39471	1.11627	1.18103	0.870595	1.26011	1.14231	1.1439	1.06019	1.15721	1.21591	0.561825	0.74856	0.923289	1.40214	1.10169	1.23074	0.740258	0.560481	1.51237	1.56415	0.994393	1.21147	0.882765	1.23086	1.13646	1.03209	2.36326	1.82865	1.91127	1.3566	1.14142	1.43697	1.66628	0.996604	1.15187	1.36038	0.93157	0.958827	0.365094	0.891868	1.22523
or0821	RNA-binding S4 domain protein	Contig140_gene424	J	-0.16044	-0.13741	-0.69223	-0.87883	0.067805	-0.25028	-0.16702	-0.27156	-0.40078	-0.71842	-0.48868	-0.47103	-0.63503	-0.20254	-0.30013	-0.58522	-0.50451	-0.84691	-0.55007	-0.59855	-0.39675	-0.96497	-1.04989	-0.21955	-0.21838	-0.59982	-0.678	-0.05537	0.418845	0.346169	0.385095	0.119728	0.466373	0.730188	-0.34761	-0.10351	-0.49969	0.070813	-0.36103	-0.22702	-0.2523	-0.30976	-0.51738	0.029334	0.238361	0.714888
or0822	SpoIID/LytB domain protein	Contig140_gene425	D	-0.36805	-0.37655	-0.94055	-0.67843	-0.81276	-1.14293	-1.15754	-1.37043	-0.69712	-0.59677	-1.22766	-1.62562	-1.35353	-0.84697	-1.20442	-1.09452		-1.33342	-1.06766	-0.77386	-0.0786	-0.81133	-0.98676	-1.16505	-1.05418	-1.28213	-1.51022	-0.55404	-0.30133	-0.46272	-0.15712	-0.92506	-1.00336	-0.44773	-0.35884	-0.62055	-0.67039	-0.70096	-0.67697	-0.88129	-0.51454	-1.09288	-1.21194	-0.65365	-1.16133	-0.2582
or0823	sporulation protein YabP	Contig140_gene426		-1.15378	-1.61861	-1.65195	-1.47007	-1.73861	-1.63357	-1.76076	-1.80216	-1.87466	-1.70853	-1.44954	-1.65488	-1.67877	-1.31401	-1.58697	-1.51995	-1.19429	-1.28361	-1.21039	-1.62933	-1.27369	-1.47566	-1.33316	-1.5527	-1.55282	-1.39383	-1.63659	-0.59375	-1.54844	-0.92457	-1.37396	-1.23113	-1.04356	-1.29622	-1.04838	-1.16574	-1.3285	-0.72692	-0.80816	-0.653	-0.24575	-1.2006	-1.18826	-0.77877	-1.78479	-1.42055
or0824	HAD-superfamily hydrolase, subfamily IB (PSPase-like)	Contig140_gene428	S	0.22541	0.303904	0.131778	-0.08838	0.18042	0.081379	0.0307	-0.03595	-0.37128	0.493162	-0.53209	0.360054	0.031486	0.230754	-0.19574	0.486832	0.234604	0.074008	0.295724	0.452906	0.086673	0.501397	-0.11505	-0.04729	0.181267	0.409282	0.160693	-0.27128	0.307326	0.026198	0.151798	0.057012	0.273433	0.216448	0.390399	0.280899	0.36383	0.374654	0.004816	0.505167	0.619289	0.076583	-0.38221	-0.24993	0.096622	0.263511
or0825	Inorganic diphosphatase	Contig140_gene427	C	1.09381	1.3156	1.07303	1.21365	1.0507	1.30618	0.932318	0.677324	0.201998	0.835461	0.608267	0.812637	1.22727	0.815082	0.577034	0.784431	1.08112	0.428305	1.32594	0.829429	1.05091	1.19122	0.995456	1.20416	1.1384	1.24809	0.628676	-0.12262	0.961376	0.653669	1.15534	1.05678	0.415626	1.03632	1.25328	1.06979	1.29113	1.45308	0.97341	0.953714	1.20203	0.936332	0.657045	0.001959	0.693172	1.39388
or0826	spore cortex biosynthesis protein YabQ	Contig140_gene600		-0.45288	-0.13773	-0.63511	-0.20538	-1.08771	-0.89589	-1.02632	-0.9959	-0.62082	-0.46541	-0.73767	-0.87056	-0.82303	-0.65626	-0.63324	-0.60869	-0.67405	-1.18776	-0.88083	-0.42125	-0.3584	-0.71137	-0.63278	-0.54399	-0.8102	-0.83666	-0.75878	-1.52602	-1.14735	-1.82407	-0.71279	-0.46716	-0.4294	-0.8264	-0.60692	-0.58647	-0.33927	-0.5744	-0.39593	-0.5386	-0.6817	-0.5334	-0.73808	-1.77768	-1.0954	-0.79101
or0827	Septum formation initiator	Contig140_gene429		1.32422	1.30922	1.09035	1.38803	1.43132	1.58319	1.34136	1.30204	1.10438	1.26667	1.32887	1.2666	1.13429	1.22246	1.41166	1.04061	1.07804	0.822825	1.26028	1.32968	1.84974	1.2589	1.34033	1.32578	1.30731	0.929756	0.851654	0.483471	0.819011	0.525632	1.58085	1.24801	0.985311	1.03559	1.03963	0.944005	1.28575	1.37559	0.992979	0.856868	1.30124	0.861329	1.22929	0.119279	1.63242	0.821541
or0828	RNA binding S1 domain protein	Contig140_gene430	J	1.61726	1.89475	2.19984	2.01736	1.99936	2.02108	1.82735	1.75053	1.66425	1.91576	1.56089	2.3689	1.93738	1.85438	1.77973	2.05033	1.77265	2.00884	2.22392	1.90383	1.90807	2.16275	1.60296	2.52959	2.24464	2.09066	2.11691	1.93825	2.05612	1.73922	1.93733	1.46055	1.29846	2.0071	2.04424	1.77658	2.04738	2.26684	1.56915	2.06838	2.24615	1.51382	1.79037	1.9539	2.04173	2.24159
or0829	Ppx/GppA phosphatase	Contig140_gene431	F	0.534282	0.694218	0.103246	0.345726	1.07951	0.834051	0.597906	0.32674	-0.26905	-0.26396	0.002995	-0.04712	0.099357	-0.09041	0.018536	-0.24558	-0.04238	0.29045	0.411964	-0.15034	0.3594	0.005346		0.597155	0.789735	0.666591	-0.21909	0.706963	1.44085	1.10638	1.49319	0.049349	-0.52404	-0.0017	1.26814	0.700375	0.822734	1.06961	0.994265	0.78553	1.01689	0.242066	0.285451	0.274708	0.789743	1.33903
or0830	hypothetical protein	Contig140_gene432		0.411371	0.359517	0.309617	0.773742	0.50584	0.323044	0.329811	0.376567	0.518028	0.237195	0.463836	0.047674	-0.03427	0.300867	0.50623	0.286837	0.457841	-0.16456	0.195353	0.002738	0.544515	0.257409	0.409221	0.676648	0.815135	0.885773	0.275232	0.049631	0.830103	0.715659	0.918885	0.280409	0.488986	0.093892	0.581388	0.373612	0.357289	0.624535	0.357548	0.601975	1.07567	0.121387	0.364877	0.13136	1.14344	1.09218
or0831	protein of unknown function DUF955	Contig140_gene433		0.595361	0.363456	0.024465	0.441818	0.664826	0.284472	0.077392	0.158393	0.923203	0.535264	1.01084	0.506669	0.422191	0.41933	0.704787	0.699744	0.762512	0.794643	0.292514	0.562218	0.855193	0.362333	0.753627	0.307674	0.160458	0.231715	0.452522	-0.1132	0.197809	0.088729	0.086926	-0.10762	0.202916	0.066521	0.274797	0.340368	0.358792	0.18961	0.200142	0.280271	0.341058	0.650728	0.83114	0.174361	0.415375	0.165388
or0832	copper amine oxidase-like domain-containing protein	Contig140_gene434		0.667547	0.713161	0.073481	0.118438	1.31356	1.08438	0.990494	1.02786	1.12772	0.571722	0.932621	0.934022	0.678604	0.664203	0.7077	0.471486	0.454445	0.245665	-0.28216	0.466317	0.62579	0.151462	0.546148	1.17469	1.54033	0.411332	0.048155	1.36664	1.50749	1.9581	1.50173	0.190076	0.300509	0.030902	0.530067	0.702715	0.523772	0.646017	0.629639	0.534126	0.943238	1.12711	0.899689	1.43943	1.25851	1.39691
or0833	hypothetical protein	Contig140_gene435		0.865335	1.0396	0.551929	0.949829	0.99682	1.08909	1.18034	1.19411	1.69667	1.08003	1.41038	1.16585	1.18936	1.34789	1.65877	1.23646	1.02771	1.06586	1.06318	1.21888	1.37683	0.899002	1.23462	1.07678	1.31436	1.09682	1.339	0.355058	0.618963	0.554397	0.230292	0.512647	1.2183	1.39413	0.731742	0.862813	0.986471	0.588682	0.650514	0.651331	0.798771	1.16067	1.36518	0.524686	0.798181	0.900322
or0834	hypothetical protein	Contig140_gene436		0.798149	0.884349	0.489228	0.950415	0.955247	1.07094	1.17063	1.24959	1.79201	0.962137	1.61914	0.967536	0.921074	1.41162	1.55683	1.16126	1.29449	0.433061	0.006921	1.14678	1.51402	0.7616	1.18794	1.17864	1.50277	0.794423	0.971539	-0.00094	0.913341	0.369704	0.814385	0.847002	1.10389	0.855567	0.958875	1.07644	0.748966	0.859103	1.0323	0.853169	1.20479	1.19171	1.42938	0.460829	0.944982	0.767494
or0835	protein of unknown function DUF324	Contig140_gene437		0.822924	0.887649	0.556195	0.712986	1.15914	1.16693	1.33931	1.3875	1.68388	0.930428	1.34768	1.16889	1.24594	1.09662	1.37997	1.05237	0.989349	0.761612	0.696983	1.09216	1.04298	0.646659	0.890417	0.890143	0.887073	0.62445	0.694076	0.433543	0.865554	0.762777	0.930145	0.559832	1.08881	0.843033	0.749716	0.970915	0.889183	0.774464	0.971474	0.715415	0.807485	1.38454	1.05025	1.13404	1.04671	0.978105
or0836	protein of unknown function DUF324	Contig140_gene438	L	1.08366	1.6721		0.599763	1.23656	1.46714	1.24767	1.31137	1.50468	1.21896	1.05591	1.59049	1.58916	1.23076	0.946173	1.34686	1.12931	1.25322	1.03661	1.26256	1.07357	1.10992	1.05395	1.53295	1.48194	1.4466	1.83142	0.705992	0.826121	1.0285	0.769422	0.30227	1.06816	1.4158	1.42379	1.53643	1.09126	1.15657	1.29512	1.46433	1.43697	1.24872	1.67583	1.2406	0.499258	0.785633
or0837	hypothetical protein	Contig140_gene439		1.7143	1.58936	1.16815	1.67933	1.93888	2.30726	2.29836	2.45944	2.63397	1.72002	2.20288	2.16361	2.06221	2.19388	2.3277	1.84924	1.75954	1.51735	1.75027	1.8065	2.10905	1.57343	1.91784	1.76123	1.89171	1.53462	1.87452	1.6554	1.77431	1.51978	1.61911	1.5129	2.15225	1.92462	1.79364	1.86711	1.67358	1.67467	1.84182	1.70841	1.92344	2.4611	2.02421	2.43564	2.06915	1.78532
or0838	protein of unknown function DUF324	Contig140_gene440		1.1264	1.15954	0.783344	1.17149	1.40924	1.68936	1.5244	1.72933	2.40973	1.40218	1.92509	1.38235	1.54774	1.66309	1.99819	1.30664	1.41887	1.08452	1.04087	1.38363	1.76565	1.09496	1.42007	1.54187	1.79266	1.10994	1.286	0.413349	1.46378	0.430864	1.3641	2.21499	1.44649	1.29747	1.29822	1.38545	1.28083	1.5171	1.4288	1.25981	1.50429	1.70374	1.54363	1.14189	1.61768	1.41505
or0839	AIG2 family protein	Contig140_gene441		-0.50982	-0.26851	-0.62077	0.357089	-0.08055	-0.31069	-0.4004	-0.32774	0.384361	-0.17711	0.272385	0.014654	-0.08962	-0.29782	0.042452	-0.26065	-0.19895	-0.20879	-0.43291	-0.01524	0.119288	-0.50079	0.001451	-0.20097	-0.07602	-0.17341	-0.15975	-0.15154	-0.29618	-0.62809	-0.37717	-0.09212	0.07863	-0.13479	-0.20259	-1.37124	-0.20109	-0.08873	-0.39585	-0.27625	-0.19972	0.081141	-0.1023	-0.30081	-0.11657	-0.28163
or0840	helix-turn-helix domain protein	Contig140_gene442		-0.70554	-0.59412	-0.67224	-0.30475	-0.60283	-0.60777	-0.67913	-0.64649	-0.55139	-0.10757	-0.52541	-0.50957	-0.57673	-0.91774	-0.10809	-0.724	-0.62725	-0.87314	-0.79187	-0.57803	-0.40024	-0.5757	-0.44449	-0.56547	-0.58503	-0.81757	-0.98547	-0.57885	-0.53289	-0.33893	-0.54564	-0.84281	-0.84073	-1.17363	-0.4263	-0.17994	-0.4183	-0.35542	-0.27572	-0.36673	-0.25792	-0.36411	-0.61918	-0.22941	-1.05165	-0.39059
or0841	hypothetical protein	GR_Contig140_gene443		-0.92583	-1.56049	-1.92181	-2.28993	-1.82711	-1.97569	-2.26406	-2.27054	-1.72823	-0.39835	-1.6654	-1.5929	-1.51137	-1.59424	-1.7008	-1.30323	-1.51403	-1.23777	-1.99107	-1.62443	-1.9015	-1.28	-1.50463		-1.46979	-2.02005	-1.78516	-0.83424	-1.84831	-0.31058	-1.54667	-3.08191	-2.15899	-2.34403	-1.8616	-1.30143	-1.75425	-2.09689	-1.76733	-1.57313	-1.93174	-2.01847	-1.77607	-0.55283	-0.80446	-1.35261
or0842	transposase	Contig140_gene444		0.792083	0.823489	0.440206	0.571587	0.470192	0.571023	0.749478	0.637167	1.50102	1.0488	1.49486	1.1249	1.0794	1.46357	1.44005	1.24924	1.19029	0.778394	0.850829	1.0371	1.14714	0.92908	1.27242	0.396454	0.357195	0.42602	0.622205	0.24191	0.272282	0.205526	0.282293	0.721757	1.25707	1.23265	-0.02232	0.500259	0.129606	0.197293	0.126878	0.063283	0.563831	1.05467	1.0477	0.706567	0.544956	0.425085
or0843	transposase	Contig140_gene445	L	0.119733	0.433103	0.313739	0.236582	0.07831	0.167139	0.325493	0.317967	1.37434	0.75031	1.05639	0.800718	0.738565	1.10978	1.24172	0.896539	0.76858	0.671214	0.705174	0.908576	0.993358	0.602868	0.768871	-0.1434	-0.12831	0.053946	0.449292	-0.42485	-0.16545	-0.23714	-0.06584	0.48579	0.753253	0.485739	-0.30872	-0.05356	-0.26272	-0.20735	-0.08638	-0.19321	0.192392	0.507627	0.306752	-0.10431	-0.24099	-0.27185
or0845	hypothetical protein	Contig7_or0847		-1.31675	-1.1812	-0.58487	-0.21601					-0.61667	-0.4145	-0.39313			-0.6686	-0.89456	-0.33099	-0.27447			-0.69322	-0.13732	-0.45096	-0.21415						-1.35066		-0.90229	-0.35706	-1.74204	-0.67968	-0.58807		-1.463	-0.45961	-0.53881	-0.96004	-0.7917	-0.52981	-0.57538		-1.23963	-1.58942
or0846	Uncharacterised protein family UPF0150	Contig140_gene447	S	-0.22531	-0.42612	-0.48879	-0.62947	-1.06527	-0.79062	-0.89658		0.018769	-0.01011	-0.40544	0.098024	-0.28561	0.086726	-0.1513	0.008228	0.356542	-0.37294	0.049964	-0.04478	0.044883	-0.08711	-0.95158	-1.02892	-1.21131	-0.75495	-0.55484	-0.61737	-0.83014	-0.77795	-0.86421	-0.20474	-0.51792	-0.17721	-0.74245	-0.74711	-0.29999	-0.35594	-0.57751	-0.20966	-0.05274	-0.55047	-0.58882	-0.62669	-0.80723	-1.21486
or0847	prevent-host-death family protein	Contig140_gene448		0.156572	0.554776	0.428703	0.366606	0.111147	0.15872	-0.17802	-0.40823	0.200552	0.475119	-0.26398	0.400499	0.420706	0.516329	0.038948	0.487962	0.648514	0.087252	0.582225	0.773991	0.477369	0.481037	0.175831	-0.33501	-0.16651	0.225425	0.293181	-0.72239	-0.18341	-0.35856	0.064799	0.262048	0.224363	0.833946	0.230935	0.150818	0.290164	0.293905	0.042005	-0.12015	0.187668	0.304605	0.121857	-0.55124	-0.56464	-0.41564
or0848	helix-turn-helix domain protein	Contig140_gene449		0.376811	0.314605	-0.15846	0.049999	0.593327	0.39191	0.239795	0.227567	0.535792	0.337203	0.156092	0.404519	0.279011	0.454346	0.272079	0.182282	0.110673	0.278675	0.37886	0.345101	0.286153		0.163607	1.03442	0.953823	0.527899	0.745242	-0.24631	0.594946	-0.141	0.594284	0.195145	0.632828	0.107619	0.383184	0.498278	0.113775	0.285454	0.185255	0.335744	0.459959	-0.03092	-0.19062	-0.17206	-0.12201	0.517393
or0850	D12 class N6 adenine-specific DNA methyltransferase	Contig140_gene454	L	0.520507	0.504068	0.549546	0.755631	0.208055	0.37804	0.173541	0.07899	0.440612	0.642059	0.526119	0.607825	0.589944	0.598764	0.533474	0.786355	1.08711	0.643587	1.09289	0.827526	1.06577	0.924263	1.05282	0.354163	0.460275	0.444051	0.508912	-0.65512	0.068037	-0.69902	0.081442	0.316908	-0.18045	0.237666	0.34148	0.326758	0.323797	0.641286	0.314054	0.329218	0.441359	0.496416	0.223897	-0.28889	-0.12642	0.143766
or0851	hypothetical protein	Contig140_gene602		1.0241	0.941456	-0.10818	0.72032	1.14133	1.34483	1.35653	1.2709	1.40722	0.88876	1.43653	0.925059	1.06509	1.22315	1.4812	0.893598	0.892042	0.660002	0.467632	0.989164	1.24911	0.581655	0.948737	0.482979	0.528199	0.063305	0.511076	-0.61979	0.238995	-0.57701	0.551353	0.6539	0.777402	0.768453	0.697361	0.383604	0.766181	0.919206	0.886701	0.907657	1.37634	1.26677	1.38258	-0.60292	0.764464	0.193096
or0852	NurA domain-containing protein	Contig140_gene455		0.735268	0.72466	0.385306	0.980687	0.818814	0.523946	1.00755	1.06509	1.65648	1.41514	1.87971	1.67751	1.26561	1.5398	1.9734	1.62214	2.1246	0.958353	1.64548	1.5975	2.67079	1.20627	1.72031	0.249371	0.299176	0.589722	0.931505	-1.03482	-0.17927	-0.80356	0.411731	1.22189	1.01814	1.10774	0.225883	0.206378	0.373085	0.697742	0.357804	0.570716	1.26972	1.15341	1.13813	-1.10901	0.683373	-0.16842
or0853	protein of unknown function DUF87	Contig140_gene456		0.917149	0.769662	-0.25479	0.291731	0.696119	0.750031	0.612594	0.541092	1.03361	0.505276	0.932121	0.555185	0.704669	0.377425	1.12461	0.067138	0.814589	-0.20695	0.264506	0.604763	1.27906	0.235286	0.878947	0.402472	0.265546	0.25022	0.341392	-0.36209	-0.28371	-0.1664	0.484546	0.411411	0.144778	0.467101	0.522379	0.456628	0.726989	0.691952	0.779924	0.653345	1.06841	1.05057	0.98405	-0.71522	0.292325	-0.33566
or0854	hypothetical protein	Contig140_gene457		0.874275	0.626371	-0.28615	0.520148	-0.50111	-0.43403	-0.44542	-0.67517	-0.01333	0.242188	0.142442	0.093741	-0.30555	-0.15281	0.191088	0.202723	-0.00675	-0.05763	-0.06113	-0.21848	0.173262	-0.11499	-0.17676	-0.50575	-0.45109	0.219494	-0.71921	0.705245	-0.45972	0.860194	-0.4695	0.688456	0.824434	0.638771	1.10087	1.00406	1.0624	1.3028	0.702922	1.2816	1.83779	0.789748	0.752119	0.666347	-0.18705	-0.34723
or0855	prevent-host-death family protein	Contig140_gene458		0.516975	0.535284	1.13945	1.22336	0.921573	0.70517	0.328078	0.249281	0.642876	0.937517	0.897645	0.988931	0.639666	0.870983	0.986002	0.950214	1.39915	1.43783	1.88656	1.01398	1.29257	1.24448	1.24122	0.665218	0.625238	0.765169	0.493195	-0.11331	0.422697	0.035137	0.605382	0.85458	0.554982	0.285885	0.404922	0.290322	0.430988	0.37866	0.285134	-0.06491	0.671196	0.561174	0.374385	0.232089	0.199961	0.445124
or0856	hypothetical protein	Contig140_gene459		-0.42244	-0.20725	-0.7789	-0.93147	-0.62861	-0.53538	-0.80938	-0.91232	-1.07499	-0.38377	-0.61936	-0.52885	-0.68405	-0.44243	-0.3356	-0.11098	0.167885	-0.31304	-0.26515	-0.80134	-0.38365	-0.22318	-0.69121	-0.86537	-0.63634	-0.49182	-0.8821	-0.64519	-0.96969	-0.77299	-1.16323	-0.35884	-0.44781	-0.87108	-0.67581	-0.54408	-0.96973	-1.03043	-0.5104	-0.6499	-0.55721	-1.20012	-0.86988	-0.3235	-0.19892	-0.96171
or0857	hypothetical protein	RTSA00191		-0.60191	-0.99108	-1.01654	-2.73556	-0.86719	-0.74612	-0.6037	-0.69496	-0.81229	-0.57038	-0.74432	-1.04235	-0.6173	-0.76636	-1.42629	-0.79041	-0.69036	-0.326	-0.44574	-0.82782	-1.4874	-0.82134	-0.64427	-0.49034	-0.61618	-1.01353	-0.92014	-0.42921	-0.86469	-0.27026	-1.06292	-0.52293	-0.77474	-0.4376	-0.47046	-0.76583	-0.51946	-0.52461	-1.26152	-0.70666	-0.88865	-0.94773	-0.51997	0.238922	-0.65093	-1.17134
or0858	hypothetical protein	Contig140_gene460		-0.3331	-0.41166	-0.20582	0.058106	-0.38341	-0.22397	-0.32676	-0.20875	0.024027	-0.03706	0.19133	-0.42688	-0.34089	-0.19431	0.309441	-0.08834	0.253951	-0.06321	0.242577	-0.37804	0.264153	-0.12377	0.011609	-0.01384	-0.26863	-0.38908	0.345956	-0.37167	-0.28557	-0.7297	-0.87983	-0.40614	-0.59156	-0.60154	-0.30721	-1.20007	-0.24396	-0.38024	-0.48055	-0.40406	-0.59702	-0.11928	-0.57789	-0.20977	-0.13598	-0.38466
or0859	Radical SAM domain protein	Contig140_gene461	L	0.150359	0.184972	-0.32212	0.112214	-0.1948	-0.34044	-0.37166	-0.39002	0.154073	0.124486	0.432951	-0.54523	-0.3956	-0.14599	0.428045	-0.03828	0.199682	-0.40533	-0.77421	-0.15628	0.775734	-0.16604	0.325391	-0.12995	-0.34209	-0.38905	-0.54904	-0.33753	0.074254	-0.22934	0.220363	-0.25543	-0.03906	-0.29421	-0.1488	0.173174	-0.03786	-0.09464	-0.00746	-0.08225	-0.01857	0.159942	0.126975	-0.36912	0.46468	0.146649
or0860	hypothetical protein	Contig140_gene462		-0.26945	-0.50618	-0.82964	-0.68549	-0.7011	-0.24876	-0.29846	-0.10332	-0.00297	-0.26835	-0.07983	-0.17809	-0.2121	0.058876	-0.19569	-0.07438	0.042623	-0.15645	-0.84641	-0.00333	-0.03855	-0.08855	-0.12715	-0.82945	-0.96672	-0.71561	-0.82593	-0.64229	-0.96937	-0.81484	-1.02119	-0.54658	-0.59919	-1.2561	-0.84751	-0.35003	-0.44899	-0.77427	-0.63122	-0.73412	-0.63414	-0.11639	-0.78549	-0.0579	0.105625	-0.60474
or0861	hypothetical protein	Contig140_gene463		-0.21206	0.029686	-0.71171	-0.64741	-0.13446	-0.40983	-0.3976	-0.33695	-0.04357	0.245105	0.402409	-0.45355	-0.34797	0.131735	0.116151	0.454796	0.309522	0.306649	-0.21839	0.080644	-0.01944	0.143702	0.299941	-0.7807	-0.63525	-0.38566	-0.67519	-0.72922	-0.24877	-0.61643	-0.2273	-0.27959	-0.21356	-0.33782	-0.30362	-0.00806	-0.34224	-0.20166	-0.16259	-0.37677	-0.35661	-0.04981	-0.06714	-0.3674	-0.18913	-0.04181
or0862	TRAG family protein	Contig140_gene465	U	-0.41551	-0.20321	-1.18423	-1.13163	-0.80357	-0.83525	-0.98246	-0.8793	-0.77965	-0.38455	-0.2574	-0.99081	-0.80225	-0.61731	-0.82836	-0.28621	-0.09798	-0.62319	-0.87454	-0.67491	-0.62211	-0.54812	-0.37162	-1.1563	-1.08266		-1.2277	-1.68681	-1.09436	-1.89826	-1.10807	-1.17898	-1.41182	-0.5667	-0.41081	-0.36318	-0.47727	-0.67927	-0.49692	-0.519	-0.7084	-0.59108	-0.1568	-0.87721	0.014745	-0.57818
or0863	hypothetical protein	Contig140_gene466		-0.6273	-0.44244	-0.58308	0.016927	-1.15145	-0.70144	-0.76006	-0.52493	-0.18639	0.067941	-0.07592	-0.76108	-0.68749	-0.1142	-0.20803	0.21325	-0.40358	-0.21792	-0.45126	-0.1165	-0.5755	0.012691	-0.75848	-0.60008	-0.75094	-0.84529	-0.72936	-0.93792	-1.23627	-0.99677	-1.25144	-0.45655	-0.39258	-0.96963	-0.86732	-1.24611	-0.66749	-0.5227	-0.59928	-0.57442	-0.60023	-0.30617	-0.65296	-0.29178	-0.06542	-1.14081
or0864	hypothetical protein	Contig140_gene467		-0.34123	-0.23803	-0.77382	-1.04566	-0.70505	-0.86558	-0.87674	-0.84479	-0.36471	-0.14844	-0.06473	-0.97172	-0.65134	-0.30368	-0.37095	-0.20607	-0.21677	-0.55824	-0.46163	-0.3227	-0.29874	-0.27962	-0.56921	-0.78183	-0.97107	-0.85158	-0.96896	-0.82307	-1.30873	-0.83394	-0.81673	-0.74522	-0.67346	-0.23976	-0.27708	-0.14372	-0.35677	-0.24526	-0.22945	-0.60744	-0.35894	-0.13487	-0.03951	-0.87424	-0.50461	-0.64673
or0865	hypothetical protein	Contig140_gene603		0.044568	0.084902	-0.61927	-0.02318	-0.45504	-0.44629	-0.71753	-0.6267	-0.3941	0.223821	0.141942	-0.84146	-0.61585	-0.12255	-0.06846	0.327247	0.310494	-0.27061	-0.25179	-0.13959	0.034703	0.173657	0.298402	-0.42056	-0.64845	-0.54009	-0.70273	-1.59856	-0.31822	-1.94481	0.47851	-0.58255	-0.33048	-0.73795	-0.27087	-0.13914	-0.28275	-0.59276	-0.1912	-0.16699	-0.43119	-0.56727	-0.22234	-0.92226	0.380331	0.022521
or0866	hypothetical protein	Contig140_gene468		-0.3393	-0.47865	-0.90016	-0.40722	-0.80514	-0.80534	-1.05079	-0.92991	-0.37536	-0.20736	0.154038	-0.86053	-0.79849	-0.52795	-0.34419	-0.16299	0.183979	-0.54183	-0.62066	-0.39236	-0.19345	-0.32723	0.059843	-0.80819	-0.7889	-0.74791	-0.81624	-1.02982	-1.12564	-1.43872	-0.84495	-0.36846	-0.4516	-1.08779	-1.12192	-0.62411	-0.8358	-0.91188	-0.51064	-0.79004	-0.96669	-0.37779	-0.73091	-0.24273	0.045096	-0.46617
or0867	type IV secretory pathway VirB4 components-like protein protein	Contig140_gene469	U	-0.8886	-0.68129	-1.36669	-1.0817	-1.16925	-1.30576	-1.42274	-1.46584	-0.89353	-0.69448	-0.60473	-1.29346	-1.23731	-0.7524	-0.8282	-0.62367	-0.56728	-1.11968	-0.97429	-1.03342	-0.82996		-0.99748	-1.2861	-1.2838	-1.17347	-1.19403	-1.22889	-1.14178	-1.38953	-1.14426	-1.09721	-1.70624	-1.43093	-0.96238		-1.17088	-1.07746	-0.82569	-0.85234	-0.99418	-0.7418	-1.06386	-1.34928	-1.05562	-1.09252
or0868	Peptidase M23	Contig140_gene470	M	-0.74429	-0.7729	-1.26615	-0.91715	-1.08939	-1.19029	-1.31233	-1.42048	-0.67583	-0.37945	-0.23242	-1.17516	-1.04958	-0.81275	-0.8275	-0.3706	-0.17768	-0.92266	-1.05289	-0.8604	-0.50428	-0.58458	-0.14025	-1.08854	-1.09853	-1.15001	-1.30523	-1.22277	-1.28033	-1.54087	-1.22632	-1.09266	-1.22125	-1.19127	-1.48782	-1.24763	-1.00679	-1.31333	-1.11112	-1.07274	-1.35834	-0.81114	-0.74805	-0.71851	-0.50339	-0.88358
or0869	hypothetical protein	Contig140_gene471		-0.97978	-0.18148	-0.52163	-0.2522	-0.56712	-0.55747	-0.62657	-0.35641	0.216278	0.19989	0.064803	-0.24329	-0.1613	-0.03171	0.138135	-0.06066	0.13294	0.14389	0.345018	-0.00811	-0.05097	-0.16684	0.065539	-0.1897	-0.33946	-0.37742	-0.48186	-0.31361	-1.26146	-0.89584	-0.83436	-0.18106	-0.18211	-0.47766	-0.6883	-0.51481	-0.76935	-0.45754	-0.68517	-0.70804	-0.59639	-0.15147	-0.26832	0.126926	-0.47365	-0.73334
or0870	hypothetical protein	Contig140_gene472		-0.20872	-0.38277	-0.50743	0.056871	-0.38476	-0.54926	-0.54527	-0.6928	-0.2605	-0.05048	-0.12092	-0.40211	-0.26033	-0.12214	-0.10414	-0.05174	-0.03443	-0.08908	0.132977	-0.20102	-0.17497	0.121052	-0.11281	-0.31363	-0.3475	-0.39877	-0.5611	-0.43199	-0.52367	-0.7034	-0.42728	-0.4172	-0.60014	0.083054	-0.68185	-0.65046	-0.62465	-0.7905	-0.54215	-0.7168	-0.71585	-0.73469	-0.41187	-0.37674	-0.42252	-0.63372
or0871	hypothetical protein	Contig140_gene473		-0.78332	-0.74831	-1.08574	-0.77086	-0.73884	-1.01916	-1.12542	-1.17517	-1.05352	-0.54246	-0.69929	-1.01597	-1.03003	-0.58382	-0.4145	-0.31915	-0.1347	-0.81181	-0.82556	-0.79896	-0.27749	-0.53092	-0.49404	-1.00709	-1.00403	-1.03079	-1.14364	-0.69444	-0.98187	-1.09765	-0.77829	-0.45056	-1.33775	-0.68115	-1.09804	-1.02819	-1.08172	-0.92912	-0.86835	-0.82723	-0.86434	-0.85837	-1.03476	-0.90986	0.019364	-0.87434
or0872	hypothetical protein	Contig140_gene474		0.352055	0.374358	0.182999	0.51794	0.385867	0.373436	0.373842	0.263305	0.655234	0.450266	0.58593	0.487498	0.514372	0.429377	0.67188	0.289711	0.622127	0.020792	0.546307	0.665879	1.01691	0.450829	0.526113	0.307119	0.445616	0.346602	0.231136	-0.34694	-0.09653	-0.40048	0.686251	0.159527	-0.06283	0.33142	-0.1709	0.190809	0.19888	0.096782	0.007871	-0.00907	0.503633	0.351056	-0.39911	-0.53338	0.279121	0.148846
[truncated: 2,009 more rows]
[truncated: 115 more columns]

## Sheet: Average of replicates
ORF	product	Probe_ID	COG	ALK2_MTC-arabinose_mid log_Ara_lowOD 2	ALK2_MTC-cellobiose-NaOH_lysis-40h 2	ALK2_MTC-cellobiose-NaOH_mid log-8.5h 2	ALK2_MTC-cellobiose-NaOH_peak OD-11.5h 2	ALK2_MTC-cellobiose-NaOH_peak OD-17h 3	ALK2_MTC-cellobiose-NaOH_uncoupled-15.75h 2	ALK2_MTC-cellobiose-NaOH_uncoupled-21h 4	ALK2_MTC-cellobiose-NaOH_uncoupled-24.5h 2	ALK2_MTC-cellobiose-NaOH_uncoupled-24h 4	ALK2_MTC-cellobiose-NH4OH_mid log-5h 2	ALK2_MTC-cellobiose-NH4OH_uncoupled-14h 2	ALK2_MTC-enzymatic_hydrolysate_mid log-3.5h 4	ALK2_MTC-glucose-arabinose-mannose_lysis-15h 3	ALK2_MTC-glucose-arabinose-mannose_mid log-6.5 h 3	ALK2_MTC-glucose-arabinose-mannose_mid log-9.5h 3	ALK2_MTC-glucose-arabinose-mannose_stationary-12.5h 3	ALK2_MTC-glucose-xylose_late log-5.8h 2	ALK2_MTC-glucose-xylose_mid log-2.8 h 2	ALK2_MTC-glucose-xylose_mid log-4.2 h 2	ALK2_MTC-glucose-xylose_mid log-4.7 h 2	ALK2_MTC-glucose-xylose_mid log-5.7 h 2	ALK2_MTC-glucose-xylose_mid log-7.3 h 2	ALK2_MTC-glucose-xylose_peak OD-6.6 h 3	ALK2_MTC-glucose-xylose-acetate_shock_15min 2	ALK2_MTC-glucose-xylose-acetate_shock_5min 2	ALK2_MTC-glucose-xylose-acetate_shock_60min 2	ALK2_MTC-glucose-xylose-cellobiose_mid log-bottle 3	ALK2_MTC-glucose-xylose-ethanol_mid log-5.1h 4	ALK2_MTC-glucose-xylose-washate_shock_15min 2	ALK2_MTC-glucose-xylose-washate_shock_5min 3	ALK2_MTC-glucose-xylose-washate_shock_60min 2	ALK2_MTC-PHW_MS028_pre-peak CO2 by 2.5h 4	ALK2_MTC-PHW_MS028+AC_post-peak CO2 by 2h	ALK2_MTC-PHW_MS028+AC_pre-peak CO2 2	ALK2_MTC-xylose_peak ethanol-62h	ALK2_MTC-xylose_peak OD-10.6h 2	ALK2_MTC-xylose_uncoupled-29h 2	ALK2_MTC-xylose_uncoupled-53h 2	M0355_MTC-glucose-xylose_mid log-7.8 h 2	M0355_MTC-glucose-xylose-ethanol_mid log-10.6h 2	M0355_MTC-PHW_MS028_post-peak CO2 by 2h 2	M0521_MTC-PHW_MS028_post-peak CO2 by 5.5h 2	M0521_MTC-PHW_MS028_pre-peak CO2 by 2.5h 2	M0700_MTC-glucose-xylose_late log-7h 2	M0700_MTC-glucose-xylose_mid log-5h 2	M0700_MTC-glucose-xylose-ethanol_mid log-11.5h 2
[truncated: 2,881 more rows]
[truncated: 25 more columns]
