# Supplementary material for: Genome-scale resources for Thermoanaerobacterium saccharolyticum
Source: BMC Syst Biol. 2015 Jun 26;9:30. doi: 10.1186/s12918-015-0159-x (PMC4518999; doi:10.1186/s12918-015-0159-x)
Supplement: Additional file 4: — Growth conditions and sample processing of cells pellets. A textual description of the growth conditions for each “MP” numbered cell pellet is given. The MP numbers correspond to those described in tabular format in Additional file 3. [file 12918_2015_159_MOESM4_ESM.xls]

## Sheet: Sheet1
Column name	Condition #	Replicate	name	Substrate	Date	Sample	Phase	Inoculum	Organism	Medium	N-source	Shock	Arabinose	Cellobiose	Glucose	Xylose	Mannose	Maltodextrin	Acetate	Yeast extract	Urease strain	inhibitors	pretreated material
ALK2_MTC-arabinose_mid log_Ara_lowOD	1	1	Cy5_13925769	MTC-arabinose	2009-07-24	Ara_lowOD_B1	mid log	bottles	Tsac-ALK2	MTC	urea,ammonia	0	1	0	0	0	0	0	0	1	0	0	0
ALK2_MTC-arabinose_mid log_Ara_lowOD 2	1	2	Cy5_13925771	MTC-arabinose	2009-07-24	Ara_lowOD_B2	mid log	bottles	Tsac-ALK2	MTC	urea,ammonia	0	1	0	0	0	0	0	0	1	0	0	0
ALK2_MTC-cellobiose-NaOH_lysis-40h	2	1	Cy5_13868508	MTC-cellobiose-NaOH	2009-02-18	MP233.2	lysis	bottles	Tsac-ALK2	MTC	limited	0	0	1	0	0	0	0	0	1	0	0	0
ALK2_MTC-cellobiose-NaOH_lysis-40h 2	2	2	Cy5_13868243	MTC-cellobiose-NaOH	2009-02-27	MP233.2	lysis	bottles	Tsac-ALK2	MTC	limited	0	0	1	0	0	0	0	0	1	0	0	0
ALK2_MTC-cellobiose-NaOH_mid log-8.5h	3	1	Cy5_13867717	MTC-cellobiose-NaOH	2008-08-21	MP-122.1	mid log	bottles	Tsac-ALK2	MTC	limited	0	0	1	0	0	0	0	0	1	0	0	0
ALK2_MTC-cellobiose-NaOH_mid log-8.5h 2	3	2	Cy5_13867716	MTC-cellobiose-NaOH	2008-08-21	MP-123.2	mid log	bottles	Tsac-ALK2	MTC	limited	0	0	1	0	0	0	0	0	1	0	0	0
ALK2_MTC-cellobiose-NaOH_peak OD-11.5h	4	1	Cy5_13867715	MTC-cellobiose-NaOH	2008-08-21	MP-124.1	peak OD	bottles	Tsac-ALK2	MTC	limited	0	0	1	0	0	0	0	0	1	0	0	0
ALK2_MTC-cellobiose-NaOH_peak OD-11.5h 2	4	2	Cy5_13867714	MTC-cellobiose-NaOH	2008-08-21	MP-125.1	peak OD	bottles	Tsac-ALK2	MTC	limited	0	0	1	0	0	0	0	0	1	0	0	0
ALK2_MTC-cellobiose-NaOH_peak OD-17h	5	1	Cy5_13868245	MTC-cellobiose-NaOH	2009-02-27	MP227.2	peak OD	bottles	Tsac-ALK2	MTC	limited	0	0	1	0	0	0	0	0	1	0	0	0
ALK2_MTC-cellobiose-NaOH_peak OD-17h 2	5	2	Cy5_13868515	MTC-cellobiose-NaOH	2009-02-18	MP228.2	peak OD	bottles	Tsac-ALK2	MTC	limited	0	0	1	0	0	0	0	0	1	0	0	0
ALK2_MTC-cellobiose-NaOH_peak OD-17h 3	5	3	Cy5_13868246	MTC-cellobiose-NaOH	2009-02-27	MP228.2	peak OD	bottles	Tsac-ALK2	MTC	limited	0	0	1	0	0	0	0	0	1	0	0	0
ALK2_MTC-cellobiose-NaOH_uncoupled-15.75h	6	1	Cy5_13867712	MTC-cellobiose-NaOH	2008-08-21	MP128-1	uncoupled	bottles	Tsac-ALK2	MTC	limited	0	0	1	0	0	0	0	0	1	0	0	0
ALK2_MTC-cellobiose-NaOH_uncoupled-15.75h 2	6	2	Cy5_13867711	MTC-cellobiose-NaOH	2008-08-21	MP129-2	uncoupled	bottles	Tsac-ALK2	MTC	limited	0	0	1	0	0	0	0	0	1	0	0	0
ALK2_MTC-cellobiose-NaOH_uncoupled-21h	7	1	Cy5_13868516	MTC-cellobiose-NaOH	2009-02-18	MP229.2	uncoupled	bottles	Tsac-ALK2	MTC	limited	0	0	1	0	0	0	0	0	1	0	0	0
ALK2_MTC-cellobiose-NaOH_uncoupled-21h 2	7	2	Cy5_13868247	MTC-cellobiose-NaOH	2009-02-27	MP229.2	uncoupled	bottles	Tsac-ALK2	MTC	limited	0	0	1	0	0	0	0	0	1	0	0	0
ALK2_MTC-cellobiose-NaOH_uncoupled-21h 3	7	3	Cy5_13868511	MTC-cellobiose-NaOH	2009-02-18	MP230.2	uncoupled	bottles	Tsac-ALK2	MTC	limited	0	0	1	0	0	0	0	0	1	0	0	0
ALK2_MTC-cellobiose-NaOH_uncoupled-21h 4	7	4	Cy5_13868506	MTC-cellobiose-NaOH	2009-02-27	MP230.2	uncoupled	bottles	Tsac-ALK2	MTC	limited	0	0	1	0	0	0	0	0	1	0	0	0
ALK2_MTC-cellobiose-NaOH_uncoupled-24.5h	8	1	Cy5_13867710	MTC-cellobiose-NaOH	2008-08-21	MP130-1	uncoupled	bottles	Tsac-ALK2	MTC	limited	0	0	1	0	0	0	0	0	1	0	0	0
ALK2_MTC-cellobiose-NaOH_uncoupled-24.5h 2	8	2	Cy5_13867709	MTC-cellobiose-NaOH	2008-08-21	MP131-1	uncoupled	bottles	Tsac-ALK2	MTC	limited	0	0	1	0	0	0	0	0	1	0	0	0
ALK2_MTC-cellobiose-NaOH_uncoupled-24h	9	1	Cy5_13868510	MTC-cellobiose-NaOH	2009-02-18	MP231.2	uncoupled	bottles	Tsac-ALK2	MTC	limited	0	0	1	0	0	0	0	0	1	0	0	0
ALK2_MTC-cellobiose-NaOH_uncoupled-24h 2	9	2	Cy5_13868241	MTC-cellobiose-NaOH	2009-02-27	MP231.2	uncoupled	bottles	Tsac-ALK2	MTC	limited	0	0	1	0	0	0	0	0	1	0	0	0
ALK2_MTC-cellobiose-NaOH_uncoupled-24h 3	9	3	Cy5_13868509	MTC-cellobiose-NaOH	2009-02-18	MP232.2	uncoupled	bottles	Tsac-ALK2	MTC	limited	0	0	1	0	0	0	0	0	1	0	0	0
ALK2_MTC-cellobiose-NaOH_uncoupled-24h 4	9	4	Cy5_13868242	MTC-cellobiose-NaOH	2009-02-27	MP232.2	uncoupled	bottles	Tsac-ALK2	MTC	limited	0	0	1	0	0	0	0	0	1	0	0	0
ALK2_MTC-cellobiose-NH4OH_mid log-5h	10	1	Cy5_13728767	MTC-cellobiose-NH4OH	2008-05-22	MP68.1	mid log	chemostat	Tsac-ALK2	MTC	urea,ammonia	0	0	1	0	0	0	0	0	1	0	0	0
ALK2_MTC-cellobiose-NH4OH_mid log-5h 2	10	2	Cy5_13728768	MTC-cellobiose-NH4OH	2008-05-22	MP69.2	mid log	chemostat	Tsac-ALK2	MTC	urea,ammonia	0	0	1	0	0	0	0	0	1	0	0	0
ALK2_MTC-cellobiose-NH4OH_uncoupled-14h	11	1	Cy5_13599708	MTC-cellobiose-NH4OH	2008-05-20	MP56.1	uncoupled	chemostat	Tsac-ALK2	MTC	urea,ammonia	0	0	1	0	0	0	0	0	1	0	0	0
ALK2_MTC-cellobiose-NH4OH_uncoupled-14h 2	11	2	Cy5_13728766	MTC-cellobiose-NH4OH	2008-05-22	MP57.1	uncoupled	chemostat	Tsac-ALK2	MTC	urea,ammonia	0	0	1	0	0	0	0	0	1	0	0	0
ALK2_MTC-enzymatic_hydrolysate_mid log-3.5h	12	1	Cy5_13599695	MTC-enzymatic_hydrolysate	2008-04-11	MP33.1	mid log	bottles	Tsac-ALK2	MTC	urea,ammonia	0			1	1		0	1	1	0	1	1
ALK2_MTC-enzymatic_hydrolysate_mid log-3.5h 2	12	2	Cy5_13867950	MTC-enzymatic_hydrolysate	2008-07-17	MP33-2	mid log	bottles	Tsac-ALK2	MTC	urea,ammonia	0			1	1		0	1	1	0	1	1
ALK2_MTC-enzymatic_hydrolysate_mid log-3.5h 3	12	3	Cy5_13599696	MTC-enzymatic_hydrolysate	2008-04-11	MP34.1	mid log	bottles	Tsac-ALK2	MTC	urea,ammonia	0			1	1		0	1	1	0	1	1
ALK2_MTC-enzymatic_hydrolysate_mid log-3.5h 4	12	4	Cy5_13867948	MTC-enzymatic_hydrolysate	2008-07-17	MP34-2	mid log	bottles	Tsac-ALK2	MTC	urea,ammonia	0			1	1		0	1	1	0	1	1
ALK2_MTC-glucose-arabinose-mannose_lysis-15h	13	1	Cy5_13926292	MTC-glucose-arabinose-mannose	2009-08-31	F89_T5.1	lysis	bottles	Tsac-ALK2	MTC	urea,ammonia	0	1	0	1	0	1	0	0	1	0	0	0
ALK2_MTC-glucose-arabinose-mannose_lysis-15h 2	13	2	Cy5_13926301	MTC-glucose-arabinose-mannose	2009-08-31	F90_T6.1	lysis	bottles	Tsac-ALK2	MTC	urea,ammonia	0	1	0	1	0	1	0	0	1	0	0	0
ALK2_MTC-glucose-arabinose-mannose_lysis-15h 3	13	3	Cy5_13926297	MTC-glucose-arabinose-mannose	2009-08-31	F90_T6.1	lysis	bottles	Tsac-ALK2	MTC	urea,ammonia	0	1	0	1	0	1	0	0	1	0	0	0
ALK2_MTC-glucose-arabinose-mannose_mid log-6.5 h	14	1	Cy5_13926287	MTC-glucose-arabinose-mannose	2009-08-31	F89_T2.1	mid log	bottles	Tsac-ALK2	MTC	urea,ammonia	0	1	0	1	0	1	0	0	1	0	0	0
ALK2_MTC-glucose-arabinose-mannose_mid log-6.5 h 2	14	2	Cy5_13926298	MTC-glucose-arabinose-mannose	2009-08-31	F90_T3.1	mid log	bottles	Tsac-ALK2	MTC	urea,ammonia	0	1	0	1	0	1	0	0	1	0	0	0
ALK2_MTC-glucose-arabinose-mannose_mid log-6.5 h 3	14	3	Cy5_13926294	MTC-glucose-arabinose-mannose	2009-08-31	F90_T3.1	mid log	bottles	Tsac-ALK2	MTC	urea,ammonia	0	1	0	1	0	1	0	0	1	0	0	0
ALK2_MTC-glucose-arabinose-mannose_mid log-9.5h	15	1	Cy5_13926288	MTC-glucose-arabinose-mannose	2009-08-31	F89_T3.1	mid log	bottles	Tsac-ALK2	MTC	urea,ammonia	0	1	0	1	0	1	0	0	1	0	0	0
ALK2_MTC-glucose-arabinose-mannose_mid log-9.5h 2	15	2	Cy5_13926299	MTC-glucose-arabinose-mannose	2009-08-31	F90_T4.1	mid log	bottles	Tsac-ALK2	MTC	urea,ammonia	0	1	0	1	0	1	0	0	1	0	0	0
ALK2_MTC-glucose-arabinose-mannose_mid log-9.5h 3	15	3	Cy5_13926295	MTC-glucose-arabinose-mannose	2009-08-31	F90_T4.1	mid log	bottles	Tsac-ALK2	MTC	urea,ammonia	0	1	0	1	0	1	0	0	1	0	0	0
ALK2_MTC-glucose-arabinose-mannose_stationary-12.5h	16	1	Cy5_13926289	MTC-glucose-arabinose-mannose	2009-08-31	F89_T4.1	stationary	bottles	Tsac-ALK2	MTC	urea,ammonia	0	1	0	1	0	1	0	0	1	0	0	0
ALK2_MTC-glucose-arabinose-mannose_stationary-12.5h 2	16	2	Cy5_13926300	MTC-glucose-arabinose-mannose	2009-08-31	F90_T5.1	stationary	bottles	Tsac-ALK2	MTC	urea,ammonia	0	1	0	1	0	1	0	0	1	0	0	0
ALK2_MTC-glucose-arabinose-mannose_stationary-12.5h 3	16	3	Cy5_13926296	MTC-glucose-arabinose-mannose	2009-08-31	F90_T5.1	stationary	bottles	Tsac-ALK2	MTC	urea,ammonia	0	1	0	1	0	1	0	0	1	0	0	0
ALK2_MTC-glucose-xylose_late log-5.8h	17	1	Cy5_13599697	MTC-glucose-xylose	2008-04-11	MP37.1	late log	bottles	Tsac-ALK2	MTC	urea,ammonia	0	0	0	1	1	0	0	0	1	0	0	0
ALK2_MTC-glucose-xylose_late log-5.8h 2	17	2	Cy5_13867956	MTC-glucose-xylose	2008-07-17	MP37-1	late log	bottles	Tsac-ALK2	MTC	urea,ammonia	0	0	0	1	1	0	0	0	1	0	0	0
ALK2_MTC-glucose-xylose_mid log-2.8 h	18	1	Cy5_13867952	MTC-glucose-xylose	2008-07-17	MP80-2	mid log	chemostat	Tsac-ALK2	MTC	urea,ammonia	0	0	0	1	1	0	0	0	1	0	0	0
ALK2_MTC-glucose-xylose_mid log-2.8 h 2	18	2	Cy5_13867951	MTC-glucose-xylose	2008-07-17	MP81-2	mid log	chemostat	Tsac-ALK2	MTC	urea,ammonia	0	0	0	1	1	0	0	0	1	0	0	0
ALK2_MTC-glucose-xylose_mid log-4.2 h	19	1	Cy5_13867946	MTC-glucose-xylose	2008-07-17	MP106-1	mid log	bottles	Tsac-ALK2	MTC	urea,ammonia	0	0	0	1	1	0	0	0	1	0	0	0
ALK2_MTC-glucose-xylose_mid log-4.2 h 2	19	2	Cy5_13867945	MTC-glucose-xylose	2008-07-17	MP107-1	mid log	bottles	Tsac-ALK2	MTC	urea,ammonia	0	0	0	1	1	0	0	0	1	0	0	0
ALK2_MTC-glucose-xylose_mid log-4.7 h	20	1	Cy5_13599699	MTC-glucose-xylose	2008-04-11	MP42.1	mid log	bottles	Tsac-ALK2	MTC	urea,ammonia	0	0	0	1	1	0	0	0	1	0	0	0
ALK2_MTC-glucose-xylose_mid log-4.7 h 2	20	2	Cy5_13867953	MTC-glucose-xylose	2008-07-17	MP42-1	mid log	bottles	Tsac-ALK2	MTC	urea,ammonia	0	0	0	1	1	0	0	0	1	0	0	0
ALK2_MTC-glucose-xylose_mid log-5.7 h	21	1	Cy5_13867943	MTC-glucose-xylose	2008-07-17	MP114-1	mid log	bottles	Tsac-ALK2	MTC	urea,ammonia	0	0	0	1	1	0	0	0	1	0	0	0
ALK2_MTC-glucose-xylose_mid log-5.7 h 2	21	2	Cy5_13867940	MTC-glucose-xylose	2008-07-17	MP115-1	mid log	bottles	Tsac-ALK2	MTC	urea,ammonia	0	0	0	1	1	0	0	0	1	0	0	0
ALK2_MTC-glucose-xylose_mid log-7.3 h	22	1	Cy5_13599698	MTC-glucose-xylose	2008-04-11	MP41.1	mid log	bottles	Tsac-ALK2	MTC	urea,ammonia	0	0	0	1	1	0	0	0	1	0	0	0
ALK2_MTC-glucose-xylose_mid log-7.3 h 2	22	2	Cy5_13867955	MTC-glucose-xylose	2008-07-17	MP41-1	mid log	bottles	Tsac-ALK2	MTC	urea,ammonia	0	0	0	1	1	0	0	0	1	0	0	0
ALK2_MTC-glucose-xylose_peak OD-6.6 h	23	1	Cy5_13599703	MTC-glucose-xylose	2008-04-11	MP44.1	peak OD	bottles	Tsac-ALK2	MTC	urea,ammonia	0	0	0	1	1	0	0	0	1	0	0	0
ALK2_MTC-glucose-xylose_peak OD-6.6 h 2	23	2	Cy5_13599701	MTC-glucose-xylose	2008-04-11	MP38.1	peak OD	bottles	Tsac-ALK2	MTC	urea,ammonia	0	0	0	1	1	0	0	0	1	0	0	0
ALK2_MTC-glucose-xylose_peak OD-6.6 h 3	23	3	Cy5_13599702	MTC-glucose-xylose	2008-04-11	MP43.1	peak OD	bottles	Tsac-ALK2	MTC	urea,ammonia	0	0	0	1	1	0	0	0	1	0	0	0
ALK2_MTC-glucose-xylose-acetate_shock_15min	24	1	Cy5_13867929	MTC-glucose-xylose-acetate	2008-07-31	MP-111.1	post shock	bottles	Tsac-ALK2	MTC	urea,ammonia	1	0	0	1	1	0	0	1	1	0	0	0
ALK2_MTC-glucose-xylose-acetate_shock_15min 2	24	2	Cy5_13867938	MTC-glucose-xylose-acetate	2008-07-31	MP-119.2	post shock	bottles	Tsac-ALK2	MTC	urea,ammonia	1	0	0	1	1	0	0	1	1	0	0	0
ALK2_MTC-glucose-xylose-acetate_shock_5min	25	1	Cy5_13867923	MTC-glucose-xylose-acetate	2008-07-31	MP-109.1	post shock	bottles	Tsac-ALK2	MTC	urea,ammonia	1	0	0	1	1	0	0	1	1	0	0	0
ALK2_MTC-glucose-xylose-acetate_shock_5min 2	25	2	Cy5_13867925	MTC-glucose-xylose-acetate	2008-07-31	MP-117.1	post shock	bottles	Tsac-ALK2	MTC	urea,ammonia	1	0	0	1	1	0	0	1	1	0	0	0
ALK2_MTC-glucose-xylose-acetate_shock_60min	26	1	Cy5_13867927	MTC-glucose-xylose-acetate	2008-07-31	MP-113.1	post shock	bottles	Tsac-ALK2	MTC	urea,ammonia	1	0	0	1	1	0	0	1	1	0	0	0
ALK2_MTC-glucose-xylose-acetate_shock_60min 2	26	2	Cy5_13867931	MTC-glucose-xylose-acetate	2008-07-31	MP-121.1	post shock	bottles	Tsac-ALK2	MTC	urea,ammonia	1	0	0	1	1	0	0	1	1	0	0	0
ALK2_MTC-glucose-xylose-cellobiose_mid log-bottle	27	1	Cy5_13599684	MTC-glucose-xylose-cellobiose	2008-02-29	MP17	mid log	bottles	Tsac-ALK2	MTC	urea,ammonia	0	0	1	1	1	0	0	0	1	0	0	0
ALK2_MTC-glucose-xylose-cellobiose_mid log-bottle 2	27	2	Cy5_13599688	MTC-glucose-xylose-cellobiose	2008-02-29	MP29	mid log	bottles	Tsac-ALK2	MTC	urea,ammonia	0	0	1	1	1	0	0	0	1	0	0	0
ALK2_MTC-glucose-xylose-cellobiose_mid log-bottle 3	27	3	Cy5_13599689	MTC-glucose-xylose-cellobiose	2008-02-29	MP30	mid log	bottles	Tsac-ALK2	MTC	urea,ammonia	0	0	1	1	1	0	0	0	1	0	0	0
ALK2_MTC-glucose-xylose-ethanol_mid log-5.1h	28	1	Cy5_13599704	MTC-glucose-xylose-ethanol	2008-04-11	MP45.2	mid log	bottles	Tsac-ALK2	MTC	urea,ammonia	0	0	0	1	1	0	0	0	1	0	0	0
ALK2_MTC-glucose-xylose-ethanol_mid log-5.1h 2	28	2	Cy5_13599707	MTC-glucose-xylose-ethanol	2008-04-11	MP45.2	mid log	bottles	Tsac-ALK2	MTC	urea,ammonia	0	0	0	1	1	0	0	0	1	0	0	0
ALK2_MTC-glucose-xylose-ethanol_mid log-5.1h 3	28	3	Cy5_13868520	MTC-glucose-xylose-ethanol	2009-02-13	MP45.2	mid log	bottles	Tsac-ALK2	MTC	urea,ammonia	0	0	0	1	1	0	0	0	1	0	0	0
ALK2_MTC-glucose-xylose-ethanol_mid log-5.1h 4	28	4	Cy5_13868522	MTC-glucose-xylose-ethanol	2009-02-13	MP46.1	mid log	bottles	Tsac-ALK2	MTC	urea,ammonia	0	0	0	1	1	0	0	0	1	0	0	0
ALK2_MTC-glucose-xylose-washate_shock_15min	29	1	Cy5_13867930	MTC-glucose-xylose-washate	2008-07-31	MP-110.1	post shock	bottles	Tsac-ALK2	MTC	urea,ammonia	1	0	0	1	1	0	0	1	1	0	0	0
ALK2_MTC-glucose-xylose-washate_shock_15min 2	29	2	Cy5_13867939	MTC-glucose-xylose-washate	2008-07-31	MP-118.1	post shock	bottles	Tsac-ALK2	MTC	urea,ammonia	1	0	0	1	1	0	0	1	1	0	0	0
ALK2_MTC-glucose-xylose-washate_shock_5min	30	1	Cy5_13867919	MTC-glucose-xylose-washate	2008-07-31	MP-108.1	post shock	bottles	Tsac-ALK2	MTC	urea,ammonia	1	0	0	1	1	0	0	1	1	0	0	0
ALK2_MTC-glucose-xylose-washate_shock_5min 2	30	2	Cy5_13867944	MTC-glucose-xylose-washate	2008-07-17	MP108-1	post shock	bottles	Tsac-ALK2	MTC	urea,ammonia	1	0	0	1	1	0	0	1	1	0	0	0
ALK2_MTC-glucose-xylose-washate_shock_5min 3	30	3	Cy5_13867924	MTC-glucose-xylose-washate	2008-07-31	MP-116.1	post shock	bottles	Tsac-ALK2	MTC	urea,ammonia	1	0	0	1	1	0	0	1	1	0	0	0
ALK2_MTC-glucose-xylose-washate_shock_60min	31	1	Cy5_13867928	MTC-glucose-xylose-washate	2008-07-31	MP-112.1	post shock	bottles	Tsac-ALK2	MTC	urea,ammonia	1	0	0	1	1	0	0	1	1	0	0	0
ALK2_MTC-glucose-xylose-washate_shock_60min 2	31	2	Cy5_13867932	MTC-glucose-xylose-washate	2008-07-31	MP-120.1	post shock	bottles	Tsac-ALK2	MTC	urea,ammonia	1	0	0	1	1	0	0	1	1	0	0	0
ALK2_MTC-PHW_MS028_pre-peak CO2 by 2.5h	32	1	Cy5_13728769	MTC-PHW_MS028	2008-05-22	MP76.2	pre-peak CO2	chemostat	Tsac-ALK2	MTC	urea,ammonia	0		1	1	1		0	1	1	0	1	1
ALK2_MTC-PHW_MS028_pre-peak CO2 by 2.5h 2	32	2	Cy5_13728770	MTC-PHW_MS028	2008-05-22	MP79.2	pre-peak CO2	chemostat	Tsac-ALK2	MTC	urea,ammonia	0		1	1	1		0	1	1	0	1	1
ALK2_MTC-PHW_MS028_pre-peak CO2 by 2.5h 3	32	3	Cy5_13728771	MTC-PHW_MS028	2008-05-22	MP84.2	pre-peak CO2	chemostat	Tsac-ALK2	MTC	urea,ammonia	0		1	1	1		0	1	1	0	1	1
ALK2_MTC-PHW_MS028_pre-peak CO2 by 2.5h 4	32	4	Cy5_13728772	MTC-PHW_MS028	2008-05-22	MP85.2	pre-peak CO2	chemostat	Tsac-ALK2	MTC	urea,ammonia	0		1	1	1		0	1	1	0	1	1
ALK2_MTC-PHW_MS028+AC_post-peak CO2 by 2h	33	1	Cy5_13599685	MTC-PHW_MS028+AC	2008-02-29	MP20.1	post-peak CO2	chemostat	Tsac-ALK2	MTC	urea,ammonia	0		1	1	1		0	1	1	0	1	1
ALK2_MTC-PHW_MS028+AC_pre-peak CO2	34	1	Cy5_13599686	MTC-PHW_MS028+AC	2008-02-29	MP27.2	pre-peak CO2	chemostat	Tsac-ALK2	MTC	urea,ammonia	0		1	1	1		0	1	1	0	1	1
ALK2_MTC-PHW_MS028+AC_pre-peak CO2 2	34	2	Cy5_13599687	MTC-PHW_MS028+AC	2008-02-29	MP28.1	pre-peak CO2	chemostat	Tsac-ALK2	MTC	urea,ammonia	0		1	1	1		0	1	1	0	1	1
ALK2_MTC-xylose_peak ethanol-62h	35	1	Cy5_13925767	MTC-xylose	2009-07-24	MP262	peak ethanol	bottles	Tsac-ALK2	MTC	urea,ammonia	0	0	0	0	1	0	0	0	1	0	0	0
ALK2_MTC-xylose_peak OD-10.6h	36	1	Cy5_13925761	MTC-xylose	2009-07-24	MP239	peak OD	bottles	Tsac-ALK2	MTC	urea,ammonia	0	0	0	0	1	0	0	0	1	0	0	0
ALK2_MTC-xylose_peak OD-10.6h 2	36	2	Cy5_13925762	MTC-xylose	2009-07-24	MP240	peak OD	bottles	Tsac-ALK2	MTC	urea,ammonia	0	0	0	0	1	0	0	0	1	0	0	0
ALK2_MTC-xylose_uncoupled-29h	37	1	Cy5_13925763	MTC-xylose	2009-07-24	MP245	uncoupled	bottles	Tsac-ALK2	MTC	urea,ammonia	0	0	0	0	1	0	0	0	1	0	0	0
ALK2_MTC-xylose_uncoupled-29h 2	37	2	Cy5_13925764	MTC-xylose	2009-07-24	MP246	uncoupled	bottles	Tsac-ALK2	MTC	urea,ammonia	0	0	0	0	1	0	0	0	1	0	0	0
ALK2_MTC-xylose_uncoupled-53h	38	1	Cy5_13925765	MTC-xylose	2009-07-24	MP259	uncoupled	bottles	Tsac-ALK2	MTC	urea,ammonia	0	0	0	0	1	0	0	0	1	0	0	0
ALK2_MTC-xylose_uncoupled-53h 2	38	2	Cy5_13925766	MTC-xylose	2009-07-24	MP260	uncoupled	bottles	Tsac-ALK2	MTC	urea,ammonia	0	0	0	0	1	0	0	0	1	0	0	0
M0355_MTC-glucose-xylose_mid log-7.8 h	39	1	Cy5_13868235	MTC-glucose-xylose	2009-03-05	MP203.1	mid log	bottles	Tsac-M0355	MTC	urea,ammonia	0	0	0	1	1	0	0	0	1	0	0	0
M0355_MTC-glucose-xylose_mid log-7.8 h 2	39	2	Cy5_13868236	MTC-glucose-xylose	2009-03-05	MP204.1	mid log	bottles	Tsac-M0355	MTC	urea,ammonia	0	0	0	1	1	0	0	0	1	0	0	0
M0355_MTC-glucose-xylose-ethanol_mid log-10.6h	40	1	Cy5_13868237	MTC-glucose-xylose-ethanol	2009-03-05	MP205.1	mid log	bottles	Tsac-M0355	MTC	urea,ammonia	0	0	0	1	1	0	0	0	1	0	0	0
M0355_MTC-glucose-xylose-ethanol_mid log-10.6h 2	40	2	Cy5_13868240	MTC-glucose-xylose-ethanol	2009-03-05	MP216.1	mid log	bottles	Tsac-M0355	MTC	urea,ammonia	0	0	0	1	1	0	0	0	1	0	0	0
M0355_MTC-PHW_MS028_post-peak CO2 by 2h	41	1	Cy5_13868239	MTC-PHW_MS028	2009-03-05	MP215.1	post-peak CO2	bottles	Tsac-M0355	MTC	urea,ammonia	0		1	1	1		0	1	1	0	1	1
M0355_MTC-PHW_MS028_post-peak CO2 by 2h 2	41	2	Cy5_13868238	MTC-PHW_MS028	2009-03-05	MP213.1	pre-peak CO2	bottles	Tsac-M0355	MTC	urea,ammonia	0		1	1	1		0	1	1	0	1	1
M0521_MTC-PHW_MS028_post-peak CO2 by 5.5h	42	1	Cy5_13867700	MTC-PHW_MS028	2008-10-10	MP145-2	post-peak CO2	bottles	Tsac-M0521	MTC	urea,ammonia	0		1	1	1		0	1	1	0	1	1
M0521_MTC-PHW_MS028_post-peak CO2 by 5.5h 2	42	2	Cy5_13867701	MTC-PHW_MS028	2008-10-10	MP146	post-peak CO2	bottles	Tsac-M0521	MTC	urea,ammonia	0		1	1	1		0	1	1	0	1	1
M0521_MTC-PHW_MS028_pre-peak CO2 by 2.5h	43	1	Cy5_13867698	MTC-PHW_MS028	2008-10-10	MP142-2	pre-peak CO2	bottles	Tsac-M0521	MTC	urea,ammonia	0		1	1	1		0	1	1	0	1	1
M0521_MTC-PHW_MS028_pre-peak CO2 by 2.5h 2	43	2	Cy5_13867699	MTC-PHW_MS028	2008-10-10	MP143-1	pre-peak CO2	bottles	Tsac-M0521	MTC	urea,ammonia	0		1	1	1		0	1	1	0	1	1
M0700_MTC-glucose-xylose_late log-7h	44	1	Cy5_13925759	MTC-glucose-xylose	2009-07-24	MP149	late log	bottles	Tsac-M0700	MTC	urea,ammonia	0	0	0	1	1	0	0	0	1	0	0	0
M0700_MTC-glucose-xylose_late log-7h 2	44	2	Cy5_13925760	MTC-glucose-xylose	2009-07-24	MP150	late log	bottles	Tsac-M0700	MTC	urea,ammonia	0	0	0	1	1	0	0	0	1	0	0	0
M0700_MTC-glucose-xylose_mid log-5h	45	1	Cy5_13867702	MTC-glucose-xylose	2008-10-10	MP147-2	mid log	bottles	Tsac-M0700	MTC	urea,ammonia	0	0	0	1	1	0	0	0	1	0	0	0
M0700_MTC-glucose-xylose_mid log-5h 2	45	2	Cy5_13867703	MTC-glucose-xylose	2008-10-10	MP148-1	mid log	bottles	Tsac-M0700	MTC	urea,ammonia	0	0	0	1	1	0	0	0	1	0	0	0
M0700_MTC-glucose-xylose-ethanol_mid log-11.5h	46	1	Cy5_13867707	MTC-glucose-xylose-ethanol	2008-10-10	MP153-1	mid log	bottles	Tsac-M0700	MTC	urea,ammonia	0	0	0	1	1	0	0	0	1	0	0	0
M0700_MTC-glucose-xylose-ethanol_mid log-11.5h 2	46	2	Cy5_13867708	MTC-glucose-xylose-ethanol	2008-10-10	MP154-2	mid log	bottles	Tsac-M0700	MTC	urea,ammonia	0	0	0	1	1	0	0	0	1	0	0	0
M0700_MTC-glucose-xylose-ethanol_mid log-9.5h	47	1	Cy5_13867704	MTC-glucose-xylose-ethanol	2008-10-10	MP151-1	mid log	bottles	Tsac-M0700	MTC	urea,ammonia	0	0	0	1	1	0	0	0	1	0	0	0
M0700_MTC-glucose-xylose-ethanol_mid log-9.5h 2	47	2	Cy5_13867706	MTC-glucose-xylose-ethanol	2008-10-10	MP152-2	mid log	bottles	Tsac-M0700	MTC	urea,ammonia	0	0	0	1	1	0	0	0	1	0	0	0
M0700_TSD+cys-glucose-xylose_shock_120min	48	1	Cy5_13868533	TSD+cys-glucose-xylose	2009-02-13	MP161.1	post shock	bottles	Tsac-M0700	TSD+cys	ammonia	1	0	0	1	1	0	0	0	0	0	1	0
M0700_TSD+cys-glucose-xylose_shock_120min 2	48	2	Cy5_13868532	TSD+cys-glucose-xylose	2009-02-13	MP185.2	post shock	bottles	Tsac-M0700	TSD+cys	ammonia	1	0	0	1	1	0	0	0	0	0	1	0
M0700_TSD+cys-glucose-xylose_shock_15min	49	1	Cy5_13868526	TSD+cys-glucose-xylose	2009-02-13	MP181.1	post shock	bottles	Tsac-M0700	TSD+cys	ammonia	1	0	0	1	1	0	0	0	0	0	1	0
M0700_TSD+cys-glucose-xylose_shock_15min 2	49	2	Cy5_13868524	TSD+cys-glucose-xylose	2009-02-13	MP182.1	post shock	bottles	Tsac-M0700	TSD+cys	ammonia	1	0	0	1	1	0	0	0	0	0	1	0
M0700_TSD+cys-glucose-xylose_shock_240min	50	1	Cy5_13868517	TSD+cys-glucose-xylose	2009-02-13	MP163.1	post shock	bottles	Tsac-M0700	TSD+cys	ammonia	1	0	0	1	1	0	0	0	0	0	1	0
M0700_TSD+cys-glucose-xylose_shock_240min 2	50	2	Cy5_13868531	TSD+cys-glucose-xylose	2009-02-13	MP164	post shock	bottles	Tsac-M0700	TSD+cys	ammonia	1	0	0	1	1	0	0	0	0	0	1	0
M0700_TSD+cys-glucose-xylose_shock_60min	51	1	Cy5_13868535	TSD+cys-glucose-xylose	2009-02-13	MP159.1	post shock	bottles	Tsac-M0700	TSD+cys	ammonia	1	0	0	1	1	0	0	0	0	0	1	0
M0700_TSD+cys-glucose-xylose_shock_60min 2	51	2	Cy5_13868523	TSD+cys-glucose-xylose	2009-02-13	MP184.1	post shock	bottles	Tsac-M0700	TSD+cys	ammonia	1	0	0	1	1	0	0	0	0	0	1	0
M0700_TSD+cys-glucose-xylose_shock_mid log-11h	52	1	Cy5_13868528	TSD+cys-glucose-xylose	2009-02-12	MP179.2	mid log	bottles	Tsac-M0700	TSD+cys	ammonia	1	0	0	1	1	0	0	0	0	0	1	0
M0700_TSD+cys-glucose-xylose_shock_mid log-11h 2	52	2	Cy5_13868527	TSD+cys-glucose-xylose	2009-02-13	MP188.2	mid log	bottles	Tsac-M0700	TSD+cys	ammonia	1	0	0	1	1	0	0	0	0	0	1	0
M1151_TSC3-cellobiose-maltodextrin_late log-20h	53	1	Cy5_13925748	TSC3-cellobiose-maltodextrin	2009-06-11	MP278	late log	bottles	Tsac-M1151	TSC3	urea,ammonia	0	0	1		0	0	1	0	1	1	0	0
M1151_TSC3-cellobiose-maltodextrin_late log-20h 2	53	2	Cy5_13925749	TSC3-cellobiose-maltodextrin	2009-06-11	MP279	late log	bottles	Tsac-M1151	TSC3	urea,ammonia	0	0	1		0	0	1	0	1	1	0	0
M1151_TSC3-cellobiose-maltodextrin_mid log-12.5h	54	1	Cy5_13925745	TSC3-cellobiose-maltodextrin	2009-06-11	MP274	mid log	bottles	Tsac-M1151	TSC3	urea,ammonia	0	0	1		0	0	1	0	1	1	0	0
M1151_TSC3-cellobiose-maltodextrin_mid log-12.5h 2	54	2	Cy5_13925747	TSC3-cellobiose-maltodextrin	2009-06-11	MP275	mid log	bottles	Tsac-M1151	TSC3	urea,ammonia	0	0	1		0	0	1	0	1	1	0	0
M1151_TSC3-cellobiose-maltodextrin_peak OD-24.5h	55	1	Cy5_13925750	TSC3-cellobiose-maltodextrin	2009-06-11	MP282	peak OD	bottles	Tsac-M1151	TSC3	urea,ammonia	0	0	1		0	0	1	0	1	1	0	0
M1151_TSC3-cellobiose-maltodextrin_peak OD-24.5h 2	55	2	Cy5_13925751	TSC3-cellobiose-maltodextrin	2009-06-11	MP283	peak OD	bottles	Tsac-M1151	TSC3	urea,ammonia	0	0	1		0	0	1	0	1	1	0	0
M1151_TSC3-cellobiose-maltodextrin_uncoupled-39h	56	1	Cy5_13925752	TSC3-cellobiose-maltodextrin	2009-06-11	MP286	uncoupled	bottles	Tsac-M1151	TSC3	urea,ammonia	0	0	1		0	0	1	0	1	1	0	0
M1151_TSC3-cellobiose-maltodextrin_uncoupled-39h 2	56	2	Cy5_13925757	TSC3-cellobiose-maltodextrin	2009-06-11	MP287	uncoupled	bottles	Tsac-M1151	TSC3	urea,ammonia	0	0	1		0	0	1	0	1	1	0	0
M1151_TSC4-xylose_shock_late log-13.4 h	57	1	Cy5_14178238	TSC4-xylose	2010-07-13	MP328	late log	bottles	Tsac-M1151	TSC4	urea,ammonia	1	0	0	0	1	0	0	0	1	1	0	0
M1151_TSC4-xylose_shock_late log-13.4 h 2	57	2	Cy5_14178240	TSC4-xylose	2010-07-13	MP329	late log	bottles	Tsac-M1151	TSC4	urea,ammonia	1	0	0	0	1	0	0	0	1	1	0	0
M1151_TSC4-xylose_shock_late log-13.4 h 3	57	3	Cy5_14178241	TSC4-xylose	2010-07-13	MP330	late log	bottles	Tsac-M1151	TSC4	urea,ammonia	1	0	0	0	1	0	0	0	1	1	0	0
M1151_TSC4-xylose_shock_late log-13.4 h 4	57	4	Cy5_14178247	TSC4-xylose	2010-07-13	MP340	late log	bottles	Tsac-M1151	TSC4	urea,ammonia	1	0	0	0	1	0	0	0	1	1	0	0
M1151_TSC4-xylose_shock_late log-13.4 h 5	57	5	Cy5_14177983	TSC4-xylose	2010-07-21	MP341	late log	bottles	Tsac-M1151	TSC4	urea,ammonia	1	0	0	0	1	0	0	0	1	1	0	0
M1151_TSC4-xylose_shock_late log-13.4 h 6	57	6	Cy5_14177984	TSC4-xylose	2010-07-21	MP342	late log	bottles	Tsac-M1151	TSC4	urea,ammonia	1	0	0	0	1	0	0	0	1	1	0	0
M1151_TSC4-xylose-ACwashate_shock_15min	58	1	Cy5_14178243	TSC4-xylose-ACwashate	2010-07-13	MP332	post shock	bottles	Tsac-M1151	TSC4	urea,ammonia	1				1		0	1	1	1	1	1
M1151_TSC4-xylose-ACwashate_shock_15min 2	58	2	Cy5_14177986	TSC4-xylose-ACwashate	2010-07-21	MP344	post shock	bottles	Tsac-M1151	TSC4	urea,ammonia	1				1		0	1	1	1	1	1
M1151_TSC4-xylose-ACwashate_shock_60min	59	1	Cy5_14178239	TSC4-xylose-ACwashate	2010-07-13	MP335	post shock	bottles	Tsac-M1151	TSC4	urea,ammonia	1				1		0	1	1	1	1	1
M1151_TSC4-xylose-ACwashate_shock_60min 2	59	2	Cy5_14177989	TSC4-xylose-ACwashate	2010-07-21	MP347	post shock	bottles	Tsac-M1151	TSC4	urea,ammonia	1				1		0	1	1	1	1	1
M1151_TSC4-xylose-HydroS_washate_shock_15min	60	1	Cy5_14178237	TSC4-xylose-HydroS_washate	2010-07-13	MP333	post shock	bottles	Tsac-M1151	TSC4	urea,ammonia	1				1		0	1	1	1	1	1
M1151_TSC4-xylose-HydroS_washate_shock_15min 2	60	2	Cy5_14177987	TSC4-xylose-HydroS_washate	2010-07-21	MP345	post shock	bottles	Tsac-M1151	TSC4	urea,ammonia	1				1		0	1	1	1	1	1
M1151_TSC4-xylose-HydroS_washate_shock_60min	61	1	Cy5_14177982	TSC4-xylose-HydroS_washate	2010-07-21	MP336	post shock	bottles	Tsac-M1151	TSC4	urea,ammonia	1				1		0	1	1	1	1	1
M1151_TSC4-xylose-HydroS_washate_shock_60min 2	61	2	Cy5_14177990	TSC4-xylose-HydroS_washate	2010-07-21	MP348	post shock	bottles	Tsac-M1151	TSC4	urea,ammonia	1				1		0	1	1	1	1	1
M1151_TSC4-xylose-washate_shock_15min	62	1	Cy5_14178242	TSC4-xylose-washate	2010-07-13	MP331	post shock	bottles	Tsac-M1151	TSC4	urea,ammonia	1				1		0	1	1	1	1	1
M1151_TSC4-xylose-washate_shock_15min 2	62	2	Cy5_14178246	TSC4-xylose-washate	2010-07-13	MP343	post shock	bottles	Tsac-M1151	TSC4	urea,ammonia	1				1		0	1	1	1	1	1
M1151_TSC4-xylose-washate_shock_60min	63	1	Cy5_14178245	TSC4-xylose-washate	2010-07-13	MP334	post shock	bottles	Tsac-M1151	TSC4	urea,ammonia	1				1		0	1	1	1	1	1
M1151_TSC4-xylose-washate_shock_60min 2	63	2	Cy5_14177988	TSC4-xylose-washate	2010-07-21	MP346	post shock	bottles	Tsac-M1151	TSC4	urea,ammonia	1				1		0	1	1	1	1	1
M1291-1442_TSC4-sigmacell20_pre-peak CO2	64	1	Cy5_13926284	TSC4-sigmacell20	2009-09-25	MP308	post-peak CO2	bottles	Tsac-M1291	TSC4	urea,ammonia	0	0	1	1	0	0	0	1	1	1	0	0
M1291-1442_TSC4-sigmacell20_pre-peak CO2 2	64	2	Cy5_13926291	TSC4-sigmacell20	2009-09-25	MP302	pre-peak CO2	bottles	Tsac-M1291	TSC4	urea,ammonia	0	0	1	1	0	0	0	1	1	1	0	0
M1291-1442_TSC4-sigmacell20_post-peak CO2	65	1	Cy5_13926285	TSC4-sigmacell20	2009-09-25	MP309	post-peak CO2	chemostat	Tsac-M1442	TSC4	urea,ammonia	0	0	1	1	0	0	0	1	1	1	0	0
M1291-1442_TSC4-sigmacell20_post-peak CO2 2	65	2	Cy5_13926283	TSC4-sigmacell20	2009-09-25	MP303	pre-peak CO2	chemostat	Tsac-M1442	TSC4	urea,ammonia	0	0	1	1	0	0	0	1	1	1	0	0
M1732_TSC7-xylose_shock_lag-0.25h	66	1	025hr_2_control_Cy5	TSC7-xylose	3011-03-25	MP353	lag-0.25h	chemostat	Tsac-M1732	TSC7	ammonia	1	0	0	0	1	0	0	0	1	1	0	0
M1732_TSC7-xylose_shock_mid log-2.0h	67	1	20or15hr_16_control_Cy5	TSC7-xylose	3011-03-25	MP368	mid log	chemostat	Tsac-M1732	TSC7	ammonia	1	0	0	0	1	0	0	0	1	1	0	0
M1732_TSC7-xylose_shock_mid log-2.0h 2	67	2	20or15hr_18_control_Cy5	TSC7-xylose	3011-03-25	MP369	mid log	chemostat	Tsac-M1732	TSC7	ammonia	1	0	0	0	1	0	0	0	1	1	0	0
M1732_TSC7-xylose_shock_mid log-1.5h	68	1	20hr_4_control_Cy5	TSC7-xylose	3011-03-25	MP356	mid log	chemostat	Tsac-M1732	TSC7	ammonia	1	0	0	0	1	0	0	0	1	1	0	0
M1732_TSC7-xylose_shock_mid log-1.5h 2	68	2	20hr_6_control_Cy5	TSC7-xylose	3011-03-25	MP357	mid log	chemostat	Tsac-M1732	TSC7	ammonia	1	0	0	0	1	0	0	0	1	1	0	0
M1732_TSC7-xylose-diamide_shock_15min	69	1	31hr_20_control_Cy5	TSC7-xylose	3011-03-25	MP372	mid log	chemostat	Tsac-M1732	TSC7	ammonia	1	0	0	0	1	0	0	0	1	1	0	0
M1732_TSC7-xylose-diamide_shock_15min 2	69	2	31hr_22_control_Cy5	TSC7-xylose	3011-03-25	MP373	mid log	chemostat	Tsac-M1732	TSC7	ammonia	1	0	0	0	1	0	0	0	1	1	0	0
M1732_TSC7-xylose-diamide_shock_60min	70	1	23hr_8_diamide_Cy5	TSC7-xylose-diamide	3011-03-25	MP360	post shock	chemostat	Tsac-M1732	TSC7	ammonia	1	0	0	0	1	0	0	0	1	1	1	0
M1732_TSC7-xylose-diamide_shock_60min 2	70	2	23hr_10_diamide_Cy5	TSC7-xylose-diamide	3011-03-25	MP361	post shock	chemostat	Tsac-M1732	TSC7	ammonia	1	0	0	0	1	0	0	0	1	1	1	0
M1732_TSC7-xylose_shock_mid log-3.1h	71	1	30hr_12_diamide_Cy5	TSC7-xylose-diamide	3011-03-25	MP364	post shock	chemostat	Tsac-M1732	TSC7	ammonia	1	0	0	0	1	0	0	0	1	1	1	0
M1732_TSC7-xylose_shock_mid log-3.1h 2	71	2	30hr_14_diamide_Cy5	TSC7-xylose-diamide	3011-03-25	MP365	post shock	chemostat	Tsac-M1732	TSC7	ammonia	1	0	0	0	1	0	0	0	1	1	1	0
