# Supplementary material for: Genome-scale resources for Thermoanaerobacterium saccharolyticum
Source: BMC Syst Biol. 2015 Jun 26;9:30. doi: 10.1186/s12918-015-0159-x (PMC4518999; doi:10.1186/s12918-015-0159-x)
Supplement: Additional file 5: — Metabolite measurements, given in ug/g FW (i.e. micrograms of metabolite sorbitol equivalents per g of fresh cell weight). The experiment name, MP pellet numbers and timepoint/condition are given at the head of each column. The average of all replicates is given. Each MP number represents a biological replicate and the MP numbers correspond to descriptions given in Additional file 4. [file 12918_2015_159_MOESM5_ESM.xls]

## Sheet: Sheet1
Pellet #	Type	Description	date
MP17	RNA	Strain ALK2. Log phase (OD600 = 0.81) MTC + 10, 10, 5 g/L xylose, glucose, cellobiose grown 55 deg C shaking. Combined 3 x 60 ml bottle cultures, then removed 90 ml for MP17&18 into 180 ml of RNAprotect. For MP17, I spun down 2 x 55 ml 8000 rpm for 5 min then resuspended in 2 x 1 ml SET buffer. Half sent to ORNL, other half held on dry ice overnight, then to -80 deg C.	2008-01-09
MP20	RNA	Pretreated hardwood SSF, RNAprotect treated. T. sacch ALK2 from chemostat grown with 10% MS028 substrate + 1000 mg Spezyme CP at 55 deg C, pH 7.4 - 5.5 (poorly controlled). Used small impeller. At t=27.3, fermentor was opened and solids pushed down. 450 ml liquid removed to an autoclaved bottle. 150 ml then removed for MP20 into 300 ml of RNAprotect, then mixed by swirling and let sit at RT for 5…	2008-01-10
MP27	RNA	Pretreated hardwood SSF, RNAprotect treated. T. sacch ALK2 fromclogged chemostat (pH was 8.4, lysis possible) grown with 10% MS028 substrate + 1000 mg Spezyme CP at 55 deg C, pH 5.5. Used 1 straight + 1 curved large impellers with sparger below. At t=55, fermentor was opened and solids pushed down using mesh disc. ~400 ml liquid removed to an autoclaved bottle. 60 ml then dispensed to 4 x 50 ml c…	2008-01-17
MP28	RNA	Pretreated hardwood SSF, RNAprotect treated. T. sacch ALK2 from Bill's restarted chemostat (~7 hrs old) grown with 11.1% MS028 substrate + 1000 mg Spezyme CP at 55 deg C, pH 5.5. Used 1 straight + 1 curved large impellers with no sparger. At t=21.75, fermentor was opened and solids pushed down using mesh disc. ~400 ml liquid removed to an autoclaved bottle. 60 ml then dispensed to 4 x 50 ml conic…	2008-01-18
MP29	RNA	T. sacch ALK2 in MTC + 10,10, 5 g/L xylose, glucose, cellobiose in bottles. Grown at 55 deg C shaking to OD600 = 1.28. Decapped bottle and poured 30 ml into conical. Then poured 2 x 15 ml into 2 x 30 ml RNAprotect. Mixed and left to sit 5 min at RT then spun at 8 k rpm for 5 min. Decanted and blotted tubes, then resuspended pellets in 2 x 1 ml SET.	2008-01-23
MP30	RNA	T. sacch ALK2 in MTC + 10,10, 5 g/L xylose, glucose, cellobiose in bottles. Grown at 55 deg C shaking to OD600 = 0.96. Decapped bottle and poured 30 ml into conical. Then poured 2 x 15 ml into 2 x 30 ml RNAprotect. Mixed and left to sit 5 min at RT then spun at 8 k rpm for 5 min. Decanted and blotted tubes, then resuspended pellets in 2 x 1 ml SET.	2008-01-23
MP33	RNA	Hydrolysate fermentation, mid-log phase. T. sacch ALK2. Fermentor # 10 (L). Overnight grown in MTC + 10g/L xylose + 1:6 volume filter sterilized hydrolysate to OD 5.37 then inoculated 1:33 into MTC + 2% solids equivalent hydrolysate (1:5 volume autoclaved 10% solids MS0129B hydrolysate comprising 23, 13 g/L glucose, xylose, prepared by Jeff Keating). Grown at 150 rpm stirring (small impeller), pH…	2008-02-12
MP33	RNA	Hydrolysate fermentation, mid-log phase. T. sacch ALK2. Fermentor # 10 (L). Overnight grown in MTC + 10g/L xylose + 1:6 volume filter sterilized hydrolysate to OD 5.37 then inoculated 1:33 into MTC + 2% solids equivalent hydrolysate (1:5 volume autoclaved 10% solids MS0129B hydrolysate comprising 23, 13 g/L glucose, xylose, prepared by Jeff Keating). Grown at 150 rpm stirring (small impeller), pH…	2008-02-12
MP34	RNA	Hydrolysate fermentation, mid-log phase. T. sacch ALK2. Fermentor # 8 (K).Overnight grown in MTC + 10g/L xylose + 1:6 volume filter sterilized hydrolysate to OD 3.95 then inoculated 1:33 into MTC + 2% solids equivalent hydrolysate (1:5 volume autoclaved 10% solids MS0129B hydrolysate comprising 23, 13 g/L glucose, xylose, prepared by Jeff Keating). Grown at 150 rpm stirring (small impeller), pH 5…	2008-02-12
MP34	RNA	Hydrolysate fermentation, mid-log phase. T. sacch ALK2. Fermentor # 8 (K).Overnight grown in MTC + 10g/L xylose + 1:6 volume filter sterilized hydrolysate to OD 3.95 then inoculated 1:33 into MTC + 2% solids equivalent hydrolysate (1:5 volume autoclaved 10% solids MS0129B hydrolysate comprising 23, 13 g/L glucose, xylose, prepared by Jeff Keating). Grown at 150 rpm stirring (small impeller), pH 5…	2008-02-12
MP37	RNA	Xylose-glucose fermentation, late-log phase. T. sacch ALK2. Fermentor #62 (F). Overnight culture grown in MTC + gluclose, xylose 10,10 g/L to OD600=3.51. Inoculated 2.5% into 1 L MTC + 4.7 g/L glucose, 2.6 g/L xylose at pH 5.8, stirring at 150 rpm (small impeller) at 55 deg C. Sampled at t=5.75 hrs (5:20 pm) at OD600=1.86 (1.26 undiluted). Then harvested 15 ml into 30 ml RNAprotect. Mixed, then l…	2008-02-13
MP37	RNA	Xylose-glucose fermentation, late-log phase. T. sacch ALK2. Fermentor #62 (F). Overnight culture grown in MTC + gluclose, xylose 10,10 g/L to OD600=3.51. Inoculated 2.5% into 1 L MTC + 4.7 g/L glucose, 2.6 g/L xylose at pH 5.8, stirring at 150 rpm (small impeller) at 55 deg C. Sampled at t=5.75 hrs (5:20 pm) at OD600=1.86 (1.26 undiluted). Then harvested 15 ml into 30 ml RNAprotect. Mixed, then l…	2008-02-13
MP38	RNA	Xylose-glucose fermentation, early stationary phase. T. sacch ALK2. Fermentor #62 (F). Overnight culture grown in MTC + gluclose, xylose 10,10 g/L to OD600=3.51. Inoculated 2.5% into 1 L MTC + 4.7 g/L glucose, 2.6 g/L xylose at pH 5.8, stirring at 150 rpm (small impeller) at 55 deg C. Sampled at t=8.05 hrs (7:38 pm) at OD600=3.2. Then harvested 15 ml into 30 ml RNAprotect. Mixed, then left to sit…	2008-02-13
MP41	RNA	Xylose-glucose fermentation, mid-log phase. T. sacch ALK2. Fermentor #8 (K). Overnight culture grown in MTC + gluclose, xylose 5, 5 g/L to OD600=XXX. Inoculated 2.5% into 1 L MTC + 4.7 g/L glucose, 2.6 g/L xylose at pH 5.8, stirring at 150 rpm (small impeller) at 55 deg C. Sampled at t=7.3 hrs (4 pm) at OD600=1.12. Then harvested 15 ml into 30 ml RNAprotect. Mixed, then left to sit at RT for 5 mi…	2008-02-15
MP41	RNA	Xylose-glucose fermentation, mid-log phase. T. sacch ALK2. Fermentor #8 (K). Overnight culture grown in MTC + gluclose, xylose 5, 5 g/L to OD600=XXX. Inoculated 2.5% into 1 L MTC + 4.7 g/L glucose, 2.6 g/L xylose at pH 5.8, stirring at 150 rpm (small impeller) at 55 deg C. Sampled at t=7.3 hrs (4 pm) at OD600=1.12. Then harvested 15 ml into 30 ml RNAprotect. Mixed, then left to sit at RT for 5 mi…	2008-02-15
MP42	RNA	Xylose-glucose fermentation, mid-log phase. T. sacch ALK2. Fermentor #10 (L). Overnight culture grown in MTC + gluclose, xylose 5, 5 g/L to OD600=XXX. Inoculated 2.5% into 1 L MTC + 4.7 g/L glucose, 2.6 g/L xylose at pH 5.8, stirring at 150 rpm (small impeller) at 55 deg C. Sampled at t=4.72 hrs (1:25 pm) at OD600=1.01. Then harvested 15 ml into 30 ml RNAprotect. Mixed, then left to sit at RT for…	2008-02-15
MP42	RNA	Xylose-glucose fermentation, mid-log phase. T. sacch ALK2. Fermentor #10 (L). Overnight culture grown in MTC + gluclose, xylose 5, 5 g/L to OD600=XXX. Inoculated 2.5% into 1 L MTC + 4.7 g/L glucose, 2.6 g/L xylose at pH 5.8, stirring at 150 rpm (small impeller) at 55 deg C. Sampled at t=4.72 hrs (1:25 pm) at OD600=1.01. Then harvested 15 ml into 30 ml RNAprotect. Mixed, then left to sit at RT for…	2008-02-15
MP43	RNA	Xylose-glucose fermentation, early stationary phase. T. sacch ALK2. Fermentor #8 (K). Overnight culture grown in MTC + gluclose, xylose 5, 5 g/L to OD600=XXX. Inoculated 2.5% into 1 L MTC + 4.7 g/L glucose, 2.6 g/L xylose at pH 5.8, stirring at 150 rpm (small impeller) at 55 deg C. Sampled at t=9.07 hrs (5:46 pm) at OD600=3.38. Then harvested 15 ml into 30 ml RNAprotect. Mixed, then left to sit a…	2008-02-15
MP44	RNA	Xylose-glucose fermentation, early stationary phase. T. sacch ALK2. Fermentor #10 (L). Overnight culture grown in MTC + gluclose, xylose 5, 5 g/L to OD600=XXX. Inoculated 2.5% into 1 L MTC + 4.7 g/L glucose, 2.6 g/L xylose at pH 5.8, stirring at 150 rpm (small impeller) at 55 deg C. Sampled at t=6.63 hrs (3:20 pm) at OD600=3.42. Then harvested 15 ml into 30 ml RNAprotect. Mixed, then left to sit …	2008-02-15
MP45	RNA	Added ethanol, xylose-glucose fermentation, mid-log phase. T. sacch ALK2. Fermentor #52 (I). Overnight culture grown in MTC + gluclose, xylose 10, 10 g/L to OD600=1.3. Inoculated 2.5% into 1 L MTC + 4.7 g/L glucose, 2.6 g/L xylose + 10 g/L ethanol at pH 5.8, stirring at 150 rpm (small impeller) at 55 deg C. Sampled at t=5.1 hrs (2:48 pm) at OD600=0.79. Then harvested 30 ml into 2 x 30 ml RNAprote…	2008-03-05
MP45	RNA	Added ethanol, xylose-glucose fermentation, mid-log phase. T. sacch ALK2. Fermentor #52 (I). Overnight culture grown in MTC + gluclose, xylose 10, 10 g/L to OD600=1.3. Inoculated 2.5% into 1 L MTC + 4.7 g/L glucose, 2.6 g/L xylose + 10 g/L ethanol at pH 5.8, stirring at 150 rpm (small impeller) at 55 deg C. Sampled at t=5.1 hrs (2:48 pm) at OD600=0.79. Then harvested 30 ml into 2 x 30 ml RNAprote…	2008-03-05
MP45	RNA	Added ethanol, xylose-glucose fermentation, mid-log phase. T. sacch ALK2. Fermentor #52 (I). Overnight culture grown in MTC + gluclose, xylose 10, 10 g/L to OD600=1.3. Inoculated 2.5% into 1 L MTC + 4.7 g/L glucose, 2.6 g/L xylose + 10 g/L ethanol at pH 5.8, stirring at 150 rpm (small impeller) at 55 deg C. Sampled at t=5.1 hrs (2:48 pm) at OD600=0.79. Then harvested 30 ml into 2 x 30 ml RNAprote…	2008-03-05
MP46	RNA	Added ethanol, xylose-glucose fermentation, mid-log phase. T. sacch ALK2. Fermentor #96 (J). Overnight culture grown in MTC + gluclose, xylose 10, 10 g/L to OD600=1.69. Inoculated 2.5% into 1 L MTC + 4.7 g/L glucose, 2.6 g/L xylose + 10 g/L ethanol at pH 5.8, stirring at 150 rpm (small impeller) at 55 deg C. Sampled at t=5.1 hrs (2:48 pm) at OD600=0.85. Then harvested 30 ml into 2 x 30 ml RNAprot…	2008-03-05
MP56	RNA	Cellobiose culture t=14.5, sample for microarrays. T. sacch ALK2. Fermentor #52 (I). Hour 14.5. ALK2 chemostat grown for ~ 1 week on MTC+7.3, 12.1 g/L xylose,cellbiose (high OD; growth rate = 0.1) then 50 ml used to inoculate MTC + 100 g/L cellobiose, pH 5.8, 55 deg C stirring at 100 rpm. Grown for 14.5 hours then 2 x 15 ml removed to centrifuge tube containing 30 ml RNA protect reagent. Spun at …	2008-04-01
MP57	RNA	Cellobiose culture t=14.5, sample for microarrays. T. sacch ALK2. Fermentor #96 (J). Hour 14.5. ALK2 chemostat grown for ~ 1 week on MTC+7.3, 12.1 g/L xylose,cellbiose (high OD; growth rate = 0.1) then 50 ml used to inoculate MTC + 100 g/L cellobiose, pH 5.8, 55 deg C stirring at 100 rpm. Grown for 14.5 hours then 2 x 15 ml removed to centrifuge tube containing 30 ml RNA protect reagent. Spun at …	2008-04-01
MP68	RNA	Cellobiose culture t=5, sample for microarrays. T. sacch ALK2. Fermentor #52 (I). Hour 5. ALK2 chemostat grown for ~ 1.5 weeks on MTC+7.3, 12.1 g/L xylose,cellbiose (high OD; growth rate = 0.1) then 50 ml used to inoculate MTC + 100 g/L cellobiose, pH 5.8, 55 deg C stirring at 100 rpm. Grown for 5 hours then 2 x 15 ml removed to centrifuge tube containing 30 ml RNA protect reagent. Spun at 8000 r…	2008-04-04
MP69	RNA	Cellobiose culture t=5, sample for microarrays. T. sacch ALK2. Fermentor #96 (J). Hour 5. ALK2 chemostat grown for ~ 1.5 weeks on MTC+7.3, 12.1 g/L xylose,cellbiose (high OD; growth rate = 0.1) then 50 ml used to inoculate MTC + 100 g/L cellobiose, pH 5.8, 55 deg C stirring at 100 rpm. Grown for 5 hours then 2 x 15 ml removed to centrifuge tube containing 30 ml RNA protect reagent. Spun at 8000 r…	2008-04-04
MP76	RNA	Pretreated hardwood SSF, no activated C. T. sacch ALK2 from small MTC xylose-cellobiose chemostat (~3 weeks old, with wall growth) grown with 10% MS028 substrate + 1000 mg Spezyme CP at 55 deg C, stirring 250 rpm, pH 5.0 for enzyme then 5.5 after inoculation. Used fermentor # 52 with 1 straight + 1 curved large impellers. At t=11:50 post inoculation (t=13:50 post enyme) CO2 was nearing its peak l…	2008-04-11
MP79	RNA	Pretreated hardwood SSF, no activated C. T. sacch ALK2 from small MTC xylose-cellobiose chemostat (~3.5 weeks old, with wall growth) grown with 10% MS028 substrate + 1000 mg Spezyme CP at 55 deg C, stirring 250 rpm, pH 5.0 for enzyme then 5.5 after inoculation. Used fermentor # 96 with 1 straight + 1 curved large impellers. At t=14.5 post enzyme, CO2 was nearing its peak level, took 2 x 12 ml sam…	2008-04-15
MP80	RNA	Xylose-glucose fermentation, mid-log phase. T. sacch ALK2. Fermentor # 52. Inoculum was T. sacch ALK2 from small MTC xylose-cellobiose chemostat (~3.5 weeks old, with wall growth). Inoculated 2.5% into 1 L MTC + 4.7 g/L glucose, 2.6 g/L xylose at pH 5.8, stirring at 150 rpm (small impeller) at 55 deg C. Sampled at t=2.8 hrs at OD600=1.36. Then harvested 2 x 15 ml into 2 x 30 ml RNAprotect. Mixed,…	2008-04-17
MP81	RNA	Xylose-glucose fermentation, mid-log phase. T. sacch ALK2. Fermentor # 96. Inoculum was T. sacch ALK2 from small MTC xylose-cellobiose chemostat (~3.5 weeks old, with wall growth). Inoculated 2.5% into 1 L MTC + 4.7 g/L glucose, 2.6 g/L xylose at pH 5.8, stirring at 150 rpm (small impeller) at 55 deg C. Sampled at t=2.8 hrs at OD600=1.16. Then harvested 2 x 15 ml into 2 x 30 ml RNAprotect. Mixed,…	2008-04-17
MP84	RNA	Pretreated hardwood SSF, no activated C. T. sacch ALK2 from small MTC xylose-cellobiose chemostat (~4.5 weeks old, with wall growth) grown with 10% MS028 substrate + 1000 mg Spezyme CP at 55 deg C, stirring 250 rpm, pH 5.0 for enzyme then 5.5 after inoculation. Used fermentor # 52 with 1 straight + 1 curved large impellers. At t=13 post enzyme, CO2 was nearing its peak level, took 2 x 15 ml sampl…	2008-04-24
MP85	RNA	Pretreated hardwood SSF, no activated C. T. sacch ALK2 from small MTC xylose-cellobiose chemostat (~4.5 weeks old, with wall growth) grown with 10% MS028 substrate + 1000 mg Spezyme CP at 55 deg C, stirring 250 rpm, pH 5.0 for enzyme then 5.5 after inoculation. Used fermentor # 96 with 1 straight + 1 curved large impellers. At t= 13 post enzyme, CO2 was nearing its peak level, took 2 x 15 ml samp…	2008-04-24
MP86	Metabolite	High cellobiose t=7, Fermentor # 52 (I). Strain ALK2 grown overnight in a bottle with MTC + 16 g/L cellobiose (OD=~3.0) 25 ml used to inoculate MTC + 100 g/L cellobiose, pH 5.8, 55 deg C stirring at 100 rpm, pH'd with ammonia. Grown for 7 hours then 10 ml removed to chilled centrifuge tube. Spun at 7700 rpm for 6 min then aspirated. Pellet frozen in the conical tube in liquid N2 then stored at -8…	2008-06-05
MP87	Metabolite	High cellobiose t=7, Fermentor # 96 (J). Strain ALK2 grown overnight in a bottle with MTC + 16 g/L cellobiose (OD=~3.0) 25 ml used to inoculate MTC + 100 g/L cellobiose, pH 5.8, 55 deg C stirring at 100 rpm, pH'd with ammonia. Grown for 7 hours then 10 ml removed to chilled centrifuge tube. Spun at 7700 rpm for 6 min then aspirated. Pellet frozen in the conical tube in liquid N2 then stored at -8…	2008-06-05
MP88	Metabolite	High cellobiose t=12.5, Fermentor # 52 (I). Strain ALK2 grown overnight in a bottle with MTC + 16 g/L cellobiose (OD=~3.0) 25 ml used to inoculate MTC + 100 g/L cellobiose, pH 5.8, 55 deg C stirring at 100 rpm, pH'd with ammonia. Grown for 12.5 hours then 10 ml removed to chilled centrifuge tube. Spun at 7700 rpm for 6 min then aspirated. Pellet frozen in the conical tube in liquid N2 then stored…	2008-06-05
MP89	Metabolite	High cellobiose t=12.5, Fermentor # 96 (J). Strain ALK2 grown overnight in a bottle with MTC + 16 g/L cellobiose (OD=~3.0) 25 ml used to inoculate MTC + 100 g/L cellobiose, pH 5.8, 55 deg C stirring at 100 rpm, pH'd with ammonia. Grown for 12.5 hours then 10 ml removed to chilled centrifuge tube. Spun at 7700 rpm for 6 min then aspirated. Pellet frozen in the conical tube in liquid N2 then stored…	2008-06-05
MP92	Metabolite	High cellobiose t=22, Fermentor # 52 (I). Strain ALK2 grown overnight in a bottle with MTC + 16 g/L cellobiose (OD=~3.0) 25 ml used to inoculate MTC + 100 g/L cellobiose, pH 5.8, 55 deg C stirring at 100 rpm, pH'd with ammonia. Grown for 22 hours then 10 ml removed to chilled centrifuge tube. Spun at 7700 rpm for 7 min then aspirated. Pellet frozen in the conical tube in liquid N2 then stored at …	2008-06-06
MP93	Metabolite	High cellobiose t=22, Fermentor # 96 (J). Strain ALK2 grown overnight in a bottle with MTC + 16 g/L cellobiose (OD=~3.0) 25 ml used to inoculate MTC + 100 g/L cellobiose, pH 5.8, 55 deg C stirring at 100 rpm, pH'd with ammonia. Grown for 22 hours then 10 ml removed to chilled centrifuge tube. Spun at 7700 rpm for 7 min then aspirated. Pellet frozen in the conical tube in liquid N2 then stored at …	2008-06-06
MP94	Metabolite	High cellobiose t=24.5, Fermentor # 52 (I). Strain ALK2 grown overnight in a bottle with MTC + 16 g/L cellobiose (OD=~3.0) 25 ml used to inoculate MTC + 100 g/L cellobiose, pH 5.8, 55 deg C stirring at 100 rpm, pH'd with ammonia. Grown for 24.5 hours then 10 ml removed to chilled centrifuge tube. Spun at 7700 rpm for 6 min then aspirated. Pellet frozen in the conical tube in liquid N2 then stored…	2008-06-06
MP95	Metabolite	High cellobiose t=24.5, Fermentor # 96 (J). Strain ALK2 grown overnight in a bottle with MTC + 16 g/L cellobiose (OD=~3.0) 25 ml used to inoculate MTC + 100 g/L cellobiose, pH 5.8, 55 deg C stirring at 100 rpm, pH'd with ammonia. Grown for 24.5 hours then 10 ml removed to chilled centrifuge tube. Spun at 7700 rpm for 6 min then aspirated. Pellet frozen in the conical tube in liquid N2 then stored…	2008-06-06
MP96	Metabolite	High cellobiose t=31, Fermentor # 52 (I). Strain ALK2 grown overnight in a bottle with MTC + 16 g/L cellobiose (OD=~3.0) 25 ml used to inoculate MTC + 100 g/L cellobiose, pH 5.8, 55 deg C stirring at 100 rpm, pH'd with ammonia. Grown for 31 hours then 10 ml removed to chilled centrifuge tube. Spun at 7700 rpm for 6 min then aspirated. Pellet frozen in the conical tube in liquid N2 then stored at …	2008-06-06
MP97	Metabolite	High cellobiose t=31, Fermentor # 96 (J). Strain ALK2 grown overnight in a bottle with MTC + 16 g/L cellobiose (OD=~3.0) 25 ml used to inoculate MTC + 100 g/L cellobiose, pH 5.8, 55 deg C stirring at 100 rpm, pH'd with ammonia. Grown for 31 hours then 10 ml removed to chilled centrifuge tube. Spun at 7700 rpm for 6 min then aspirated. Pellet frozen in the conical tube in liquid N2 then stored at …	2008-06-06
MP106	RNA	Washate shock t= 4.17. ALK2 grown overnight in bottle of 50 ml MTC + 5 g/L each glucose, xylose to OD of 0.547 then inoculated 25 ml into 1 L final volume MTC + 2.7 g/L xylose + 4.6 g/L glucose. Grown at pH 5.8, temp 55 deg C, stirring 150 rpm. At hour 4.17, OD was 0.557. A 15 ml sample was taken and mixed w/ 30 ml RNA protect bacteria reagent, then left at room temp 5-10 min then centrifuged at …	2008-06-24
MP107	RNA	Washate shock control t=4.17. ALK2 grown overnight in bottle of 50 ml MTC + 5 g/L each glucose, xylose to OD of 0.545 then inoculated 25 ml into 1 L final volume MTC + 2.7 g/L xylose + 4.6 g/L glucose. Grown at pH 5.8, temp 55 deg C, stirring 150 rpm. At hour 4.17, OD was 0.557. A 15 ml sample was taken and mixed w/ 30 ml RNA protect bacteria reagent, then left at room temp 5-10 min then centrifu…	2008-06-24
MP108	RNA	Washate shock t=4.33 (5 min post shock). ALK2 grown overnight in bottle of 50 ml MTC + 5 g/L each glucose, xylose to OD of 0.547 then inoculated 25 ml into 1 L final volume MTC + 2.7 g/L xylose + 4.6 g/L glucose. Grown at pH 5.8, temp 55 deg C, stirring 150 rpm. At hour 4.26, 100 ml autoclaved washate with pH adjusted to 6.0 with NH4OH was added, made by Jeff Villari on 2/11/08 from liquids extra…	2008-06-24
MP108	RNA	Washate shock t=4.33 (5 min post shock). ALK2 grown overnight in bottle of 50 ml MTC + 5 g/L each glucose, xylose to OD of 0.547 then inoculated 25 ml into 1 L final volume MTC + 2.7 g/L xylose + 4.6 g/L glucose. Grown at pH 5.8, temp 55 deg C, stirring 150 rpm. At hour 4.26, 100 ml autoclaved washate with pH adjusted to 6.0 with NH4OH was added, made by Jeff Villari on 2/11/08 from liquids extra…	2008-06-24
MP109	RNA	Washate shock control t=4.33 (5 min post-shock). ALK2 grown overnight in bottle of 50 ml MTC + 5 g/L each glucose, xylose to OD of 0.565 then inoculated 25 ml into 1 L final volume MTC + 2.7 g/L xylose + 4.6 g/L glucose. Grown at pH 5.8, temp 55 deg C, stirring 150 rpm. At hour 4.26, 100 ml autoclaved control addition was added, containing 11.5 g/L xylose, 3.5 g/L acetic acid, pH adjusted to 6.0 …	2008-06-24
MP110	RNA	Washate shock t=4.5 (15 min post-shock). ALK2 grown overnight in bottle of 50 ml MTC + 5 g/L each glucose, xylose to OD of 0.547 then inoculated 25 ml into 1 L final volume MTC + 2.7 g/L xylose + 4.6 g/L glucose. Grown at pH 5.8, temp 55 deg C, stirring 150 rpm. At hour 4.26, 100 ml autoclaved washate with pH adjusted to 6.0 with NH4OH was added, made by Jeff Villari on 2/11/08 from liquids extra…	2008-06-24
MP111	RNA	Washate shock control t=4.5 (15 min post-shock). ALK2 grown overnight in bottle of 50 ml MTC + 5 g/L each glucose, xylose to OD of 0.547 then inoculated 25 ml into 1 L final volume MTC + 2.7 g/L xylose + 4.6 g/L glucose. Grown at pH 5.8, temp 55 deg C, stirring 150 rpm. At hour 4.26, 100 ml autoclaved control addition was added, containing 11.5 g/L xylose, 3.5 g/L acetic acid, pH adjusted to 6.0 …	2008-06-24
MP112	RNA	Washate shock t=5.20 (1 hr post-shock). ALK2 grown overnight in bottle of 50 ml MTC + 5 g/L each glucose, xylose to OD of 0.547 then inoculated 25 ml into 1 L final volume MTC + 2.7 g/L xylose + 4.6 g/L glucose. Grown at pH 5.8, temp 55 deg C, stirring 150 rpm. At hour 4.26, 100 ml autoclaved washate with pH adjusted to 6.0 with NH4OH was added, made by Jeff Villari on 2/11/08 from liquids extrac…	2008-06-24
MP113	RNA	Washate shock control t=5.20 (1 hour post-shock). ALK2 grown overnight in bottle of 50 ml MTC + 5 g/L each glucose, xylose to OD of 0.547 then inoculated 25 ml into 1 L final volume MTC + 2.7 g/L xylose + 4.6 g/L glucose. Grown at pH 5.8, temp 55 deg C, stirring 150 rpm. At hour 4.26, 100 ml autoclaved control addition was added, containing 11.5 g/L xylose, 3.5 g/L acetic acid, pH adjusted to 6.0…	2008-06-24
MP114	RNA	Washate shock t= 5.66. ALK2 grown overnight in bottle of 50 ml MTC + 5 g/L each glucose, xylose to OD of 0.324 then inoculated 25 ml into 1 L final volume MTC + 2.7 g/L xylose + 4.6 g/L glucose. Grown at pH 5.8, temp 55 deg C, stirring 150 rpm. At hour 5.66, OD was 0.688. A 15 ml sample was taken and mixed w/ 30 ml RNA protect bacteria reagent, then left at room temp 5-10 min then centrifuged at …	2008-06-27
MP115	RNA	Washate shock control t=5.66. ALK2 grown overnight in bottle of 50 ml MTC + 5 g/L each glucose, xylose to OD of 0.324 then inoculated 25 ml into 1 L final volume MTC + 2.7 g/L xylose + 4.6 g/L glucose. Grown at pH 5.8, temp 55 deg C, stirring 150 rpm. At hour 5.66, OD was0 .615. A 15 ml sample was taken and mixed w/ 30 ml RNA protect bacteria reagent, then left at room temp 5-10 min then centrifu…	2008-06-27
MP116	RNA	Washate shock t=5.8 (5 min post shock). ALK2 grown overnight in bottle of 50 ml MTC + 5 g/L each glucose, xylose to OD of 0.324 then inoculated 25 ml into 1 L final volume MTC + 2.7 g/L xylose + 4.6 g/L glucose. Grown at pH 5.8, temp 55 deg C, stirring 150 rpm. At hour 5.66, 100 ml autoclaved washate with pH adjusted to 6.0 with NH4OH was added, made by Sean Covalla on 6/26/08 from liquids extrac…	2008-06-27
MP117	RNA	Washate shock Control t=5.8 (5 min post shock). ALK2 grown overnight in bottle of 50 ml MTC + 5 g/L each glucose, xylose to OD of 0.324 then inoculated 25 ml into 1 L final volume MTC + 2.7 g/L xylose + 4.6 g/L glucose. Grown at pH 5.8, temp 55 deg C, stirring 150 rpm. At hour 5.66, 100 ml autoclaved control addition was added, containing 11.5 g/L xylose, 6.5 g/L acetic acid, pH adjusted to 6.0 w…	2008-06-27
MP118	RNA	Washate shock t=5.9 (15 min post shock). ALK2 grown overnight in bottle of 50 ml MTC + 5 g/L each glucose, xylose to OD of 0.324 then inoculated 25 ml into 1 L final volume MTC + 2.7 g/L xylose + 4.6 g/L glucose. Grown at pH 5.8, temp 55 deg C, stirring 150 rpm. At hour 5.66, 100 ml autoclaved washate with pH adjusted to 6.0 with NH4OH was added, made by Sean Covalla on 6/26/08 from liquids extra…	2008-06-27
MP119	RNA	Washate shock Control t=5.9 (15 min post shock). ALK2 grown overnight in bottle of 50 ml MTC + 5 g/L each glucose, xylose to OD of 0.324 then inoculated 25 ml into 1 L final volume MTC + 2.7 g/L xylose + 4.6 g/L glucose. Grown at pH 5.8, temp 55 deg C, stirring 150 rpm. At hour 5.66, 100 ml autoclaved control addition was added, containing 11.5 g/L xylose, 6.5 g/L acetic acid, pH adjusted to 6.0 …	2008-06-27
MP120	RNA	Washate shock t=6.66 (1 hour post shock). ALK2 grown overnight in bottle of 50 ml MTC + 5 g/L each glucose, xylose to OD of 0.324 then inoculated 25 ml into 1 L final volume MTC + 2.7 g/L xylose + 4.6 g/L glucose. Grown at pH 5.8, temp 55 deg C, stirring 150 rpm. At hour 5.66, 100 ml autoclaved washate with pH adjusted to 6.0 with NH4OH was added, made by Sean Covalla on 6/26/08 from liquids extr…	2008-06-27
MP121	RNA	Washate shock Control t=6.66 (1 hour post shock). ALK2 grown overnight in bottle of 50 ml MTC + 5 g/L each glucose, xylose to OD of 0.324 then inoculated 25 ml into 1 L final volume MTC + 2.7 g/L xylose + 4.6 g/L glucose. Grown at pH 5.8, temp 55 deg C, stirring 150 rpm. At hour 5.66, 100 ml autoclaved control addition was added, containing 11.5 g/L xylose, 6.5 g/L acetic acid, pH adjusted to 6.0…	2008-06-27
MP122	RNA	N-limited cellobiose experiment, t=8.5, sample for Microarray. T. sacch ALK2. Fermentor # 52 (I). ALK2grown overnight in a bottle with MTC + 16 g/L cellobiose (OD=~3.0) 25 ml used to inoculate MTC + 100 g/L cellobiose, pH 5.8, 55 deg C stirring at 150 rpm. Grown for 8.5 hours then 15 ml removed to room temp falcon tube containing 30ml RNAprotect, inverted and allowed to sit for 5 minutes. Centrif…	2008-07-25
MP123	RNA	N-limited cellobiose experiment, t=8.5, sample for Microarray. T. sacch ALK2. Fermentor # 96 (I). ALK2grown overnight in a bottle with MTC + 16 g/L cellobiose (OD=~3.0) 25 ml used to inoculate MTC + 100 g/L cellobiose, pH 5.8, 55 deg C stirring at 150 rpm. Grown for 8.5 hours then 15 ml removed to room temp falcon tube containing 30ml RNAprotect, inverted and allowed to sit for 5 minutes. Centrif…	2008-07-25
MP124	RNA	N-limited cellobiose experiment, t=11.5, sample for Microarray. T. sacch ALK2. Fermentor # 52 (I). ALK2grown overnight in a bottle with MTC + 16 g/L cellobiose (OD=~3.0) 25 ml used to inoculate MTC + 100 g/L cellobiose, pH 5.8, 55 deg C stirring at 150 rpm. Grown for 11.5 hours then 15 ml removed to room temp falcon tube containing 30ml RNAprotect, inverted and allowed to sit for 5 minutes. Centr…	2008-07-25
MP125	RNA	N-limited cellobiose experiment, t=11.5, sample for Microarray. T. sacch ALK2. Fermentor # 96 (I). ALK2grown overnight in a bottle with MTC + 16 g/L cellobiose (OD=~3.0) 25 ml used to inoculate MTC + 100 g/L cellobiose, pH 5.8, 55 deg C stirring at 150 rpm. Grown for 11.5 hours then 15 ml removed to room temp falcon tube containing 30ml RNAprotect, inverted and allowed to sit for 5 minutes. Centr…	2008-07-25
MP128	RNA	N-limited cellobiose experiment, t=15.75, sample for Microarray. T. sacch ALK2. Fermentor # 52 (I). ALK2grown overnight in a bottle with MTC + 16 g/L cellobiose (OD=~3.0) 25 ml used to inoculate MTC + 100 g/L cellobiose, pH 5.8, 55 deg C stirring at 150 rpm. Grown for 15.75 hours then 15 ml removed to room temp falcon tube containing 30ml RNAprotect, inverted and allowed to sit for 5 minutes. Cen…	2008-07-25
MP129	RNA	N-limited cellobiose experiment, t=15.75, sample for Microarray. T. sacch ALK2. Fermentor # 96 (I). ALK2grown overnight in a bottle with MTC + 16 g/L cellobiose (OD=~3.0) 25 ml used to inoculate MTC + 100 g/L cellobiose, pH 5.8, 55 deg C stirring at 150 rpm. Grown for 15.75 hours then 15 ml removed to room temp falcon tube containing 30ml RNAprotect, inverted and allowed to sit for 5 minutes. Cen…	2008-07-25
MP130	RNA	N-limited cellobiose experiment, t=24.5, sample for Microarray. T. sacch ALK2. Fermentor # 52 (I). ALK2grown overnight in a bottle with MTC + 16 g/L cellobiose (OD=~3.0) 25 ml used to inoculate MTC + 100 g/L cellobiose, pH 5.8, 55 deg C stirring at 150 rpm. Grown for 24.5 hours then 15 ml removed to room temp falcon tube containing 30ml RNAprotect, inverted and allowed to sit for 5 minutes. Centr…	2008-07-25
MP131	RNA	N-limited cellobiose experiment, t=24.5, sample for Microarray. T. sacch ALK2. Fermentor # 96 (I). ALK2grown overnight in a bottle with MTC + 16 g/L cellobiose (OD=~3.0) 25 ml used to inoculate MTC + 100 g/L cellobiose, pH 5.8, 55 deg C stirring at 150 rpm. Grown for 24.5 hours then 15 ml removed to room temp falcon tube containing 30ml RNAprotect, inverted and allowed to sit for 5 minutes. Centr…	2008-07-25
MP132	Metabolite	N-limited high cellobiose hour 10 fermentor #52. T. sacch ALK2 grown overnight in a bottle with MTC + 16 g/L cellobiose (OD=~3.2) 25 ml used to inoculate MTC + 100 g/L cellobiose, pH 5.8, 55 deg C stirring at 150 rpm, pH'd with NaOH. Grown for 10 hours then 10 ml removed to chilled falcon tube. Centrifuge 4C Spun at 4000 rpm for 10 min, supernatant asprirated and pellet was frozen in the falcon t…	2008-07-30
MP133	Metabolite	N-limited high cellobiose hour 10 fermentor #96. T. sacch ALK2 grown overnight in a bottle with MTC + 16 g/L cellobiose (OD=~3.2) 25 ml used to inoculate MTC + 100 g/L cellobiose, pH 5.8, 55 deg C stirring at 150 rpm, pH'd with NaOH. Grown for 10 hours then 10 ml removed to chilled falcon tube. Centrifuge 4C Spun at 4000 rpm for 10 min, supernatant asprirated and pellet was frozen in the falcon t…	2008-07-30
MP134	Metabolite	N-limited high cellobiose hour 12 fermentor #52. T. sacch ALK2 grown overnight in a bottle with MTC + 16 g/L cellobiose (OD=~3.2) 25 ml used to inoculate MTC + 100 g/L cellobiose, pH 5.8, 55 deg C stirring at 150 rpm, pH'd with NaOH. Grown for 10 hours then 10 ml removed to chilled falcon tube. Centrifuge 4C Spun at 4000 rpm for 10 min, supernatant asprirated and pellet was frozen in the falcon t…	2008-07-30
MP135	Metabolite	N-limited high cellobiose hour 12 fermentor #96. T. sacch ALK2 grown overnight in a bottle with MTC + 16 g/L cellobiose (OD=~3.2) 25 ml used to inoculate MTC + 100 g/L cellobiose, pH 5.8, 55 deg C stirring at 150 rpm, pH'd with NaOH. Grown for 10 hours then 10 ml removed to chilled falcon tube. Centrifuge 4C Spun at 4000 rpm for 10 min, supernatant asprirated and pellet was frozen in the falcon t…	2008-07-30
MP138	Metabolite	N-limited high cellobiose hour 21 fermentor #52. T. sacch ALK2 grown overnight in a bottle with MTC + 16 g/L cellobiose (OD=~3.2) 25 ml used to inoculate MTC + 100 g/L cellobiose, pH 5.8, 55 deg C stirring at 150 rpm, pH'd with NaOH. Grown for 10 hours then 10 ml removed to chilled falcon tube. Centrifuge 4C Spun at 4000 rpm for 10 min, supernatant asprirated and pellet was frozen in the falcon t…	2008-07-30
MP139	Metabolite	N-limited high cellobiose hour 21 fermentor #96. T. sacch ALK2 grown overnight in a bottle with MTC + 16 g/L cellobiose (OD=~3.2) 25 ml used to inoculate MTC + 100 g/L cellobiose, pH 5.8, 55 deg C stirring at 150 rpm, pH'd with NaOH. Grown for 10 hours then 10 ml removed to chilled falcon tube. Centrifuge 4C Spun at 4000 rpm for 10 min, supernatant asprirated and pellet was frozen in the falcon t…	2008-07-30
MP140	Metabolite	N-limited high cellobiose hour 25 fermentor #52. T. sacch ALK2 grown overnight in a bottle with MTC + 16 g/L cellobiose (OD=~3.2) 25 ml used to inoculate MTC + 100 g/L cellobiose, pH 5.8, 55 deg C stirring at 150 rpm, pH'd with NaOH. Grown for 10 hours then 10 ml removed to chilled falcon tube. Centrifuge 4C Spun at 4000 rpm for 10 min, supernatant asprirated and pellet was frozen in the falcon t…	2008-07-30
MP141	Metabolite	N-limited high cellobiose hour 25 fermentor #96. T. sacch ALK2 grown overnight in a bottle with MTC + 16 g/L cellobiose (OD=~3.2) 25 ml used to inoculate MTC + 100 g/L cellobiose, pH 5.8, 55 deg C stirring at 150 rpm, pH'd with NaOH. Grown for 10 hours then 10 ml removed to chilled falcon tube. Centrifuge 4C Spun at 4000 rpm for 10 min, supernatant asprirated and pellet was frozen in the falcon t…	2008-07-30
MP142	RNA	Pretreated hardwood SSF Fermenter 52 9-11-08 2:20 am , no activated C. 25mL T. sacch M0521 from MTC Glucose/Xylose bottle grown with 10% MS028 substrate + 1000 mg Spezyme CP at 55 deg C, stirring 250 rpm, pH 5.0 for enzyme then 5.5 after inoculation. Used fermentor # 52 with 1 straight + 1 curved large impellers. At t=12 post enzyme, CO2 was nearing its peak level, took 1 x 15 ml sample thru the …	2008-09-11
MP143	RNA	Pretreated hardwood SSF Fermenter 96 9-11-08 2:20 am, no activated C. 25mL T. sacch M0521 from MTC Glucose/Xylose bottle grown with 10% MS028 substrate + 1000 mg Spezyme CP at 55 deg C, stirring 250 rpm, pH 5.0 for enzyme then 5.5 after inoculation. Used fermentor # 96 with 1 straight + 1 curved large impellers. At t=12 post enzyme, CO2 was nearing its peak level, took 1 x 15 ml sample thru the s…	2008-09-11
MP145	RNA	Pretreated hardwood SSF Fermenter 52 9-11-08 10:15 am, no activated C. 25mL T. sacch M0521 from MTC Glucose/Xylose bottle grown with 10% MS028 substrate + 1000 mg Spezyme CP at 55 deg C, stirring 250 rpm, pH 5.0 for enzyme then 5.5 after inoculation. Used fermentor # 52 with 1 straight + 1 curved large impellers. At t=20 post enzyme, CO2 was coming down from its peak level, took 1 x 15 ml sample …	2008-09-11
MP146	RNA	Pretreated hardwood SSF Fermenter 96 9-11-08 10:15 am, no activated C. 25mL T. sacch M0521 from MTC Glucose/Xylose bottle grown with 10% MS028 substrate + 1000 mg Spezyme CP at 55 deg C, stirring 250 rpm, pH 5.0 for enzyme then 5.5 after inoculation. Used fermentor # 96 with 1 straight + 1 curved large impellers. At t=20 post enzyme, CO2 was coming down from its peak level, took 1 x 15 ml sample …	2008-09-11
MP147	RNA	Xylose-glucose fermentation, early exponential phase. T. sacch M0700. Fermentor #62 (F). Overnight culture grown in TS5 and then transferred to MTC+ glucose, xylose 10,10 g/L to OD600=1. Inoculated 2.5% into 1 L MTC + 4.7 g/L glucose, 2.6 g/L xylose at pH 5.8, stirring at 150 rpm (small impeller) at 55 deg C. Sampled at t= 5 hrs (5:30 pm) at OD600 Nanodrop =0.14. Then harvested 15 ml into 30 ml R…	2008-09-23
MP148	RNA	Xylose-glucose fermentation, early exponential phase. T. sacch M0700. Fermentor #68 (G). Overnight culture grown in TS5 and then transferred to MTC+ glucose, xylose 10,10 g/L to OD600=1. Inoculated 2.5% into 1 L MTC + 4.7 g/L glucose, 2.6 g/L xylose at pH 5.8, stirring at 150 rpm (small impeller) at 55 deg C. Sampled at t= 5 hrs (5:30 pm) at OD600 (Nanodrop) =0.1. Then harvested 15 ml into 30 ml …	2008-09-23
MP149	RNA	Xylose-glucose fermentation, early Stationary phase. T. sacch M0700. Fermentor #62 (F). Overnight culture grown in TS5 and then transferred to MTC+ glucose, xylose 10,10 g/L to OD600=1. Inoculated 2.5% into 1 L MTC + 4.7 g/L glucose, 2.6 g/L xylose at pH 5.8, stirring at 150 rpm (small impeller) at 55 deg C. Sampled at t= 7 hrs (7:25 pm) at OD600 Nanodrop =0.34. Then harvested 15 ml into 30 ml RN…	2008-09-23
MP150	RNA	Xylose-glucose fermentation, early Stationary phase. T. sacch M0700. Fermentor #68 (G). Overnight culture grown in TS5 and then transferred to MTC+ glucose, xylose 10,10 g/L to OD600=1. Inoculated 2.5% into 1 L MTC + 4.7 g/L glucose, 2.6 g/L xylose at pH 5.8, stirring at 150 rpm (small impeller) at 55 deg C. Sampled at t= 7 hrs (7:25 pm) at OD600 (Nanodrop) =0.34. Then harvested 15 ml into 30 ml …	2008-09-23
MP151	RNA	Added Ethanol Xylose-glucose fermentation, early Exponential phase. T. sacch M0700. Fermentor #08 (K). Overnight culture grown in TS5 and then transferred to MTC+ glucose, xylose 10,10 g/L to OD600=1. Inoculated 2.5% into 1 L MTC + 4.7 g/L glucose, 2.6 g/L xylose and an additon of 10g/L Ethanol at pH 5.8, stirring at 150 rpm (small impeller) at 55 deg C. Sampled at t= 9 hrs (9:45 pm) at OD600 (Na…	2008-09-23
MP152	RNA	Added Ethanol Xylose-glucose fermentation, early Exponential phase. T. sacch M0700. Fermentor #10 (L). Overnight culture grown in TS5 and then transferred to MTC+ glucose, xylose 10,10 g/L to OD600=1. Inoculated 2.5% into 1 L MTC + 4.7 g/L glucose, 2.6 g/L xylose and an additon of 10g/L Ethanol at pH 5.8, stirring at 150 rpm (small impeller) at 55 deg C. Sampled at t= 9 hrs (9:45 pm) at OD600 (Na…	2008-09-23
MP153	RNA	Added Ethanol Xylose-glucose fermentation, early Exponential phase. T. sacch M0700. Fermentor #08 (K). Overnight culture grown in TS5 and then transferred to MTC+ glucose, xylose 10,10 g/L to OD600=1. Inoculated 2.5% into 1 L MTC + 4.7 g/L glucose, 2.6 g/L xylose and an additon of 10g/L Ethanol at pH 5.8, stirring at 150 rpm (small impeller) at 55 deg C. Sampled at t= 11 hrs (11:45 pm) at OD600 (…	2008-09-23
MP154	RNA	Added Ethanol Xylose-glucose fermentation, early Exponential phase. T. sacch M0700. Fermentor #10 (L). Overnight culture grown in TS5 and then transferred to MTC+ glucose, xylose 10,10 g/L to OD600=1. Inoculated 2.5% into 1 L MTC + 4.7 g/L glucose, 2.6 g/L xylose and an additon of 10g/L Ethanol at pH 5.8, stirring at 150 rpm (small impeller) at 55 deg C. Sampled at t= 11 hrs (11:45 pm) at OD600 (…	2008-09-23
MP159	RNA	HMF and furfural Shock Experiment RNA Pellet Fermentor 96 Hour 1 after addition, M0700 grown up in a Bottle of Defined TS5 with Added Cysteine adding 25mL, growing in Defined TS5 media + Cysteine at 55C, pH 5.8, and RPM 150. Allowed to grow to OD 0.079 (nanodrop) at hour 8.5 then 15 ml removed to a falcon tube containing 30mL RNAprotect. Allowed to sit at room temp for 5 minutes, Centrifuge 4C Sp…	2008-11-04
MP161	RNA	HMF and furfural Shock Experiment RNA Pellet Fermentor 96 Hour 2 after addition, M0700 grown up in a Bottle of Defined TS5 with Added Cysteine adding 25mL, growing in Defined TS5 media + Cysteine at 55C, pH 5.8, and RPM 150. Allowed to grow to OD 0.115 (nanodrop) at hour 9.42 then 15 ml removed to a falcon tube containing 30mL RNAprotect. Allowed to sit at room temp for 5 minutes, Centrifuge 4C S…	2008-11-04
MP163	RNA	HMF and furfural Shock Experiment RNA Pellet Fermentor 96 Hour 4 after addition, M0700 grown up in a Bottle of Defined TS5 with Added Cysteine adding 25mL, growing in Defined TS5 media + Cysteine at 55C, pH 5.8, and RPM 150. Allowed to grow to OD 0.110 (nanodrop) at hour 11.67 then 15 ml removed to a falcon tube containing 30mL RNAprotect. Allowed to sit at room temp for 5 minutes, Centrifuge 4C …	2008-11-04
MP164	RNA	HMF and furfural Shock Experiment RNA Pellet Fermentor 8 Hour 4 after addition, M0700 grown up in a Bottle of Defined TS5 with Added Cysteine adding 25mL, growing in Defined TS5 media + Cysteine at 55C, pH 5.8, and RPM 150. Allowed to grow to OD 0.126 (nanodrop) at hour 11.67 then 15 ml removed to a falcon tube containing 30mL RNAprotect. Allowed to sit at room temp for 5 minutes, Centrifuge 4C S…	2008-11-04
MP165	Metabolite	HMF+furfural shock hour 0 before 5X Inhibitor addition. Strain M700 grown up in a bottle of defined TS5 with added cysteine, then inoculated 25mL into 1 L defined TS5 media + cysteine at 55C, pH 5.8, and RPM 150 in fermentor #96. Allowed to grow to OD 0.062 (nanodrop) at hour 7.58 then 15 ml removed to chilled falcon tube. Centrifuged 4C at 4000 rpm for 10 min, supernatant poured off into 15mL Fa…	2008-11-04
MP166	Metabolite	HMF+furfural shock hour 0 before 5X Inhibitor addition. Strain M700 grown up in a bottle of defined TS5 with added cysteine, then inoculated 25mL into 1 L defined TS5 media + cysteine at 55C, pH 5.8, and RPM 150 in fermentor #8. Allowed to grow to OD 0.061 (nanodrop) at hour 7.58 then 15 ml removed to chilled falcon tube. Centrifuged 4C at 4000 rpm for 10 min, supernatant poured off into 15mL Fal…	2008-11-04
MP167	Metabolite	HMF+furfural shock, 15 min after addition. Strain M0700 grown in a bottle of defined TS5 with added cysteine, then incoulated 25mL into 1 L defined TS5 media + cysteine at 55C, pH 5.8, and RPM 150 in fermentor #96. Allowed to grow to OD 0.087 (nanodrop) at hour 7.92 then 15 ml removed to chilled falcon tube. Centrifuge 4C Spun at 4000 rpm for 10 min, supernatant poured off into 15mL Falcon tube a…	2008-11-04
MP168	Metabolite	HMF+furfural shock, 15 min after addition. Strain M0700 grown in a bottle of defined TS5 with added cysteine, then incoulated 25mL into 1 L defined TS5 media + cysteine at 55C, pH 5.8, and RPM 150 in fermentor #8. Allowed to grow to OD 0.087 (nanodrop) at hour 7.92 then 15 ml removed to chilled falcon tube. Centrifuge 4C Spun at 4000 rpm for 10 min, supernatant poured off into 15mL Falcon tube an…	2008-11-04
MP169	Metabolite	HMF+furfural shock, 1 hour after addition. Strain M0700 grown in a bottle of defined TS5 with added cysteine, then incoulated 25mL into 1 L defined TS5 media + cysteine at 55C, pH 5.8, and RPM 150 in fermentor #96. Allowed to grow to OD 0.079 (nanodrop) at hour 8.5 then 15 ml removed to chilled falcon tube. Centrifuge 4C Spun at 4000 rpm for 10 min, supernatant poured off into 15mL Falcon tube an…	2008-11-04
MP170	Metabolite	HMF+furfural shock, 1 hour after addition. Strain M0700 grown in a bottle of defined TS5 with added cysteine, then incoulated 25mL into 1 L defined TS5 media + cysteine at 55C, pH 5.8, and RPM 150 in fermentor #8. Allowed to grow to OD 0.075 (nanodrop) at hour 8.5 then 15 ml removed to chilled falcon tube. Centrifuge 4C Spun at 4000 rpm for 10 min, supernatant poured off into 15mL Falcon tube and…	2008-11-04
MP171	Metabolite	HMF+furfural shock, 2 hour after addition. Strain M0700 grown in a bottle of defined TS5 with added cysteine, then incoulated 25mL into 1 L defined TS5 media + cysteine at 55C, pH 5.8, and RPM 150 in fermentor #96. Allowed to grow to OD 0.115 (nanodrop) at hour 9.42 then 15 ml removed to chilled falcon tube. Centrifuge 4C Spun at 4000 rpm for 10 min, supernatant poured off into 15mL Falcon tube a…	2008-11-04
MP172	Metabolite	HMF+furfural shock, 2 hour after addition. Strain M0700 grown in a bottle of defined TS5 with added cysteine, then incoulated 25mL into 1 L defined TS5 media + cysteine at 55C, pH 5.8, and RPM 150 in fermentor #8. Allowed to grow to OD 0.99 (nanodrop) at hour 9.42 then 15 ml removed to chilled falcon tube. Centrifuge 4C Spun at 4000 rpm for 10 min, supernatant poured off into 15mL Falcon tube and…	2008-11-04
MP173	Metabolite	HMF+furfural shock, 4 hour after addition. Strain M0700 grown in a bottle of defined TS5 with added cysteine, then incoulated 25mL into 1 L defined TS5 media + cysteine at 55C, pH 5.8, and RPM 150 in fermentor #96. Allowed to grow to OD 0.110 (nanodrop) at hour 11.67 then 15 ml removed to chilled falcon tube. Centrifuge 4C Spun at 4000 rpm for 10 min, supernatant poured off into 15mL Falcon tube …	2008-11-04
MP174	Metabolite	HMF+furfural shock, 4 hour after addition. Strain M0700 grown in a bottle of defined TS5 with added cysteine, then incoulated 25mL into 1 L defined TS5 media + cysteine at 55C, pH 5.8, and RPM 150 in fermentor #8. Allowed to grow to OD 0.126 (nanodrop) at hour 11.67 then 15 ml removed to chilled falcon tube. Centrifuge 4C Spun at 4000 rpm for 10 min, supernatant poured off into 15mL Falcon tube a…	2008-11-04
MP179	RNA	HMF and furfural Shock Experiment RNA Pellet Fermentor 96 Hour 0 Before 5X Inhibitor Addition, M0700 grown up in a Bottle of Defined TS5 with Added Cysteine adding 25mL, growing in Defined TS5 media + Cysteine at 55C, pH 5.8, and RPM 150. Allowed to grow to OD 0.029 (nanodrop) at hour 11.05 then 15 ml removed to a falcon tube containing 30mL RNAprotect. Allowed to sit at room temp for 5 minutes, …	2008-11-10
MP181	RNA	HMF and furfural Shock Experiment RNA Pellet Fermentor 96 15 min after addition M0700 grown up in a Bottle of Defined TS5 with Added Cysteine adding 25mL, growing in Defined TS5 media + Cysteine at 55C, pH 5.8, and RPM 150. Allowed to grow to OD 0.035 (nanodrop) at hour 11.38 then 15 ml removed to chilled falcon tube. Centrifuge 4C Spun at 4000 rpm for 10 min, supernatant poured off into 15mL Fal…	2008-11-10
MP182	RNA	HMF and furfural Shock Experiment RNA Pellet Fermentor 8 15 min after addition M0700 grown up in a Bottle of Defined TS5 with Added Cysteine adding 25mL, growing in Defined TS5 media + Cysteine at 55C, pH 5.8, and RPM 150. Allowed to grow to OD 0.031 (nanodrop) at hour 11.38 then 15 ml removed to chilled falcon tube. Centrifuge 4C Spun at 4000 rpm for 10 min, supernatant poured off into 15mL Falc…	2008-11-10
MP184	RNA	HMF and furfural Shock Experiment RNA Pellet Fermentor 8 Hour 1 after addition M0700 grown up in a Bottle of Defined TS5 with Added Cysteine adding 25mL, growing in Defined TS5 media + Cysteine at 55C, pH 5.8, and RPM 150. Allowed to grow to OD 0.016 (nanodrop) at hour 12.05 then 15 ml removed to chilled falcon tube. Centrifuge 4C Spun at 4000 rpm for 10 min, supernatant poured off into 15mL Falc…	2008-11-10
MP185	RNA	HMF and furfural Shock Experiment RNA Pellet Fermentor 96 Hour 2 after addition M0700 grown up in a Bottle of Defined TS5 with Added Cysteine adding 25mL, growing in Defined TS5 media + Cysteine at 55C, pH 5.8, and RPM 150. Allowed to grow to OD 0.03 (nanodrop) at hour 13.1 then 15 ml removed to chilled falcon tube. Centrifuge 4C Spun at 4000 rpm for 10 min, supernatant poured off into 15mL Falco…	2008-11-10
MP188	RNA	HMF and Furfurol Shock Experiment RNA Pellet Fermentor 8 Hour 0 Before 5X Inhibitor Addition, M0700 grown up in a Bottle of Defined TS5 with Added Cysteine adding 25mL, growing in Defined TS5 media + Cysteine at 55C, pH 5.8, and RPM 150. Allowed to grow to OD 0.026 (nanodrop) at hour 11.05 then 15 ml removed to chilled falcon tube. Centrifuge 4C Spun at 4000 rpm for 10 min, supernatant poured off…	2008-11-10
MP189	Metabolite	HMF+furfural shock hour 0 before 5X Inhibitor addition. Strain M700 grown up in a bottle of defined TS5 with added cysteine, then inoculated 25mL into 1 L defined TS5 media + cysteine at 55C, pH 5.8, and RPM 150 in fermentor #96. Allowed to grow to OD 0.029 (nanodrop) at hour 11.05 then 15 ml removed to chilled falcon tube. Centrifuged 4C at 4000 rpm for 10 min, supernatant poured off into 15mL F…	2008-11-10
MP190	Metabolite	HMF+furfural shock hour 0 before 5X Inhibitor addition. Strain M700 grown up in a bottle of defined TS5 with added cysteine, then inoculated 25mL into 1 L defined TS5 media + cysteine at 55C, pH 5.8, and RPM 150 in fermentor #8. Allowed to grow to OD 0.026 (nanodrop) at hour 11.05 then 15 ml removed to chilled falcon tube. Centrifuged 4C at 4000 rpm for 10 min, supernatant poured off into 15mL Fa…	2008-11-10
MP191	Metabolite	HMF+furfural shock, 15 min after addition. Strain M0700 grown in a bottle of defined TS5 with added cysteine, then incoulated 25mL into 1 L defined TS5 media + cysteine at 55C, pH 5.8, and RPM 150 in fermentor #96. Allowed to grow to OD 0.035 (nanodrop) at hour 11.38 then 15 ml removed to chilled falcon tube. Centrifuge 4C Spun at 4000 rpm for 10 min, supernatant poured off into 15mL Falcon tube …	2008-11-10
MP192	Metabolite	HMF+furfural shock, 15 min after addition. Strain M0700 grown in a bottle of defined TS5 with added cysteine, then incoulated 25mL into 1 L defined TS5 media + cysteine at 55C, pH 5.8, and RPM 150 in fermentor #8. Allowed to grow to OD 0.031 (nanodrop) at hour 11.38 then 15 ml removed to chilled falcon tube. Centrifuge 4C Spun at 4000 rpm for 10 min, supernatant poured off into 15mL Falcon tube a…	2008-11-10
MP193	Metabolite	HMF+furfural shock, 1 hour after addition. Strain M0700 grown in a bottle of defined TS5 with added cysteine, then incoulated 25mL into 1 L defined TS5 media + cysteine at 55C, pH 5.8, and RPM 150 in fermentor #96. Allowed to grow to OD 0.025 (nanodrop) at hour 12.05 then 15 ml removed to chilled falcon tube. Centrifuge 4C Spun at 4000 rpm for 10 min, supernatant poured off into 15mL Falcon tube …	2008-11-10
MP194	Metabolite	HMF+furfural shock, 1 hour after addition. Strain M0700 grown in a bottle of defined TS5 with added cysteine, then incoulated 25mL into 1 L defined TS5 media + cysteine at 55C, pH 5.8, and RPM 150 in fermentor #8. Allowed to grow to OD 0.016 (nanodrop) at hour 12.05 then 15 ml removed to chilled falcon tube. Centrifuge 4C Spun at 4000 rpm for 10 min, supernatant poured off into 15mL Falcon tube a…	2008-11-10
MP195	Metabolite	HMF+furfural shock, 2 hour after addition. Strain M0700 grown in a bottle of defined TS5 with added cysteine, then incoulated 25mL into 1 L defined TS5 media + cysteine at 55C, pH 5.8, and RPM 150 in fermentor #96. Allowed to grow to OD 0.03 (nanodrop) at hour 13.1 then 15 ml removed to chilled falcon tube. Centrifuge 4C Spun at 4000 rpm for 10 min, supernatant poured off into 15mL Falcon tube an…	2008-11-10
MP196	Metabolite	HMF+furfural shock, 2 hour after addition. Strain M0700 grown in a bottle of defined TS5 with added cysteine, then incoulated 25mL into 1 L defined TS5 media + cysteine at 55C, pH 5.8, and RPM 150 in fermentor #8. Allowed to grow to OD 0.028 (nanodrop) at hour 13.1 then 15 ml removed to chilled falcon tube. Centrifuge 4C Spun at 4000 rpm for 10 min, supernatant poured off into 15mL Falcon tube an…	2008-11-10
MP197	Metabolite	HMF+furfural shock, 4 hour after addition. Strain M0700 grown in a bottle of defined TS5 with added cysteine, then incoulated 25mL into 1 L defined TS5 media + cysteine at 55C, pH 5.8, and RPM 150 in fermentor #96. Allowed to grow to OD 0.108 (nanodrop) at hour 22.63 then 15 ml removed to chilled falcon tube. Centrifuge 4C Spun at 4000 rpm for 10 min, supernatant poured off into 15mL Falcon tube …	2008-11-10
MP198	Metabolite	HMF+furfural shock, 4 hour after addition. Strain M0700 grown in a bottle of defined TS5 with added cysteine, then incoulated 25mL into 1 L defined TS5 media + cysteine at 55C, pH 5.8, and RPM 150 in fermentor #8. Allowed to grow to OD 0.126 (nanodrop) at hour 11.67 then 15 ml removed to chilled falcon tube. Centrifuge 4C Spun at 4000 rpm for 10 min, supernatant poured off into 15mL Falcon tube a…	2008-11-10
MP203	RNA	Xylose-glucose fermentation, early exponential phase. T. sacch M0355. Fermentor #62 (F). Overnight culture grown in MTC+ glucose, xylose 10,10 g/L to OD600=1. Inoculated 2.5% into 1 L MTC + 4.7 g/L glucose, 2.6 g/L xylose at pH 5.8, stirring at 150 rpm (small impeller) at 55 deg C. Sampled at t= 7.83 hrs at OD600 Nanodrop =0.192. Then harvested 15 ml into 30 ml RNAprotect. Mixed, then left to sit…	2008-12-19
MP204	RNA	Xylose-glucose fermentation, early exponential phase. T. sacch M0355. Fermentor #68 (G). Overnight culture grown in MTC+ glucose, xylose 10,10 g/L to OD600=1. Inoculated 2.5% into 1 L MTC + 4.7 g/L glucose, 2.6 g/L xylose at pH 5.8, stirring at 150 rpm (small impeller) at 55 deg C. Sampled at t= 7.83 at OD600 (Nanodrop) =0.145. Then harvested 15 ml into 30 ml RNAprotect. Mixed, then left to sit a…	2008-12-19
MP205	RNA	Added Ethanol Xylose-glucose fermentation, early Exponential phase. T. sacch M0355. Fermentor #96 (J). Overnight culture grown in MTC+ glucose, xylose 10,10 g/L to OD600=1. Inoculated 2.5% into 1 L MTC + 4.7 g/L glucose, 2.6 g/L xylose and an additon of 10g/L Ethanol at pH 5.8, stirring at 150 rpm (small impeller) at 55 deg C. Sampled at t= 10.58 at OD600 (Nanodrop) =0.113. Then harvested 15 ml i…	2008-12-19
MP213	RNA	Pretreated hardwood SSF Fermenter 52, no activated C. 50mL T. sacch M0355 inoculum from MTC Glucose/Xylose bottle grown with 10% MS028 substrate + 1000 mg Spezyme CP at 55 deg C, stirring 250 rpm, pH 5.0 for enzyme then 5.5 after inoculation (~1.5 hours after Enzyme addition). Used fermentor # 52 with 1 straight + 1 curved large impellers. At t= 30.69 post inoculation, CO2 was nearing its peak le…	2009-01-08
MP216	RNA	Added Ethanol Xylose-glucose fermentation, early Exponential phase. T. sacch M0355. Fermentor #10 (L). Overnight culture grown in MTC+ glucose, xylose 10,10 g/L to OD600=1. Inoculated 2.5% into 1 L MTC + 4.7 g/L glucose, 2.6 g/L xylose and an additon of 10g/L Ethanol at pH 5.8, stirring at 150 rpm (small impeller) at 55 deg C. Sampled at t= 7.22 at OD600 (Nanodrop) =0.110. Then harvested 15 ml in…	2009-01-20
MP217	Metabolite	100g/L Cellobiose Fed-Batch Fermenter 68, T. sacch ALK2 2.5% inoculum from MTC Cellobiose bottle. Stirring 150 RPM, Temperature 55C, pH 5.8, O.33mL/min Feed of 400mL feed bottle with 50 grams Cellobiose started at hour 10.08. 10mL Sample taken at hour 17.08 and OD 0.927 (Nanodrop), chilled on Ice then placed in Centrifuge at 4000rpm for 10 minutes, supernatant poured off into 15mL conical and sav…	2009-01-29
MP218	Metabolite	100g/L Cellobiose Fed-Batch Fermenter 62, T. sacch ALK2 2.5% inoculum from MTC Cellobiose bottle. Stirring 150 RPM, Temperature 55C, pH 5.8, O.33mL/min Feed of 400mL feed bottle with 50 grams Cellobiose started at hour 10.08. 10mL Sample taken at hour 17.08 and OD 0.875 (Nanodrop), chilled on Ice then placed in Centrifuge at 4000rpm for 10 minutes, supernatant poured off into 15mL conical and sav…	2009-01-29
MP219	Metabolite	100g/L Cellobiose Fed-Batch Fermenter 68, T. sacch ALK2 2.5% inoculum from MTC Cellobiose bottle. Stirring 150 RPM, Temperature 55C, pH 5.8, O.33mL/min Feed of 400mL feed bottle with 50 grams Cellobiose started at hour 10.08. 10mL Sample taken at hour 21.08 and OD 0.918 (Nanodrop), chilled on Ice then placed in Centrifuge at 4000rpm for 10 minutes, supernatant poured off into 15mL conical and sav…	2009-01-29
MP220	Metabolite	100g/L Cellobiose Fed-Batch Fermenter 62, T. sacch ALK2 2.5% inoculum from MTC Cellobiose bottle. Stirring 150 RPM, Temperature 55C, pH 5.8, O.33mL/min Feed of 400mL feed bottle with 50 grams Cellobiose started at hour 10.08. 10mL Sample taken at hour 21.08 and OD 0.905 (Nanodrop), chilled on Ice then placed in Centrifuge at 4000rpm for 10 minutes, supernatant poured off into 15mL conical and sav…	2009-01-29
MP221	Metabolite	100g/L Cellobiose Fed-Batch Fermenter 68, T. sacch ALK2 2.5% inoculum from MTC Cellobiose bottle. Stirring 150 RPM, Temperature 55C, pH 5.8, O.33mL/min Feed of 400mL feed bottle with 50 grams Cellobiose started at hour 10.08. 10mL Sample taken at hour 24.08 and OD 0.92 (Nanodrop), chilled on Ice then placed in Centrifuge at 4000rpm for 10 minutes, supernatant poured off into 15mL conical and save…	2009-01-29
MP222	Metabolite	100g/L Cellobiose Fed-Batch Fermenter 62, T. sacch ALK2 2.5% inoculum from MTC Cellobiose bottle. Stirring 150 RPM, Temperature 55C, pH 5.8, O.33mL/min Feed of 400mL feed bottle with 50 grams Cellobiose started at hour 10.08. 10mL Sample taken at hour 24.08 and OD 0.793 (Nanodrop), chilled on Ice then placed in Centrifuge at 4000rpm for 10 minutes, supernatant poured off into 15mL conical and sav…	2009-01-29
MP223	Metabolite	100g/L Cellobiose Fed-Batch Fermenter 68, T. sacch ALK2 2.5% inoculum from MTC Cellobiose bottle. Stirring 150 RPM, Temperature 55C, pH 5.8, O.33mL/min Feed of 400mL feed bottle with 50 grams Cellobiose started at hour 10.08. 10mL Sample taken at hour 28.41 and OD 0.865 (Nanodrop), chilled on Ice then placed in Centrifuge at 4000rpm for 10 minutes, supernatant poured off into 15mL conical and sav…	2009-01-29
MP224	Metabolite	100g/L Cellobiose Fed-Batch Fermenter 62, T. sacch ALK2 2.5% inoculum from MTC Cellobiose bottle. Stirring 150 RPM, Temperature 55C, pH 5.8, O.33mL/min Feed of 400mL feed bottle with 50 grams Cellobiose started at hour 10.08. 10mL Sample taken at hour 28.4 and OD 0.878 (Nanodrop), chilled on Ice then placed in Centrifuge at 4000rpm for 10 minutes, supernatant poured off into 15mL conical and save…	2009-01-29
MP225	Metabolite	100g/L Cellobiose Fed-Batch Fermenter 68, T. sacch ALK2 2.5% inoculum from MTC Cellobiose bottle. Stirring 150 RPM, Temperature 55C, pH 5.8, O.33mL/min Feed of 400mL feed bottle with 50 grams Cellobiose started at hour 10.08. 10mL Sample taken at hour 40.66 and OD 0665 (Nanodrop), chilled on Ice then placed in Centrifuge at 4000rpm for 10 minutes, supernatant poured off into 15mL conical and save…	2009-01-29
MP226	Metabolite	100g/L Cellobiose Fed-Batch Fermenter 62, T. sacch ALK2 2.5% inoculum from MTC Cellobiose bottle. Stirring 150 RPM, Temperature 55C, pH 5.8, O.33mL/min Feed of 400mL feed bottle with 50 grams Cellobiose started at hour 10.08. 10mL Sample taken at hour 40.66 and OD 0.553 (Nanodrop), chilled on Ice then placed in Centrifuge at 4000rpm for 10 minutes, supernatant poured off into 15mL conical and sav…	2009-01-29
MP227	RNA	100g/L Cellobiose Fed-Batch RNA Sample Fermenter 68 T0, T. sacch ALK2 2.5% inoculum from MTC Cellobiose bottle. Stirring 150 RPM, Temperature 55C, pH 5.8, O.33mL/min Feed of 400mL feed bottle with 50 grams Cellobiose started at hour 10.08. 15mL Sample taken at hour 17.08 and OD 0.927 (Nanodrop), place in 30mL RNAprotect and allowed to sit at room temperature for 5 minutes, then placed in Centrifu…	2009-01-29
MP228	RNA	100g/L Cellobiose Fed-Batch RNA Sample Fermenter 62 T0, T. sacch ALK2 2.5% inoculum from MTC Cellobiose bottle. Stirring 150 RPM, Temperature 55C, pH 5.8, O.33mL/min Feed of 400mL feed bottle with 50 grams Cellobiose started at hour 10.08. 15mL Sample taken at hour 17.08 and OD 0.875 (Nanodrop), place in 30mL RNAprotect and allowed to sit at room temperature for 5 minutes, then placed in Centrifu…	2009-01-29
MP228	RNA	100g/L Cellobiose Fed-Batch RNA Sample Fermenter 62 T0, T. sacch ALK2 2.5% inoculum from MTC Cellobiose bottle. Stirring 150 RPM, Temperature 55C, pH 5.8, O.33mL/min Feed of 400mL feed bottle with 50 grams Cellobiose started at hour 10.08. 15mL Sample taken at hour 17.08 and OD 0.875 (Nanodrop), place in 30mL RNAprotect and allowed to sit at room temperature for 5 minutes, then placed in Centrifu…	2009-01-29
MP229	RNA	100g/L Cellobiose Fed-Batch RNA Sample Fermenter 68 T1, T. sacch ALK2 2.5% inoculum from MTC Cellobiose bottle. Stirring 150 RPM, Temperature 55C, pH 5.8, O.33mL/min Feed of 400mL feed bottle with 50 grams Cellobiose started at hour 10.08. 15mL Sample taken at hour 21.08 and OD 0.918 (Nanodrop), place in 30mL RNAprotect and allowed to sit at room temperature for 5 minutes, then placed in Centrifu…	2009-01-29
MP229	RNA	100g/L Cellobiose Fed-Batch RNA Sample Fermenter 68 T1, T. sacch ALK2 2.5% inoculum from MTC Cellobiose bottle. Stirring 150 RPM, Temperature 55C, pH 5.8, O.33mL/min Feed of 400mL feed bottle with 50 grams Cellobiose started at hour 10.08. 15mL Sample taken at hour 21.08 and OD 0.918 (Nanodrop), place in 30mL RNAprotect and allowed to sit at room temperature for 5 minutes, then placed in Centrifu…	2009-01-29
MP230	RNA	100g/L Cellobiose Fed-Batch RNA Sample Fermenter 62 T1, T. sacch ALK2 2.5% inoculum from MTC Cellobiose bottle. Stirring 150 RPM, Temperature 55C, pH 5.8, O.33mL/min Feed of 400mL feed bottle with 50 grams Cellobiose started at hour 10.08. 15mL Sample taken at hour 21.08 and OD 0.905 (Nanodrop), place in 30mL RNAprotect and allowed to sit at room temperature for 5 minutes, then placed in Centrifu…	2009-01-29
MP230	RNA	100g/L Cellobiose Fed-Batch RNA Sample Fermenter 62 T1, T. sacch ALK2 2.5% inoculum from MTC Cellobiose bottle. Stirring 150 RPM, Temperature 55C, pH 5.8, O.33mL/min Feed of 400mL feed bottle with 50 grams Cellobiose started at hour 10.08. 15mL Sample taken at hour 21.08 and OD 0.905 (Nanodrop), place in 30mL RNAprotect and allowed to sit at room temperature for 5 minutes, then placed in Centrifu…	2009-01-29
MP231	RNA	100g/L Cellobiose Fed-Batch RNA Sample Fermenter 68 T2, T. sacch ALK2 2.5% inoculum from MTC Cellobiose bottle. Stirring 150 RPM, Temperature 55C, pH 5.8, O.33mL/min Feed of 400mL feed bottle with 50 grams Cellobiose started at hour 10.08. 15mL Sample taken at hour 24.08 and OD 0.92 (Nanodrop), place in 30mL RNAprotect and allowed to sit at room temperature for 5 minutes, then placed in Centrifug…	2009-01-29
MP231	RNA	100g/L Cellobiose Fed-Batch RNA Sample Fermenter 68 T2, T. sacch ALK2 2.5% inoculum from MTC Cellobiose bottle. Stirring 150 RPM, Temperature 55C, pH 5.8, O.33mL/min Feed of 400mL feed bottle with 50 grams Cellobiose started at hour 10.08. 15mL Sample taken at hour 24.08 and OD 0.92 (Nanodrop), place in 30mL RNAprotect and allowed to sit at room temperature for 5 minutes, then placed in Centrifug…	2009-01-29
MP232	RNA	100g/L Cellobiose Fed-Batch RNA Sample Fermenter 62 T2, T. sacch ALK2 2.5% inoculum from MTC Cellobiose bottle. Stirring 150 RPM, Temperature 55C, pH 5.8, O.33mL/min Feed of 400mL feed bottle with 50 grams Cellobiose started at hour 10.08. 15mL Sample taken at hour 24.08 and OD 0.793 (Nanodrop), place in 30mL RNAprotect and allowed to sit at room temperature for 5 minutes, then placed in Centrifu…	2009-01-29
MP232	RNA	100g/L Cellobiose Fed-Batch RNA Sample Fermenter 62 T2, T. sacch ALK2 2.5% inoculum from MTC Cellobiose bottle. Stirring 150 RPM, Temperature 55C, pH 5.8, O.33mL/min Feed of 400mL feed bottle with 50 grams Cellobiose started at hour 10.08. 15mL Sample taken at hour 24.08 and OD 0.793 (Nanodrop), place in 30mL RNAprotect and allowed to sit at room temperature for 5 minutes, then placed in Centrifu…	2009-01-29
MP233	RNA	100g/L Cellobiose Fed-Batch RNA Sample Fermenter 68 T4, T. sacch ALK2 2.5% inoculum from MTC Cellobiose bottle. Stirring 150 RPM, Temperature 55C, pH 5.8, O.33mL/min Feed of 400mL feed bottle with 50 grams Cellobiose started at hour 10.08. 15mL Sample taken at hour 40.66 and OD 0.927 (Nanodrop), place in 30mL RNAprotect and allowed to sit at room temperature for 5 minutes, then placed in Centrifu…	2009-01-29
MP233	RNA	100g/L Cellobiose Fed-Batch RNA Sample Fermenter 68 T4, T. sacch ALK2 2.5% inoculum from MTC Cellobiose bottle. Stirring 150 RPM, Temperature 55C, pH 5.8, O.33mL/min Feed of 400mL feed bottle with 50 grams Cellobiose started at hour 10.08. 15mL Sample taken at hour 40.66 and OD 0.927 (Nanodrop), place in 30mL RNAprotect and allowed to sit at room temperature for 5 minutes, then placed in Centrifu…	2009-01-29
MP239	RNA	Xylose fed-batch fermentor #52 sample 1 for RNA. MTC (900mL Volume to start, with 1L worth MTC), with ~17g/L Xylose to start, inoculated from bottles of ALK2 in Xylose. The pump was started at hour 7.5 (200ml Feed bottle 115g Xylose) with a feed rate of ~0.5mL every 450 seconds, which is 4mL and hour and ~2.3g/hour xylose. At hour 10.6 and OD 600 0.849 (nanodrop), one 15 ml sample taken thru the …	2009-04-08
MP240	RNA	Xylose fed-batch fermentor #96 sample 1 for RNA. MTC (900mL Volume to start, with 1L worth MTC), with ~17g/L Xylose to start, inoculated from bottles of ALK2 in Xylose. The pump was started at hour 7.5 (200ml Feed bottle 115g Xylose) with a feed rate of ~0.5mL every 450 seconds, which is 4mL and hour and ~2.3g/hour xylose. At hour 10.6 and OD 600 0.807 (nanodrop), one 15 ml sample taken thru the …	2009-04-08
MP245	RNA	Xylose fed-batch fermentor #52 sample 4 for RNA. MTC (900mL Volume to start, with 1L worth MTC), with ~17g/L Xylose to start, inoculated from bottles of ALK2 in Xylose. The pump was started at hour 7.5 (200ml Feed bottle 115g Xylose) with a feed rate of ~0.5mL every 450 seconds, which is 4mL and hour and ~2.3g/hour xylose. At hour 29.17 and OD 600 0.9 (nanodrop), one 15 ml sample taken thru the s…	2009-04-08
MP246	RNA	Xylose fed-batch fermentor #96 sample 4 for RNA. MTC (900mL Volume to start, with 1L worth MTC), with ~17g/L Xylose to start, inoculated from bottles of ALK2 in Xylose. The pump was started at hour 7.5 (200ml Feed bottle 115g Xylose) with a feed rate of ~0.5mL every 450 seconds, which is 4mL and hour and ~2.3g/hour xylose. At hour 29.17 and OD 600 1 (nanodrop), one 15 ml sample taken thru the sam…	2009-04-08
MP249	Metabolite	Xylose fed-batch fermentor #52 sample1. Starting volume of 900 ml with 1L worth of MTC medium, with ~17g/L Xylose to start, inoculated from bottles of ALK2 in Xylose. The pump was started at hour 7.5 (200ml Feed bottle 115g Xylose) with a feed rate of ~0.5mL every 450 seconds, which is 4mL and hour and ~2.3g/hour xylose. At hour 10.6 and OD 600 0.849 (nanodrop), one 10mL Sample taken, chilled on …	2009-04-08
MP250	Metabolite	Xylose fed-batch fermentor #96 sample1. Starting volume of 900 ml with 1L worth of MTC medium, with ~17g/L Xylose to start, inoculated from bottles of ALK2 in Xylose. The pump was started at hour 7.5 (200ml Feed bottle 115g Xylose) with a feed rate of ~0.5mL every 450 seconds, which is 4mL and hour and ~2.3g/hour xylose. At hour 10.6 and OD 600 0.807 (nanodrop), one 10mL Sample taken, chilled on …	2009-04-08
MP251	Metabolite	Xylose fed-batch fermentor #52 sample2. Starting volume of 900 ml with 1L worth of MTC medium, with ~17g/L Xylose to start, inoculated from bottles of ALK2 in Xylose. The pump was started at hour 7.5 (200ml Feed bottle 115g Xylose) with a feed rate of ~0.5mL every 450 seconds, which is 4mL and hour and ~2.3g/hour xylose. At hour 16.65 and OD 600 0.817 (nanodrop), one 10mL Sample taken, chilled on…	2009-04-08
MP252	Metabolite	Xylose fed-batch fermentor #96 sample2. Starting volume of 900 ml with 1L worth of MTC medium, with ~17g/L Xylose to start, inoculated from bottles of ALK2 in Xylose. The pump was started at hour 7.5 (200ml Feed bottle 115g Xylose) with a feed rate of ~0.5mL every 450 seconds, which is 4mL and hour and ~2.3g/hour xylose. At hour 16.65 and OD 600 0.871 (nanodrop), one 10mL Sample taken, chilled on…	2009-04-08
MP253	Metabolite	Xylose fed-batch fermentor #52 sample3. Starting volume of 900 ml with 1L worth of MTC medium, with ~17g/L Xylose to start, inoculated from bottles of ALK2 in Xylose. The pump was started at hour 7.5 (200ml Feed bottle 115g Xylose) with a feed rate of ~0.5mL every 450 seconds, which is 4mL and hour and ~2.3g/hour xylose. At hour 21.33 and OD 600 0.894 (nanodrop), one 10mL Sample taken, chilled on…	2009-04-08
MP254	Metabolite	Xylose fed-batch fermentor #96 sample3. Starting volume of 900 ml with 1L worth of MTC medium, with ~17g/L Xylose to start, inoculated from bottles of ALK2 in Xylose. The pump was started at hour 7.5 (200ml Feed bottle 115g Xylose) with a feed rate of ~0.5mL every 450 seconds, which is 4mL and hour and ~2.3g/hour xylose. At hour 21.33 and OD 600 1.025 (nanodrop), one 10mL Sample taken, chilled on…	2009-04-08
MP255	Metabolite	Xylose fed-batch fermentor #52 sample4. Starting volume of 900 ml with 1L worth of MTC medium, with ~17g/L Xylose to start, inoculated from bottles of ALK2 in Xylose. The pump was started at hour 7.5 (200ml Feed bottle 115g Xylose) with a feed rate of ~0.5mL every 450 seconds, which is 4mL and hour and ~2.3g/hour xylose. At hour 29.17 and OD 600 0.9 (nanodrop), one 10mL Sample taken, chilled on I…	2009-04-08
MP256	Metabolite	Xylose fed-batch fermentor #96 sample4. Starting volume of 900 ml with 1L worth of MTC medium, with ~17g/L Xylose to start, inoculated from bottles of ALK2 in Xylose. The pump was started at hour 7.5 (200ml Feed bottle 115g Xylose) with a feed rate of ~0.5mL every 450 seconds, which is 4mL and hour and ~2.3g/hour xylose. At hour 29.17 and OD 600 1 (nanodrop), one 10mL Sample taken, chilled on Ice…	2009-04-08
MP257	Metabolite	Xylose fed-batch fermentor #52 sample5. Starting volume of 900 ml with 1L worth of MTC medium, with ~17g/L Xylose to start, inoculated from bottles of ALK2 in Xylose. The pump was started at hour 7.5 (200ml Feed bottle 115g Xylose) with a feed rate of ~0.5mL every 450 seconds, which is 4mL and hour and ~2.3g/hour xylose. At hour 35.88 and OD 600 1.08 (nanodrop), one 10mL Sample taken, chilled on …	2009-04-08
MP258	Metabolite	Xylose fed-batch fermentor #96 sample5. Starting volume of 900 ml with 1L worth of MTC medium, with ~17g/L Xylose to start, inoculated from bottles of ALK2 in Xylose. The pump was started at hour 7.5 (200ml Feed bottle 115g Xylose) with a feed rate of ~0.5mL every 450 seconds, which is 4mL and hour and ~2.3g/hour xylose. At hour 35.88 and OD 600 1.26 (nanodrop), one 10mL Sample taken, chilled on …	2009-04-08
MP259	RNA	Xylose fed-batch fermentor #52 sample 6 for RNA. MTC (900mL Volume to start, with 1L worth MTC), with ~17g/L Xylose to start, inoculated from bottles of ALK2 in Xylose. The pump was started at hour 7.5 (200ml Feed bottle 115g Xylose) with a feed rate of ~0.5mL every 450 seconds, which is 4mL and hour and ~2.3g/hour xylose. At hour 52.98 and OD 600 1.22 (nanodrop), one 15 ml sample taken thru the …	2009-04-08
MP260	RNA	Xylose fed-batch fermentor #96 sample 6 for RNA. MTC (900mL Volume to start, with 1L worth MTC), with ~17g/L Xylose to start, inoculated from bottles of ALK2 in Xylose. The pump was started at hour 7.5 (200ml Feed bottle 115g Xylose) with a feed rate of ~0.5mL every 450 seconds, which is 4mL and hour and ~2.3g/hour xylose. At hour 52.98 and OD 600 1.3 (nanodrop), one 15 ml sample taken thru the s…	2009-04-08
MP262	RNA	Xylose fed-batch fermentor #96 sample 7 for RNA. MTC (900mL Volume to start, with 1L worth MTC), with ~17g/L Xylose to start, inoculated from bottles of ALK2 in Xylose. The pump was started at hour 7.5 (200ml Feed bottle 115g Xylose) with a feed rate of ~0.5mL every 450 seconds, which is 4mL and hour and ~2.3g/hour xylose. At hour 62.05 and OD 600 1.51 (nanodrop), one 15 ml sample taken thru the …	2009-04-08
MP265	Metabolite	Xylose fed-batch fermentor #52 sample6. Starting volume of 900 ml with 1L worth of MTC medium, with ~17g/L Xylose to start, inoculated from bottles of ALK2 in Xylose. The pump was started at hour 7.5 (200ml Feed bottle 115g Xylose) with a feed rate of ~0.5mL every 450 seconds, which is 4mL and hour and ~2.3g/hour xylose. At hour 52.98 and OD 600 1.22 (nanodrop), one 10mL Sample taken, chilled on …	2009-04-08
MP266	Metabolite	Xylose fed-batch fermentor #96 sample6. Starting volume of 900 ml with 1L worth of MTC medium, with ~17g/L Xylose to start, inoculated from bottles of ALK2 in Xylose. The pump was started at hour 7.5 (200ml Feed bottle 115g Xylose) with a feed rate of ~0.5mL every 450 seconds, which is 4mL and hour and ~2.3g/hour xylose. At hour 52.98 and OD 600 1.30 (nanodrop), one 10mL Sample taken, chilled on …	2009-04-08
MP267	Metabolite	Xylose fed-batch fermentor #52 sample7. Starting volume of 900 ml with 1L worth of MTC medium, with ~17g/L Xylose to start, inoculated from bottles of ALK2 in Xylose. The pump was started at hour 7.5 (200ml Feed bottle 115g Xylose) with a feed rate of ~0.5mL every 450 seconds, which is 4mL and hour and ~2.3g/hour xylose. At hour 62.05 and OD 600 1.26 (nanodrop), one 10mL Sample taken, chilled on …	2009-04-08
MP268	Metabolite	Xylose fed-batch fermentor #96 sample7. Starting volume of 900 ml with 1L worth of MTC medium, with ~17g/L Xylose to start, inoculated from bottles of ALK2 in Xylose. The pump was started at hour 7.5 (200ml Feed bottle 115g Xylose) with a feed rate of ~0.5mL every 450 seconds, which is 4mL and hour and ~2.3g/hour xylose. At hour 62.05 and OD 600 1.51 (nanodrop), one 10mL Sample taken, chilled on …	2009-04-08
MP269	Metabolite	Xylose fed-batch fermentor #52 sample8. Starting volume of 900 ml with 1L worth of MTC medium, with ~17g/L Xylose to start, inoculated from bottles of ALK2 in Xylose. The pump was started at hour 7.5 (200ml Feed bottle 115g Xylose) with a feed rate of ~0.5mL every 450 seconds, which is 4mL and hour and ~2.3g/hour xylose. At hour 69.30 and OD 600 1.10 (nanodrop), one 10mL Sample taken, chilled on …	2009-04-08
MP270	Metabolite	Xylose fed-batch fermentor #96 sample8. Starting volume of 900 ml with 1L worth of MTC medium, with ~17g/L Xylose to start, inoculated from bottles of ALK2 in Xylose. The pump was started at hour 7.5 (200ml Feed bottle 115g Xylose) with a feed rate of ~0.5mL every 450 seconds, which is 4mL and hour and ~2.3g/hour xylose. At hour 69.30 and OD 600 1.25 (nanodrop), one 10mL Sample taken, chilled on …	2009-04-08
MP274	RNA	M1151 high sugars, ferm #65, hour 12.5 for microarrays. Strain M1151 grown in TSC3 medium + 60 g/L cellobiose + 90 g/L maltodextrin 55 deg C, pH 5.8 cap, stir at 150 rpm. At hour 12.5 (OD=1.78, CO2 slightly before peak) took 15 ml sample into 30 ml RNA protect. Kept ~ 5 min at RT, then spun down 10 min at 4000 rpm and decanted.	2009-06-02
MP275	RNA	M1151 high sugars, ferm #12, hour 12.5 for microarrays. Strain M1151 grown in TSC3 medium + 60 g/L cellobiose + 90 g/L maltodextrin 55 deg C, pH 5.8 cap, stir at 150 rpm. At hour 12.5 (OD=2.16, CO2 at peak) took 15 ml sample into 30 ml RNA protect. Kept ~ 5 min at RT, then spun down 10 min at 4000 rpm and decanted.	2009-06-02
MP276	Metabolite	Maltodextrin+cellobiose, ferm #65, hour 12.5. Strain M1151 grown in TSC3 medium + 60 g/L cellobiose + 90 g/L maltodextrin 55 deg C, pH 5.8 cap, stir at 150 rpm. At hour 12.5 (OD=1.78, CO2 slightly before peak) took 10 ml sample. Kept ~ 5 min at RT, then spun down 10 min at 4000 rpm and decanted.	2009-06-02
MP277	Metabolite	Maltodextrin+cellobiose, ferm #12, hour 12.5. Strain M1151 grown in TSC3 medium + 60 g/L cellobiose + 90 g/L maltodextrin 55 deg C, pH 5.8 cap, stir at 150 rpm. At hour 12.5 (OD=2.16, CO2 at peak) took 10 ml sample. Kept ~ 5 min at RT, then spun down 10 min at 4000 rpm and decanted.	2009-06-02
MP278	RNA	M1151 high sugars, ferm #65, hour 20 for microarrays. Strain M1151 grown in TSC3 medium + 60 g/L cellobiose + 90 g/L maltodextrin 55 deg C, pH 5.8 cap, stir at 150 rpm. At hour 20 (OD=2.53, CO2 declining) took 15 ml sample into 30 ml RNA protect. Kept ~ 5 min at RT, then spun down 10 min at 4000 rpm and decanted.	2009-06-02
MP279	RNA	M1151 high sugars, ferm #12, hour 20 for microarrays. Strain M1151 grown in TSC3 medium + 60 g/L cellobiose + 90 g/L maltodextrin 55 deg C, pH 5.8 cap, stir at 150 rpm. At hour 20 (OD=2.93, CO2 declining) took 15 ml sample into 30 ml RNA protect. Kept ~ 5 min at RT, then spun down 10 min at 4000 rpm and decanted.	2009-06-02
MP280	Metabolite	Maltodextrin+cellobiose, ferm #65, hour 20. Strain M1151 grown in TSC3 medium + 60 g/L cellobiose + 90 g/L maltodextrin 55 deg C, pH 5.8 cap, stir at 150 rpm. At hour 20 (OD=2.53, CO2 declining) took 10 ml sample. Kept ~ 5 min at RT, then spun down 10 min at 4000 rpm and decanted.	2009-06-02
MP281	Metabolite	Maltodextrin+cellobiose, ferm #12, hour 20. Strain M1151 grown in TSC3 medium + 60 g/L cellobiose + 90 g/L maltodextrin 55 deg C, pH 5.8 cap, stir at 150 rpm. At hour 20 (OD=2.93, CO2 declining) took 10 ml sample. Kept ~ 5 min at RT, then spun down 10 min at 4000 rpm and decanted.	2009-06-02
MP282	RNA	M1151 high sugars, ferm #65, hour 24.5 for microarrays. Strain M1151 grown in TSC3 medium + 60 g/L cellobiose + 90 g/L maltodextrin 55 deg C, pH 5.8 cap, stir at 150 rpm. At hour 24.5 (OD=3.03, CO2 declining) took 15 ml sample into 30 ml RNA protect. Kept ~ 5 min at RT, then spun down 10 min at 4000 rpm and decanted.	2009-06-02
MP283	RNA	M1151 high sugars, ferm #12, hour 24.5 for microarrays. Strain M1151 grown in TSC3 medium + 60 g/L cellobiose + 90 g/L maltodextrin 55 deg C, pH 5.8 cap, stir at 150 rpm. At hour 24.5 (OD=3.22, CO2 declining) took 15 ml sample into 30 ml RNA protect. Kept ~ 5 min at RT, then spun down 10 min at 4000 rpm and decanted.	2009-06-02
MP284	Metabolite	Maltodextrin+cellobiose, ferm #65, hour 24.5. Strain M1151 grown in TSC3 medium + 60 g/L cellobiose + 90 g/L maltodextrin 55 deg C, pH 5.8 cap, stir at 150 rpm. At hour 24.5 (OD=3.03, CO2 declining) took 10 ml sample. Kept ~ 5 min at RT, then spun down 10 min at 4000 rpm and decanted.	2009-06-02
MP285	Metabolite	Maltodextrin+cellobiose, ferm #12, hour 24.5. Strain M1151 grown in TSC3 medium + 60 g/L cellobiose + 90 g/L maltodextrin 55 deg C, pH 5.8 cap, stir at 150 rpm. At hour 24.5 (OD=3.22, CO2 declining) took 10 ml sample. Kept ~ 5 min at RT, then spun down 10 min at 4000 rpm and decanted.	2009-06-02
MP286	RNA	M1151 high sugars, ferm #65, hour 39 for microarrays. Strain M1151 grown in TSC3 medium + 60 g/L cellobiose + 90 g/L maltodextrin 55 deg C, pH 5.8 cap, stir at 150 rpm. At hour 39 (OD=3.40, CO2 near baseline) took 15 ml sample into 30 ml RNA protect. Kept ~ 5 min at RT, then spun down 10 min at 4000 rpm and decanted.	2009-06-03
MP287	RNA	M1151 high sugars, ferm #12, hour 39 for microarrays. Strain M1151 grown in TSC3 medium + 60 g/L cellobiose + 90 g/L maltodextrin 55 deg C, pH 5.8 cap, stir at 150 rpm. At hour 39 (OD=3.41, CO2 near baseline) took 15 ml sample into 30 ml RNA protect. Kept ~ 5 min at RT, then spun down 10 min at 4000 rpm and decanted.	2009-06-03
MP288	Metabolite	Maltodextrin+cellobiose, ferm #65, hour 39. Strain M1151 grown in TSC3 medium + 60 g/L cellobiose + 90 g/L maltodextrin 55 deg C, pH 5.8 cap, stir at 150 rpm. At hour 39 (OD=3.40, CO2 near baseline) took 10 ml sample. Kept ~ 5 min at RT, then spun down 10 min at 4000 rpm and decanted.	2009-06-03
MP289	Metabolite	Maltodextrin+cellobiose, ferm #12, hour 39. Strain M1151 grown in TSC3 medium + 60 g/L cellobiose + 90 g/L maltodextrin 55 deg C, pH 5.8 cap, stir at 150 rpm. At hour 39 (OD=3.41, CO2 near baseline) took 10 ml sample. Kept ~ 5 min at RT, then spun down 10 min at 4000 rpm and decanted.	2009-06-03
MP292	Metabolite	Sigmacel SSF fermentor #67, hr 19. Strain M1291 30+5 bottle inoculum (at OD 2.5) into 150 g/L sigmacell-101 with 10% Cthe enzyme batch 3 + 10 mg/g CBH:EG mix, grown without pH control in TSC5 at 51 deg C stirring 150 rpm for 19 hours, just past CO2 peak. Harvested 10 ml into conical tube, spun 10 min at 4000 rpm, saved pellet as this MP#. Lots of cellulose carryover.	2009-09-05
MP293	Metabolite	Sigmacel SSF fermentor #70, hr 19. Strain M1291 30+5 bottle inoculum (at OD 2.5) into 150 g/L sigmacell-101 with 10% Cthe enzyme batch 3 + 10 mg/g CBH:EG mix, grown without pH control in TSC5 at 51 deg C stirring 150 rpm for 19 hours, just past CO2 peak. Harvested 10 ml into conical tube, spun 10 min at 4000 rpm, saved pellet as this MP#. Lots of cellulose carryover.	2009-09-05
MP298	Metabolite	Sigmacel SSF fermentor #67, hr 44.8. Strain M1291 30+5 bottle inoculum (at OD 2.5) into 150 g/L sigmacell-101 with 10% Cthe enzyme batch 3 + 10 mg/g CBH:EG mix, grown without pH control in TSC5 at 51 deg C stirring 150 rpm for 44.8 hours, to low CO2 plateau. Harvested 10 ml into conical tube, spun 10 min at 4000 rpm, saved pellet as this MP#. Lots of cellulose carryover.	2009-09-06
MP299	Metabolite	Sigmacel SSF fermentor #70, hr 44.8. Strain M1291 30+5 bottle inoculum (at OD 2.5) into 150 g/L sigmacell-101 with 10% Cthe enzyme batch 3 + 10 mg/g CBH:EG mix, grown without pH control in TSC5 at 51 deg C stirring 150 rpm for 44.8 hours, to low CO2 plateau. Harvested 10 ml into conical tube, spun 10 min at 4000 rpm, saved pellet as this MP#. Lots of cellulose carryover.	2009-09-06
MP302	RNA	fermentor #67 hr 11.5, 188 sigmacell-20. Strain M1291 30+5 bottle inoculum (at OD 5.6) into 188 g/L sigmacell-20-20 with 10% Cthe enzyme batch 3 + 8 mg/g CBH:EG mix, pH 5.8 (w/ H3PO4) in TSC4 at 51.4 deg C stirring 150 rpm for 11.5 hours, just before CO2 peak. Harvested 10 ml into 30 ml RNAprotect and mixed, spun 1 min at 2000 rpm, discarded pellet, then spun 10 min at 4000 rpm. Forgot to resuspe…	2009-09-11
MP303	RNA	fermentor #70 hr 11.5, 188 sigmacell-20. Strain M1442 in chemostat (at OD 4.0) inoculated into 188 g/L sigmacell-20-20 with 10% Cthe enzyme batch 3 + 8 mg/g CBH:EG mix, pH 5.8 (w/ H3PO4) in TSC4 at 51.4 deg C stirring 150 rpm for 11.5 hours, just before CO2 peak. Harvested 10 ml into 30 ml RNAprotect and mixed, spun 1 min at 2000 rpm, discarded pellet, then spun 10 min at 4000 rpm. Forgot to resu…	2009-09-11
MP304	Metabolite	Sigmacel SSF fermentor #67, hr 11.5. Strain M1291 30+5 bottle inoculum (at OD 5.6) into 188 g/L sigmacell-20-20 with 10% Cthe enzyme batch 3 + 8 mg/g CBH:EG mix, pH 5.8 (w/ H3PO4) in TSC4 at 51.4 deg C stirring 150 rpm for 11.5 hours, just before CO2 peak. Harvested 10 ml into conical tube, spun 10 min at 4000 rpm, saved pellet as this MP#. Lots of cellulose carryover.	2009-09-11
MP305	Metabolite	Sigmacel SSF fermentor #70, hr 11.5. Strain M1442 in chemostat (at OD 4.0) inoculated into 188 g/L sigmacell-20-20 with 10% Cthe enzyme batch 3 + 8 mg/g CBH:EG mix, pH 5.8 (w/ H3PO4) in TSC4 at 51.4 deg C stirring 150 rpm for 11.5 hours, just before CO2 peak. Harvested 10 ml into conical tube, spun 10 min at 4000 rpm, saved pellet as this MP#. Lots of cellulose carryover.	2009-09-11
MP308	RNA	Sigmacel SSF fermentor #67 hr 24, 188 sigmacell-20. Strain M1291 30+5 bottle inoculum (at OD 5.6) into 188 g/L sigmacell-20-20 with 10% Cthe enzyme batch 3 + 8 mg/g CBH:EG mix, pH 5.8 (w/ H3PO4) in TSC4 at 51.4 deg C stirring 150 rpm for 24 hours, after CO2 peak. Harvested 10 ml into 30 ml RNAprotect and mixed, spun 1 min at 2000 rpm, discarded pellet, then spun 10 min at 4000 rpm, resuspended pe…	2009-09-12
MP309	RNA	Sigmacel SSF fermentor #70 hr 24, 188 sigmacell-20. Strain M1442 in chemostat (at OD 4.0) inoculated into 188 g/L sigmacell-20-20 with 10% Cthe enzyme batch 3 + 8 mg/g CBH:EG mix, pH 5.8 (w/ H3PO4) in TSC4 at 51.4 deg C stirring 150 rpm for 24 hours, after CO2 peak. Harvested 10 ml into 30 ml RNAprotect and mixed, spun 1 min at 2000 rpm, discarded pellet, then spun 10 min at 4000 rpm, then resusp…	2009-09-12
MP310	Metabolite	Sigmacel SSF fermentor #67, hr 24. Strain M1291 30+5 bottle inoculum (at OD 5.6) into 188 g/L sigmacell-20-20 with 10% Cthe enzyme batch 3 + 8 mg/g CBH:EG mix, pH 5.8 (w/ H3PO4) in TSC4 at 51.4 deg C stirring 150 rpm for 24 hours, after CO2 peak. Harvested 10 ml into conical tube, spun 10 min at 4000 rpm, saved pellet as this MP#. Lots of cellulose carryover.	2009-09-12
MP311	Metabolite	Sigmacel SSF fermentor #70, hr 24. Strain M1442 in chemostat (at OD 4.0) inoculated into 188 g/L sigmacell-20-20 with 10% Cthe enzyme batch 3 + 8 mg/g CBH:EG mix, pH 5.8 (w/ H3PO4) in TSC4 at 51.4 deg C stirring 150 rpm for 24 hours, after CO2 peak. Harvested 10 ml into conical tube, spun 10 min at 4000 rpm, saved pellet as this MP#. Lots of cellulose carryover.	2009-09-12
MP328	RNA	Washate detoxification fermentor #51 before washate at hr 13.4. Strain M1151 grown in TSC4+20g/L xylose inoculated into 700 ml TSC4+10 g xylose at 51 deg C stirring 150 rpm for 13.4 hours to OD660=3.5. Harvested 5 ml into 10 ml RNAprotect and mixed, held at RT a few minutes, spun 10 min at 4000 rpm, discarding supe and resuspended in 1 ml SET.	2010-06-09
MP329	RNA	Washate detoxification fermentor #62 before washate at hr 13.4. Strain M1151 grown in TSC4+20g/L xylose inoculated into 700 ml TSC4+10 g xylose at 51 deg C stirring 150 rpm for 13.4 hours to OD660=3.5. Harvested 5 ml into 10 ml RNAprotect and mixed, held at RT a few minutes, spun 10 min at 4000 rpm, discarding supe and resuspended in 1 ml SET.	2010-06-09
MP330	RNA	Washate detoxification fermentor #65 before washate at hr 13.4. Strain M1151 grown in TSC4+20g/L xylose inoculated into 700 ml TSC4+10 g xylose at 51 deg C stirring 150 rpm for 13.4 hours to OD660=3.5. Harvested 5 ml into 10 ml RNAprotect and mixed, held at RT a few minutes, spun 10 min at 4000 rpm, discarding supe and resuspended in 1 ml SET.	2010-06-09
MP331	RNA	Washate detoxification fermentor #51 15 minutes after washate add started. Strain M1151 grown in TSC4+20g/L xylose inoculated into 700 ml TSC4+10 g xylose at 51 deg C stirring 150 rpm for 13.4 hours to OD660=3.5, then added 300 ml untreated NF2 washate over 45 minutes. Harvested 5 ml into 10 ml RNAprotect and mixed, held at RT a few minutes, spun 10 min at 4000 rpm, discarding supe and resuspende…	2010-06-09
MP332	RNA	Washate detoxification fermentor #62 15 minutes after washate add started. Strain M1151 grown in TSC4+20g/L xylose inoculated into 700 ml TSC4+10 g xylose at 51 deg C stirring 150 rpm for 13.4 hours to OD660=3.5, then added 300 ml activated carbon-treated NF2 washate over 45 minutes. Harvested 5 ml into 10 ml RNAprotect and mixed, held at RT a few minutes, spun 10 min at 4000 rpm, discarding supe…	2010-06-09
MP333	RNA	Washate detoxification fermentor #65 15 minutes after washate add started. Strain M1151 grown in TSC4+20g/L xylose inoculated into 700 ml TSC4+10 g xylose at 51 deg C stirring 150 rpm for 13.4 hours to OD660=3.5, then added 300 ml 1mM hydrosulfite-treated NF2 washate over 45 minutes. Harvested 5 ml into 10 ml RNAprotect and mixed, held at RT a few minutes, spun 10 min at 4000 rpm, discarding supe…	2010-06-09
MP334	RNA	Washate detoxification fermentor #51 15 minutes after washate add ended. Strain M1151 grown in TSC4+20g/L xylose inoculated into 700 ml TSC4+10 g xylose at 51 deg C stirring 150 rpm for 13.4 hours to OD660=3.5, then added 300 ml untreated washate over 45 minutes. 15 min later, harvested 5 ml into 10 ml RNAprotect and mixed, held at RT a few minutes, spun 10 min at 4000 rpm, discarding supe and re…	2010-06-09
MP335	RNA	Washate detoxification fermentor #62 15 minutes after washate add ended. Strain M1151 grown in TSC4+20g/L xylose inoculated into 700 ml TSC4+10 g xylose at 51 deg C stirring 150 rpm for 13.4 hours to OD660=3.5, then added 300 ml activated carbon-treated washate over 45 minutes. 15 min later, harvested 5 ml into 10 ml RNAprotect and mixed, held at RT a few minutes, spun 10 min at 4000 rpm, discard…	2010-06-09
MP336	RNA	Washate detoxification fermentor #65 15 minutes after washate add ended. Strain M1151 grown in TSC4+20g/L xylose inoculated into 700 ml TSC4+10 g xylose at 51 deg C stirring 150 rpm for 13.4 hours to OD660=3.5, then added 300 ml 1 mM hydrosulfite-treated washate over 45 minutes. 15 min later, harvested 5 ml into 10 ml RNAprotect and mixed, held at RT a few minutes, spun 10 min at 4000 rpm, discar…	2010-06-09
MP337	Metabolite	Washate detoxification fermentor #51 15 minutes after washate add ended. Strain M1151 grown in TSC4+20g/L xylose inoculated into 700 ml TSC4+10 g xylose at 51 deg C stirring 150 rpm for 13.4 hours to OD660=3.5, then added 300 ml untreated NF2 washate over 45 minutes. 15 min later, harvested 10 ml into 50 ml tube, held at RT a few minutes, spun 10 min at 4000 rpm, discarding supe and freezing.	2010-06-09
MP338	Metabolite	Washate detoxification fermentor #62 15 minutes after washate add ended. Strain M1151 grown in TSC4+20g/L xylose inoculated into 700 ml TSC4+10 g xylose at 51 deg C stirring 150 rpm for 13.4 hours to OD660=3.5, then added 300 ml activated carbon-treated NF2 washate over 45 minutes. 15 min later, harvested 10 ml into 50 ml tube, held at RT a few minutes, spun 10 min at 4000 rpm, discarding supe an…	2010-06-09
MP339	Metabolite	Washate detoxification fermentor #65 15 minutes after washate add ended. Strain M1151 grown in TSC4+20g/L xylose inoculated into 700 ml TSC4+10 g xylose at 51 deg C stirring 150 rpm for 13.4 hours to OD660=3.5, then added 300 ml 1 mM hydrosulfite-treated NF2 washate over 45 minutes. 15 min later, harvested 10 ml into 50 ml tube, held at RT a few minutes, spun 10 min at 4000 rpm, discarding supe a…	2010-06-09
MP340	RNA	Washate detoxification fermentor #51 before washate at hr 13.7. Strain M1151 grown in TSC4+20g/L xylose inoculated into 700 ml TSC4+10 g xylose at 51 deg C stirring 150 rpm for 13.7 hours to OD660=3.0. Harvested 5 ml into 10 ml RNAprotect and mixed, held at RT a few minutes, spun 10 min at 4000 rpm, discarding supe and resuspended in 1 ml SET.	2010-06-11
MP341	RNA	Washate detoxification fermentor #62 before washate at hr 13.7. Strain M1151 grown in TSC4+20g/L xylose inoculated into 700 ml TSC4+10 g xylose at 51 deg C stirring 150 rpm for 13.7 hours to OD660=3.0. Harvested 5 ml into 10 ml RNAprotect and mixed, held at RT a few minutes, spun 10 min at 4000 rpm, discarding supe and resuspended in 1 ml SET.	2010-06-11
MP342	RNA	Washate detoxification fermentor #65 before washate at hr 13.7. Strain M1151 grown in TSC4+20g/L xylose inoculated into 700 ml TSC4+10 g xylose at 51 deg C stirring 150 rpm for 13.7 hours to OD660=2.8. Harvested 5 ml into 10 ml RNAprotect and mixed, held at RT a few minutes, spun 10 min at 4000 rpm, discarding supe and resuspended in 1 ml SET.	2010-06-11
MP343	RNA	Washate detoxification fermentor #51 15 minutes after washate add started. Strain M1151 grown in TSC4+20g/L xylose inoculated into 700 ml TSC4+10 g xylose at 51 deg C stirring 150 rpm for 13.7 hours to OD660=3.0, then added 300 ml untreated NF2 washate over 45 minutes. Harvested 5 ml into 10 ml RNAprotect and mixed, held at RT a few minutes, spun 10 min at 4000 rpm, discarding supe and resuspende…	2010-06-11
MP344	RNA	Washate detoxification fermentor #62 15 minutes after washate add started. Strain M1151 grown in TSC4+20g/L xylose inoculated into 700 ml TSC4+10 g xylose at 51 deg C stirring 150 rpm for 13.7 hours to OD660=3.0, then added 300 ml activated carbon-treated NF2 washate over 45 minutes. Harvested 5 ml into 10 ml RNAprotect and mixed, held at RT a few minutes, spun 10 min at 4000 rpm, discarding supe…	2010-06-11
MP345	RNA	Washate detoxification fermentor #65 15 minutes after washate add started. Strain M1151 grown in TSC4+20g/L xylose inoculated into 700 ml TSC4+10 g xylose at 51 deg C stirring 150 rpm for 13.7 hours to OD660=2.8, then added 300 ml 1mM hydrosulfite-treated NF2 washate over 45 minutes. Harvested 5 ml into 10 ml RNAprotect and mixed, held at RT a few minutes, spun 10 min at 4000 rpm, discarding supe…	2010-06-11
MP346	RNA	Washate detoxification fermentor #51 15 minutes after washate add ended. Strain M1151 grown in TSC4+20g/L xylose inoculated into 700 ml TSC4+10 g xylose at 51 deg C stirring 150 rpm for 13.7 hours to OD660=3.0, then added 300 ml untreated washate over 45 minutes. 15 min later, harvested 5 ml into 10 ml RNAprotect and mixed, held at RT a few minutes, spun 10 min at 4000 rpm, discarding supe and re…	2010-06-11
MP347	RNA	Washate detoxification fermentor #62 15 minutes after washate add ended. Strain M1151 grown in TSC4+20g/L xylose inoculated into 700 ml TSC4+10 g xylose at 51 deg C stirring 150 rpm for 13.7 hours to OD660=3.0, then added 300 ml activated carbon-treated washate over 45 minutes. 15 min later, harvested 5 ml into 10 ml RNAprotect and mixed, held at RT a few minutes, spun 10 min at 4000 rpm, discard…	2010-06-11
MP348	RNA	Washate detoxification fermentor #65 15 minutes after washate add ended. Strain M1151 grown in TSC4+20g/L xylose inoculated into 700 ml TSC4+10 g xylose at 51 deg C stirring 150 rpm for 13.7 hours to OD660=2.8, then added 300 ml 1 mM hydrosulfite-treated washate over 45 minutes. 15 min later, harvested 5 ml into 10 ml RNAprotect and mixed, held at RT a few minutes, spun 10 min at 4000 rpm, discar…	2010-06-11
MP349	Metabolite	Washate detoxification fermentor #51 15 minutes after washate add ended. Strain M1151 grown in TSC4+20g/L xylose inoculated into 700 ml TSC4+10 g xylose at 51 deg C stirring 150 rpm for 13.7 hours to OD660=3.0, then added 300 ml untreated NF2 washate over 45 minutes. 15 min later, harvested 10 ml into 50 ml tube, held at RT a few minutes, spun 10 min at 4000 rpm, discarding supe and freezing.	2010-06-11
MP350	Metabolite	Washate detoxification fermentor #62 15 minutes after washate add ended. Strain M1151 grown in TSC4+20g/L xylose inoculated into 700 ml TSC4+10 g xylose at 51 deg C stirring 150 rpm for 13.7 hours to OD660=3.0, then added 300 ml activated carbon-treated NF2 washate over 45 minutes. 15 min later, harvested 10 ml into 50 ml tube, held at RT a few minutes, spun 10 min at 4000 rpm, discarding supe an…	2010-06-11
MP351	Metabolite	Washate detoxification fermentor #65 15 minutes after washate add ended. Strain M1151 grown in TSC4+20g/L xylose inoculated into 700 ml TSC4+10 g xylose at 51 deg C stirring 150 rpm for 13.7 hours to OD660=2.8, then added 300 ml 1 mM hydrosulfite-treated NF2 washate over 45 minutes. 15 min later, harvested 10 ml into 50 ml tube, held at RT a few minutes, spun 10 min at 4000 rpm, discarding supe a…	2010-06-11
MP353	RNA	Diamide exp t=0.25; fermentor #65; M1732 chemostat growing on 38 g/L glucose+5% washate inoculated into TSC7+20 g/L xylose at 51 deg C pH 5.8 (controlled w/ NH4OH). 15 min after inoculation at OD=0.227, 15 ml of culture added to 30 ml RNAprotect bacteria reagent, then mixed. Spun down at 4500 rpm 5 min, decanted and resuspended in 1 ml SET. Frozen at -80 degC.	2010-12-15
MP354	Metabolite	Diamide shock t=0.25; fermentor #62; M1732 chemostat growing on 38 g/L glucose+5% washate inoculated into TSC7+20 g/L xylose at 51 deg C pH 5.8 (controlled w/ NH4OH). 15 min after inoculation at OD=0.227, 10 ml of culture removed into 50 ml conical at room temp. Spun down at 4500 rpm 5 min, decanted and frozen at -80 degC	2010-12-15
MP356	RNA	Diamide exp t=2.0; fermentor #62; M1732 chemostat growing on 38 g/L glucose+5% washate inoculated into TSC7+20 g/L xylose at 51 deg C pH 5.8 (controlled w/ NH4OH). 2 hr after inoculation at OD=0..464, 15 ml of culture added to 30 ml RNAprotect bacteria reagent, then mixed. Spun down at 4500 rpm 5 min, decanted and resuspended in 1 ml SET. Frozen at -80 degC.	2010-12-15
MP357	RNA	Diamide exp t=2.0; fermentor #65; M1732 chemostat growing on 38 g/L glucose+5% washate inoculated into TSC7+20 g/L xylose at 51 deg C pH 5.8 (controlled w/ NH4OH). 2 hr after inoculation at OD=0..52, 15 ml of culture added to 30 ml RNAprotect bacteria reagent, then mixed. Spun down at 4500 rpm 5 min, decanted and resuspended in 1 ml SET. Frozen at -80 degC.	2010-12-15
MP358	Metabolite	Diamide shock t=2.0; fermentor #62; M1732 chemostat growing on 38 g/L glucose+5% washate inoculated into TSC7+20 g/L xylose at 51 deg C pH 5.8 (controlled w/ NH4OH). 2 hr after inoculation at OD=0.464, 10 ml of culture removed into 50 ml conical at room temp. Spun down at 4500 rpm 5 min, decanted and frozen at -80 degC	2010-12-15
MP360	RNA	t=2.3; Diamide exp fermentor #62; M1732 chemostat growing on 38 g/L glucose+5% washate inoculated into TSC7+20 g/L xylose at 51 deg C pH 5.8 (controlled w/ NH4OH). 2 hr after inoculation, 10 ml 0.2M diamide dissolved in glovebag water and kept anaerobic was added. After 18 min (OD 0.51), 15 ml of culture added to 30 ml RNAprotect bacteria reagent, then mixed. Spun down at 4500 rpm 5 min, decanted…	2010-12-15
MP361	RNA	t=2.3; Diamide exp fermentor #65; M1732 chemostat growing on 38 g/L glucose+5% washate inoculated into TSC7+20 g/L xylose at 51 deg C pH 5.8 (controlled w/ NH4OH). 2 hr after inoculation, 10 ml 0.2M diamide dissolved in glovebag water and kept anaerobic was added. After 18 min (OD=0.528), 15 ml of culture added to 30 ml RNAprotect bacteria reagent, then mixed. Spun down at 4500 rpm 5 min, decante…	2010-12-15
MP363	Metabolite	Diamide shock t=2.3; fermentor #65; M1732 chemostat growing on 38 g/L glucose+5% washate inoculated into TSC7+20 g/L xylose at 51 deg C pH 5.8 (controlled w/ NH4OH). 2 hr after inoculation, 10 ml 0.2M diamide dissolved in glovebag water and kept anaerobic was added. After 18 min (OD =0.528), 10 ml of culture removed into 50 ml conical at room temp. Spun down at 4500 rpm 5 min, decanted and frozen…	2010-12-15
MP364	RNA	t=3.0; Diamide exp fermentor #62; M1732 chemostat growing on 38 g/L glucose+5% washate inoculated into TSC7+20 g/L xylose at 51 deg C pH 5.8 (controlled w/ NH4OH). 2 hr after inoculation, 10 ml 0.2M diamide dissolved in glovebag water and kept anaerobic was added. After 1 hr (OD=0.50), 15 ml of culture added to 30 ml RNAprotect bacteria reagent, then mixed. Spun down at 4500 rpm 5 min, decanted a…	2010-12-15
MP365	RNA	t=3.0; Diamide exp fermentor #65; M1732 chemostat growing on 38 g/L glucose+5% washate inoculated into TSC7+20 g/L xylose at 51 deg C pH 5.8 (controlled w/ NH4OH). 2 hr after inoculation, 10 ml 0.2M diamide dissolved in glovebag water and kept anaerobic was added. After 1 hr (OD=0.529), 15 ml of culture added to 30 ml RNAprotect bacteria reagent, then mixed. Spun down at 4500 rpm 5 min, decanted …	2010-12-15
MP366	Metabolite	Diamide shock t=3.0; fermentor #62; M1732 chemostat growing on 38 g/L glucose+5% washate inoculated into TSC7+20 g/L xylose at 51 deg C pH 5.8 (controlled w/ NH4OH). 2 hr after inoculation, 10 ml 0.2M diamide dissolved in glovebag water and kept anaerobic was added. After 1 hr (OD =0.50), 10 ml of culture removed into 50 ml conical at room temp. Spun down at 4500 rpm 5 min, decanted and frozen at…	2010-12-15
MP368	RNA	Diamide exp t=1.5; control fermentor #62; M1732 chemostat growing on 38 g/L glucose+5% washate+0.25% urea inoculated into TSC7+20 g/L xylose at 51 deg C pH 6.0 (set to 5.8 controlled w/ NH4OH). 1.5 hr after inoculation at OD=0.382, 15 ml of culture added to 30 ml RNAprotect bacteria reagent, then mixed. Spun down at 4500 rpm 5 min, decanted and resuspended in 1 ml SET. Frozen at -80 degC.	2010-12-16
MP369	RNA	Diamide exp t=1.5; control fermentor #65; M1732 chemostat growing on 38 g/L glucose+5% washate+0.25% urea inoculated into TSC7+20 g/L xylose at 51 deg C pH 6.1 (set to 5.8 controlled w/ NH4OH). 1.5 hr after inoculation at OD=0.382, 15 ml of culture added to 30 ml RNAprotect bacteria reagent, then mixed. Spun down at 4500 rpm 5 min, decanted and resuspended in 1 ml SET. Frozen at -80 degC.	2010-12-16
MP370	Metabolite	Diamide shock t=1.5; control fermentor #62; M1732 chemostat growing on 38 g/L glucose+5% washate+0.25% urea inoculated into TSC7+20 g/L xylose at 51 deg C pH 6.0 (set to 5.8 controlled w/ NH4OH). 1.5 hr after inoculation at OD=0.382, 10 ml of culture removed into 50 ml conical at room temp. Spun down at 4500 rpm 5 min, decanted and frozen at -80 degC	2010-12-16
MP372	RNA	Diamide exp t=3.1; control fermentor #62; M1732 chemostat growing on 38 g/L glucose+5% washate+0.25% urea inoculated into TSC7+20 g/L xylose at 51 deg C pH 6.0 (set to 5.8 controlled w/ NH4OH). 3.1 hr after inoculation at OD=0.613, 15 ml of culture added to 30 ml RNAprotect bacteria reagent, then mixed. Spun down at 4500 rpm 5 min, decanted and resuspended in 1 ml SET. Frozen at -80 degC.	2010-12-16
MP373	RNA	Diamide exp t=3.1; control fermentor #65; M1732 chemostat growing on 38 g/L glucose+5% washate+0.25% urea inoculated into TSC7+20 g/L xylose at 51 deg C pH 6.0 (set to 5.8 controlled w/ NH4OH). 3.1 hr after inoculation at OD=0.632, 15 ml of culture added to 30 ml RNAprotect bacteria reagent, then mixed. Spun down at 4500 rpm 5 min, decanted and resuspended in 1 ml SET. Frozen at -80 degC.	2010-12-16
