# Supplementary material for: Genome-scale resources for Thermoanaerobacterium saccharolyticum
Source: BMC Syst Biol. 2015 Jun 26;9:30. doi: 10.1186/s12918-015-0159-x (PMC4518999; doi:10.1186/s12918-015-0159-x)
Supplement: Additional file 6: — Excel format of the metabolic reconstruction of T.saccharolyticum. Individual tabs show the reaction list, metabolite list, changes made from the C.thermocellum model in developing this model, and some sample flux distributions from Flux Balance Analysis. [file 12918_2015_159_MOESM6_ESM.xls]

## Sheet: Sheet1
Metabolite	N-limited high cellobiose_MP132-MP133_10 hr	N-limited high cellobiose_MP134-MP135_12 hr	N-limited high cellobiose_MP138-MP139_21 hr	N-limited high cellobiose_MP140-MP141_25 hr	high cellobiose_MP86-MP87_7 hr	high cellobiose_MP88-MP89_12.5 hr	high cellobiose_MP92-MP93_22 hr	high cellobiose_MP94-MP95_24.5 hr	high cellobiose_MP96-MP97_31 hr	cellobiose fed-batch_MP217-MP218_17.1 hr	cellobiose fed-batch_MP219-MP220_21.1 hr	cellobiose fed-batch_MP221-MP222_24.1 hr	cellobiose fed-batch_MP223-MP224_28.4 hr	cellobiose fed-batch_MP225-MP226_40.7 hr	maltodextrin+cellobiose M1151_MP276-MP277_12.5 hr	maltodextrin+cellobiose M1151_MP280-MP281_20 hr	maltodextrin+cellobiose M1151_MP284-MP285_24.5 hr	maltodextrin+cellobiose M1151_MP288-MP289_39 hr	xylose fed-batch_MP249-MP250_10.6 hr	xylose fed-batch_MP255-MP256_29.2 hr	xylose fed-batch_MP265-MP266_53 hr	xylose fed-batch_MP267-MP268_62.1 hr	xylose fed-batch_MP269-MP270_69.3 hr	sigmacel SSF_MP305_11.5 hr	sigmacel SSF_MP311_24 hr	sigmacel SSF_MP304_11.5 hr	sigmacel SSF_MP310_24 hr	sigmacel SSF_MP292-MP293_19 hr	sigmacel SSF_MP298-MP299_44.8 hr	diamide shock_MP354_0.25 hr	diamide shock_MP358_2 hr	diamide shock_MP370_1.5 hr	diamide shock_MP363_2.3 hr	diamide shock_MP366_3 hr	HMF+furfural shock_MP165-MP166-MP189-MP190_0 hr	HMF+furfural shock_MP167-MP168-MP191-MP192_0.25 hr	HMF+furfural shock_MP169-MP170-MP193-MP194_1 hr	HMF+furfural shock_MP171-MP172-MP195-MP196_2 hr	HMF+furfural shock_MP173-MP174-MP197-MP198_4 hr	washate detoxification_MP337-MP349_untreated washate	washate detoxification_MP338-MP350_activated C washate	washate detoxification_MP339-MP351_hydrosulfite washate
1,2-propanediol																								2407.84	1557.48	1051.97	684.03	1349.13	1297.05
1,5-anhdrosugar																								3.4577	2.33765	0.774252	2.93716	5.78451	5.31578
2-phosphoglyceric acid															3.81313	5.47293	5.27591	3.12671	9.30506	14.584	19.3252	11.6616	3.31779																	7.37391	8.35579	6.96297
3-deoxy-D-arabino-hexonic acid																								12.0047	283.68	4.77788	257.451	11.6623	69.7963
3-deoxy-D-arabino-hexonic acid-gamma lactone																								0.285653	1.55189	0.0861795	4.42083	0.166064	0.672761
3-deoxy-D-ribo-hexonic acid lactone																								0.467248	6.47844	0.180644	16.5781	0.540019	2.13003
3-phosphoglyceric acid	97.9367	124.885	21.3341	30.8561	185.243	95.3804	54.8375	52.366	60.1109	95.962	47.1895	52.1957	37.6211	30.8017	67.2013	91.1112	96.965	55.7555	1.15016	1.40943	2.02789	2.01169	0.697845												4.52359	1.88283	14.7546	14.1954	15.8954	48.4106	81.2665	76.2661
4-ethylphenol																								1.16102	6.05552	0.650337	5.70289	1.33156	34.1626
adenine	59.8757	50.9893	45.4445	54.8451	61.7946	42.4054	28.9208	24.793	35.1858	94.6097	79.3004	87.3367	61.0945	55.843										89.1327	42.059	32.4731	19.5262	36.3021	23.6276						6.2904	3.43515	19.6024	21.364	25.1646
adenosine	26.533	41.6056	33.7209	41.4395	83.5599	79.9778	148.451	113.104	126.147	81.1082	81.852	72.9221	60.8989	76.1748																					17.906	3.91015	21.0654	60.8615	111.828
adenosine 5'-monophosphate	56.0841	87.3706	101.872	125.199
alanine	698.381	652.681	453.727	421.202	297.304	114.718	142.937	102.429	183.187															1120.15	933.645	441.678	420.134	727.351	913.873	1553.26	2773.22	1089.63	3159.15	2336.3
alpha-ketoglutaric acid					9.98319	3.34372	5.77177	9.4983	15.2683
apartate conjugate	3150.81	3714.27	1503.37	1160.15
asparagine	76.1011	56.103	16.4088	19.2662	80.7142	18.1763	22.8592	17.0138	36.5373
aspartic acid	408.817	420.972	336.612	236.678	42.6669	32.3115	50.7586	24.0756	56.9606						173.536	287.058	146.586	42.1883
cellobiose	23746.1	14980	5353.14	3650.22	140418	26265.9	6920.73	4156.1	275.988	58185	27059.9	30034.1	15559.4	564.361										50.956	31.2161	27.9588	16.1229	46.7847	13.9441
cellobiose + maltose															25403.3	4335.54	3422.13	1861.8
cellotriose + maltotriose															4528.7	1895.31	1137.84	515.056
citramalic acid	3.94385	4.29437	85.7128	132.041						254.977	193.338	236.268	299.895	461.493	168.518	43.8128	39.4789	30.4848																	2.24226	2.10659	10.1481	14.92	23.8273
citric acid	701.672	562.925	569.568	599.887	1594.62	271.368	342	564.973	843.793	1335.7	870.975	1177.83	953.54	1107.02	1411.32	1229.54	1175.43	1216.7												1210.93	1878.61	510.822	1034.35	1049.79	588.822	669.725	720.924	466.766	313.099
coumaroyl-xylobiose																																								6.80243	5.45463	8.26121
cystine										4.48485	2.35227	2.20921	2.60336	0																					4.66477	4.36233	7.18879	5.54726	3.92699
dihydroxyacetone phosphate	47.3845	39.9464	17.6142	18.6839	427.312	65.3183	31.0986	24.2661	22.7706						5.08351	0	3.17459	4.24382	0	1.17911	14.6229	14.8497	9.66265												6.62831	1.07546	15.0296	8.96574	12.3441
D-xylonic acid																																								46.9745	36.4851	51.1172
erythritol	5.60858	7.51336	14.9784	19.1723											19.3214	67.1768	76.4428	81.9623						8.60768	25.6229	4.21421	15.1909	9.65223	26.3307
erythronic acid	0.972997	0.994162	1.88063	2.30531	3.73653	1.14244	2.82679	3.53728	4.63072
erythro-pentitol															45.4881	72.9585	77.3174	79.0657
ethyl-phosphate	27.3089	52.0647	26.2223	43.0058	42.4249	48.7558	92.4135	77.853	31.3763	62.415	83.5779	62.5435	52.8041	32.0756																					1.14993	0.187636	1.44606	3.62667	8.53955
fructose	23.2225	47.5337	20.1122	35.1896	29.8457	18.0707	49.9409	55.2909	55.9971	59.89	67.7728	46.8237	40.0189	39.21																					37.1567	29.4686	61.3342	60.7331	50.4785
fructose 1,6-bisphosphate	882.685	1136.11	175.406	183.161											12.4921	9.61032	18.935	10.4157	3.75335	1.35368	26.3187	42.6949	4.03002												2.31157	0.704924	12.3211	20.0113	32.1336
fructose 1-phosphate	267.937	566.605	87.3852	167.427						5.50847	7.14176	7.04811	8.17938	2.86369	7.71439	12.0097	12.9414	11.2236																	1.40918	0.754789	10.3008	12.8217	13.6272	28.3545	19.7647	24.2062
fructose 6-phosphate	144.198	300.322	84.0302	157.473	27.8848	52.2812	180.459	180.216	49.1255	6.32828	10.3544	9.91484	9.79272	3.8157	3.64376	8.39081	26.2558	37.7907						0	2.11557	0	1.95775	0	0.746505						2.56475	0.852597	7.66792	13.1889	18.8948	13.5724	12.3511	18.8944
fumaric acid	8.71216	5.81614	7.3725	8.35098	3.38367	1.91414	3.02415	3.29267	5.03884
galactose	57.3016	100.315	106.405	144.643	839.299	459.665	817.314	1535.56	3005.97	2481	1330.39	459.951	492.255	987.549																					428.512	315.554	799.47	521.873	337.613
galactosyl-glycerol										2.2747	2.60706	3.21332	3.94664	9.18548
gamma-aminobutyric acid	15.5919	11.4427	35.4918	34.8322
glcerol-1/3-phosphate	147.679	163.893	137.762	161.489	87.4702	48.6895	35.5611	26.5221	35.7744	119.208	90.7276	129.571	88.889	65.335										6.38599	11.7505	2.41786	8.04469	7.06637	19.4265						19.5188	7.04741	37.0231	45.0216	49.5004	109.833	82.0291	101.525
gluconic acid																								2.1433	0.421673	1.66835	0.189807	3.11319	7.23677
glucose	5470.52	6580.47	4758.89	4925.75	9425.21	5531.7	5771.16	5807.82	6572.26	3852.43	6410.58	7418.69	8666.67	18473.1	440.417	225.169	324.911	333.45						18.6431	15.2514	6.8671	14.8443	42.2888	14.6052	830.599	253.629	5874.65	455.391	320.934	7514.78	5706.81	11538.1	7521.57	5018.31
glucose 6-phosphate	107.698	198.245	118.259	189.267	178.259	657.773	816.972	561.379	131.181	165.441	253.689	203.043	175.127	57.7843	9.31177	10.9646	17.3637	18.6625	0.330402	0.824091	1.70919	4.23556	3.32602	0.467835	6.55412	0.145755	7.67597	0.346238	2.57197						21.6482	8.34375	100.15	137.143	195.635	34.2487	32.201	45.7634
glutamic acid	445.095	580.443	514.605	483.405	363.075	138.933	125.536	56.8463	142.828	946.107	500.715	445.42	295.171	381.15	237.164	197.726	85.846	33.5724						321.236	351.12	99.2135	175.274	265.953	231.917	838.261	1507.4	921.976	2700.58	2278.17	6.62368	2.43459	17.9524	24.9134	35.8715
glutamine	60.7624	40.0005	8.11263	6.29101	42.958	9.4081	5.15219	5.53797	16.5527
glyceric acid	4.02815	6.6637	1.26448	1.60599						8.84382	11.4928	7.15099	6.16354	7.63937																					1.45606	1.03151	3.66498	3.04413	2.68377
glycerol	116.984	85.9896	35.8934	57.5448	181.777	33.3133	32.4455	36.2839	56.891	228.648	194.464	203.012	199.211	452.695																					134.464	87.6717	199.974	161.617	94.6918
glycerol 1-phosphate																			38.4017	18.2789	111.827	77.336	55.6559
glycerol 3-phosphate															61.5806	25.8	29.4335	56.9895	0	1.63174	6.47029	6.50344	3.15251
glycerol-2-phosphate																								22.5778	45.5657	8.45631	37.5369	31.3216	34.9003											4.59587	3.47916	5.07948
glycine	316.445	311.613	300.533	316.911	457.575	183.256	120.138	92.1886	122.336	319.878	146.908	140.917	126.261	191.413																					9.95633	2.01946	8.24001	15.0976	23.908
guanosine																																			1.33099	0.453488	1.38079	5.06988	9.32013
heptadecanol	7.09519	16.81	28.6355	42.1593
histidine	198.726	230.013	256.038	211.521
homoserine										14.0504	6.85603	4.99888	4.71998	3.37008																					5.70542	5.28659	9.34139	9.90273	11.0039
hydroxyindolepropionic acid	1.18947	2.22887	43.9685	70.5734						41.9991	80.8262	87.4114	62.661	39.3929
hydroxymethylfurfurol																																			0	11.8061	65.4372	196.142	228.995	28.2214	4.19253	33.5522
hydroxypyruvic acid	61	54	18	23
indole 421-13.1																								8.62809	29.1276	4.70033	18.2623	8.65624	67.4926
inositol-phosphate															1.46533	2.54583	3.13733	1.7794
isoleucine	264.853	157.603	1.66748	1.87163	73.5725	15.1293	1.17118	2.32194	3.55024
L(+)-tartaric acid	11.7682	9.866	9.53691	10.2355	36.7974	9.45276	9.24981	11.6248	17.7179
lactic acid (dimer)					90.3412	27.2286	57.0824	64.8721	110.173
leucine	576.035	376.751	2.91936	5.66068	105.262	26.0439	1.7862	1.6497	4.27357																										3.22069	2.21297	7.52399	6.88709	8.26592
lysine	430.204	396.795	260.141	209.836	1323.38	423.2	266.348	153.293	152.202	853.517	429.566	368.028	210.696	216.682	60.8673	36.1064	32.2378	15.1444												524.449	689.387	381.817	1973.94	1179.06	2.90444	0.683998	7.61359	15.5977	8.23699
malic acid	17.64	13.6642	17.6025	21.8136	9.65455	9.13176	23.4344	25.8208	32.795						58.2754	108.825	115.196	118.671
methionine										44.8409	17.4137	12.3421	8.51869	6.60197																					53.3103	25.548	78.4754	33.8404	51.8301
myoinositol	110.901	88.4008	131.129	142.811	32.2107	10.9312	23.2602	30.3924	31.5436
N-acetyl aspartic acid	12149.3	8015.44	436.74	360.358						430.702	103.137	71.9202	43.036	53.8663	250.147	147.112	95.3329	40.4353																	1.51026	0.389019	3.24291	4.10161	20.5687
N-acetyl glucosamine	1619.2	1914.76	2260.31	2358.51						155.744	137.434	115.452	77.6561	116.238																										75.3779	77.8778	82.282
N-acetyl glutamic acid	155.979	227.755	67.6284	133.803
N-acetyl ornithine	187.325	180.673	49.5567	35.1108
ornithine	395.588	331.31	285.622	206.937	716.814	245.65	128.681	56.4923	56.9607	779.351	381.62	290.351	125.342	28.4739																					4.09826	0	9.26721	10.6635	13.5179
oxaloacetic acid					9.55439	2.25809	2.11827	3.47692	3.46283
oxalomalic acid	4.74826	7.98018	28.3976	50.0766						42.8263	71.0177	112.657	154.259	287.258																					6.75659	2.51135	9.18533	3.87671	18.8142
oxo-proline	539.264	578.271	543.363	510.354	1041.11	371.278	352.993	351.052	458.083	1329.73	771.452	780.939	596.32	772.011	883.727	1042.76	979.42	589.024						510.034	473.273	180.558	264.201	387.495	385.934	2193.75	3992.37	1937.45	3815.99	3877.47	14.6007	5.80134	31.1814	35.0206	50.8096
palmitic acid	13.7423	8.52421	3.76374	2.70123	128.956	15.4227	5.53596	4.26961	5.15804	44.9998	33.1691	91.394	27.5542	43.2974																					48.2672	19.709	146.414	84.9469	64.6226
pentadecanoic acid																								4.16346	3.0703	0.575565	1.41936	3.59404	4.81287
phenylalanine	226.641	198.565	3.49473	4.64833	280.338	61.7245	21.4715	5.05698	13.3466
phosphate	474.508	334.278	169.548	194.654																										8481.18	16060.7	4203.94	8345.57	4792.74
p-hydroxyphenyllactic acid																								2.48061	13.6104	1.24525	14.712	3.75473	146.633
proline	123.137	111.872	143.736	149.787	11.1654	5.93337	14.6079	15.8156	20.7607															86.7419	42.1419	24.3514	21.944	51.544	53.8123
pseudouridine																																								19.6591	151.867	72.7307
putrescine	661.001	681.658	399.503	503.554						109.97	98.7729	92.5047	61.6896	40.2027										24.3281	17.5119	14.5169	11.5341	30.1621	18.2939						106.596	15.8046	66.464	107.275	301.479
ribulose 5-phosphate					3.64772	2.56731	25.8375	20.1137	13.864
serine	137.583	71.1763	13.68	14.8351	18.2329	3.3541	0.332191	0.475916	1.00403															94.5707	18.7913	34.0875	11.7547	43.8835	21.6594
spermidine	628.362	575.537	103.086	91.4414																				3.24627	0.324547	2.47666	0.153107	0.457089	1.07237						65.4949	22.0438	122.957	128.284	145.026
stearic acid	6.39219	4.75272	1.72643	1.69627	89.6972	10.6279	5.14292	3.73108	3.61225	33.5072	23.4893	21.4449	16.6918	32.5474																					14.5902	6.08375	47.9759	27.1139	19.3944
succinic acid	31.0449	30.6188	46.7579	55.0449	672.018	251.107	173.972	148.456	128.837																										4.14683	1.94621	8.63227	16.1051	7.45702
syringaldehyde-glycoside																																								103.773	87.246	107.375
syringic-xylobiose																																								10.9851	7.70055	13.2874
t-aconitic acid					16.8185	3.6451	4.20242	5.84356	14.3793
threonine	58.9868	45.9332	16.6432	18.1438	5.14531	0.824359	0.317259	0.685008	1.04041															85.3217	34.9015	24.9515	19.1573	31.7979	14.232
thymine	17.8309	12.9542	18.6037	21.1894						47.3637	42.3033	42.7546	33.8261	41.4862																					5.39727	2.23521	13.3918	19.6129	14.1846
trehalose																								5.68513	0	0	0	6.94093	1.1909	1462.15	2136.78	903.018	1442.86	1088.27
tryptophan	112.124	116.88	37.4404	9.08071	167.054	31.8233	70.2444	55.805	65.2165	147.247	19.915	3.50023	0.797571	1.70272
tyrosine					133.369	38.4768	11.5074	13.0549	28.2639
urea															2519.07	1198.64	665.62	109.695						3700.43	1392.03	1883.34	559.6	2530.92	0	15317.2	69038	37699.2	187175	288398
uridine	46.1636	103.759	49.7349	51.1986						3.4748	4.43585	0	4.19979	3.38313																					1.39989	0.605529	4.71768	6.26083	8.87627
uridine 5'-monophosphate	45.7279	79.8515	58.204	45.7295
valine	348.931	293.31	3.86136	5.05615	149.482	41.5811	6.38965	4.67251	7.24699																					668.995	1320.24	608.03	1724.3	1448.15
xanthine	2.40902	2.43266	2.0833	2.26001
xylobiose-P																																								9.67076	5.31837	9.28463
xylose																								145.864	15.2329	6.95561	15.6011	294.454	38.0783	47475.3	162227	58105.9	153038	105098	7130.55	5648.37	11073.2	7445.69	5790.65
xylose-glucoside																														9.52183	38.0557	21.3134	713.437	537.584
xylulose																														220.592	718.17	170.492	1433.82	1246.76	94.9161	65.9737	148.563	153.734	118.075	42.8686	39.8208	69.0242
xylulose 5-phosphate																																								40.1781	25.7193	31.6422
