# Supplementary material for: Genome-scale resources for Thermoanaerobacterium saccharolyticum
Source: BMC Syst Biol. 2015 Jun 26;9:30. doi: 10.1186/s12918-015-0159-x (PMC4518999; doi:10.1186/s12918-015-0159-x)
Supplement: Additional file 7: — Metabolic reconstruction of T.saccharolyticum in Systems Biology Markup Language format. The model can be visualized with tools such as CellDesigner (http://celldesigner.org/). Accessed 13 July 2015. [file 12918_2015_159_MOESM7_ESM.xls]

## Sheet: reactions
Rxn name	Rxn description	Formula	Gene-reaction association	Subsystem	Reversible	LB	UB	Objective	EC Number	Notes	References
2HBO	2-Hydroxybutyrate:NAD+oxidoreductase	nad[c] + 2hb[c] <=> nadh[c] + h[c] + 2obut[c]	Tsac_0179	Miscellaneous	1	-1000	1000	0	1.1.1.27
ACALD	acetaldehydedehydrogenase(acetylating)	coa[c] + nad[c] + acald[c] <=> nadh[c] + h[c] + accoa[c]	Tsac_0416	Pyruvate Metabolism	1	-1000	1000	0	.
ACBIPGT	Adenosylcobinamidephosphateguanyltransferase	gtp[c] + h[c] + adocbip[c] -> agdpcbi[c] + ppi[c]	Tsac_0059	Vitamins & Cofactors - Porphyrin Metabolism	0	0	1000	0	.
ACCOAC	acetyl CoA carboxylase	atp[c] + hco3[c] + accoa[c] -> adp[c] + pi[c] + h[c] + malcoa[c]	Tsac_0943	Fatty Acid Metabolism	0	0	1000	0	.
ACGK	acetylglutamatekinase	atp[c] + acglu[c] -> adp[c] + acg5p[c]	Tsac_0804	Urea Cycle/Amino Group Metabolism	0	0	1000	0	.
ACGS	N-acetylglutamatesynthase	glu-L[c] + accoa[c] -> coa[c] + h[c] + acglu[c]	Tsac_0803	Urea Cycle/Amino Group Metabolism	0	0	1000	0	.
ACHBS	2-aceto-2-hydroxybutanoatesynthase	h[c] + pyr[c] + 2obut[c] -> 2ahbut[c] + co2[c]	Tsac_0563	Valine, Leucine, and Isoleucine Metabolism	0	0	1000	0	2.2.1.6
ACKr	acetatekinase	ac[c] + atp[c] <=> adp[c] + actp[c]	Tsac_1745	Pyruvate Metabolism	1	-1000	1000	0	.
ACLS	acetolactatesynthase	h[c] + 2 pyr[c] -> alac-S[c] + co2[c]	Tsac_0570	Valine, Leucine, and Isoleucine Metabolism	0	0	1000	0	2.2.1.6
ACNAM9PL	N-Acetylneuraminate9-phosphatepyruvate-lyase(pyruvate-phosphorylating)	pep[c] + acmanap[c] + h2o[c] -> pi[c] + acnamp[c]	Tsac_2668	Aminosugar Metabolism	0	0	1000	0	.
ACODA	acetylornithinedeacetylase	acorn[c] + h2o[c] -> ac[c] + orn[c]	Tsac_2575	Urea Cycle/Amino Group Metabolism	0	0	1000	0	3.5.1.14
ACONT	aconitase	cit[c] <=> icit[c]	Tsac_0028	Citric Acid Cycle	1	-1000	1000	0	.
ACOTA	acetylornithinetransaminase	acorn[c] + akg[c] <=> glu-L[c] + acg5sa[c]	Tsac_0805	Urea Cycle/Amino Group Metabolism	1	-1000	1000	0	.
ACS	acetyl-CoAsynthetase	ac[c] + coa[c] + atp[c] -> accoa[c] + amp[c] + ppi[c]	Tsac_1256	Pyruvate Metabolism	0	0	1000	0	6.2.1.1
ACS2	acetyl-CoAsynthase(propionate)	coa[c] + atp[c] + ppa[c] -> ppcoa[c] + amp[c] + ppi[c]	Tsac_1256	Miscellaneous	0	0	1000	0	6.2.1.1
ACt6	Acetate transport via proton symport	h[e] + ac[e] <=> ac[c] + h[c]		Transport, Extracellular	1	-1000	1000	0	.
ADCL	4-aminobenzoatesynthase	4adcho[c] -> h[c] + pyr[c] + 4abz[c]	Tsac_2015	Folate Metabolism	0	0	1000	0	4.1.3.38
ADH1	Alcohol dehydrogenase (NAD)	nadh[c] + h[c] + acald[c] <=> nad[c] + etoh[c]		Glycolysis/Gluconeogenesis	1	-1000	1000	0	1.1.1.1
ADH2	Alcohol dehydrogenase (NADP)	h[c] + nadph[c] + acald[c] <=> nadp[c] + etoh[c]		Glycolysis/Gluconeogenesis	1	-1000	1000	0	1.1.1.1
ADK1	adenylatekinase	atp[c] + amp[c] <=> 2 adp[c]	Tsac_1032	Nucleobase Metabolism	1	-1000	1000	0	2.7.4.3
ADKd	adenylatekinase(dform)	damp[c] + datp[c] <=> 2 dadp[c]	Tsac_1032	Nucleobase Metabolism	1	-1000	1000	0	2.7.4.3
ADMDCr	Adenosylmethioninedecarboxylase	h[c] + amet[c] <=> ametam[c] + co2[c]	Tsac_1873	Urea Cycle/Amino Group Metabolism	1	-1000	1000	0	4.1.1.50
ADOCBIK	Adenosylcobinamidekinase	atp[c] + adocbi[c] -> adp[c] + h[c] + adocbip[c]	Tsac_0059	Vitamins & Cofactors - Porphyrin Metabolism	0	0	1000	0	2.7.1.156
ADOCBLS	Adenosylcobalamin5'-phosphatesynthase	rdmbzi[c] + agdpcbi[c] -> gmp[c] + h[c] + adocbl[c]	Tsac_0058	Vitamins & Cofactors - Porphyrin Metabolism	0	0	1000	0	.
ADPRDP	ADPribosediphosphatase	adprib[c] + h2o[c] -> 2 h[c] + r5p[c] + amp[c]	Tsac_1911	Purine Metabolism	0	0	1000	0	3.6.1.13
ADPT	adeninephosphoribosyltransferase	ade[c] + prpp[c] -> amp[c] + ppi[c]	Tsac_1695	Purine Metabolism	0	0	1000	0	2.4.2.7
ADSK	adenylyl-sulfatekinase	atp[c] + aps[c] -> adp[c] + h[c] + paps[c]	Tsac_1662	Purine Metabolism	0	0	1000	0	2.7.1.25
ADSL1r	adenylsuccinatelyase	dcamp[c] <=> fum[c] + amp[c]	Tsac_1858	Purine Metabolism	1	-1000	1000	0	.
ADSL2r	adenylosuccinatelyase	25aics[c] <=> aicar[c] + fum[c]	Tsac_1858	Purine Metabolism	1	-1000	1000	0	.
ADSS	adenylosuccinatesynthase	gtp[c] + asp-L[c] + imp[c] -> dcamp[c] + pi[c] + 2 h[c] + gdp[c]	Tsac_0512	Purine Metabolism	0	0	1000	0	.
AGDC_r	N-acetylglucosamine-6-phosphatedeacetylase(reversible)	acgam6p[c] + h2o[c] <=> ac[c] + gam6p[c]	Tsac_0011	Aminosugar Metabolism	1	-1000	1000	0	3.5.1.25
AGMT	agmatinase	agm[c] + h2o[c] -> urea[c] + ptrc[c]	Tsac_1886	Urea Cycle/Amino Group Metabolism	0	0	1000	0	3.5.3.11
AGPATr_CT	1 acylglycerol 3 phosphate O acyltransferase	0.022 tdecoa[c] + 0.0479 stcoaiso[c] + 0.0092 tdcoa[c] + 0.022 trdacoa[c] + 1ag3p_ts[c] + 0.2293 pmtcoa[c] + 0.323 fa6coa[c] + 0.1334 fa12coa[c] + 0.0137 stcoa[c] + 0.051 dcacoa[c] + 0.1255 hdcoa[c] + 0.023 fa1coa[c] -> coa[c] + 12dag3p_ts[c]		Cell Envelope Biosynthesis	0	0	1000	0	2.3.1.51
AGPR	N-acetyl-g-glutamyl-phosphatereductase	nadp[c] + pi[c] + acg5sa[c] <=> acg5p[c] + h[c] + nadph[c]	Tsac_0802	Urea Cycle/Amino Group Metabolism	1	-1000	1000	0	.
AHC	adenosylhomocysteinase	h2o[c] + ahcys[c] <=> hcys-L[c] + adn[c]	Tsac_0564	Methionine Metabolism	1	-1000	1000	0	3.3.1.1
AHSERL	O-acetylhomoserine(thiol)-lyase	ch4s[c] + achms[c] -> met-L[c] + ac[c] + h[c]	Tsac_1320	Methionine Metabolism	0	0	1000	0	2.5.1.49
AHSERL2	O-acetylhomoserine(thiol)-lyase	h2s[c] + achms[c] -> ac[c] + h[c] + hcys-L[c]	Tsac_1320	Methionine Metabolism	0	0	1000	0	2.5.1.49
AICART	phosphoribosylaminoimidazolecarboxamideformyltransferase	10fthf[c] + aicar[c] <=> fprica[c] + thf[c]	Tsac_2578	Purine Metabolism	1	-1000	1000	0	2.1.2.3
AIRCr	phosphoribosylaminoimidazolecarboxylase	co2[c] + air[c] <=> h[c] + 5aizc[c]	Tsac_2583	Purine Metabolism	1	-1000	1000	0	4.1.1.21
AKP1	alkalinephosphatase(Dihydroneopterin)	ahdt[c] + 3 h2o[c] -> 3 pi[c] + 2 h[c] + dhnpt[c]	Tsac_2556	Folate Metabolism	0	0	1000	0	3.1.3.1
ALAALAr	D-alanine-D-alanineligase(reversible)	2 ala-D[c] + atp[c] <=> adp[c] + alaala[c] + pi[c] + h[c]	Tsac_0772	Cell Envelope Biosynthesis	1	-1000	1000	0	.
ALAR	alanineracemase	ala-L[c] <=> ala-D[c]	Tsac_1140	Alanine and Aspartate Metabolism	1	-1000	1000	0	.
ALATA_L	L-alaninetransaminase	ala-L[c] + akg[c] <=> glu-L[c] + pyr[c]	Tsac_1857	Glutamate Metabolism	1	-1000	1000	0	2.6.1.2
ALATRS	Alanyl-tRNAsynthetase	atp[c] + ala-L[c] + trnaala[c] -> alatrna[c] + amp[c] + ppi[c]	Tsac_1980	Alanine and Aspartate Metabolism	0	0	1000	0	6.1.1.7
ALDD2x	aldehydedehydrogenase(acetaldehyde,NAD)	nad[c] + h2o[c] + acald[c] -> nadh[c] + ac[c] + 2 h[c]	Tsac_0219	Pyruvate Metabolism	0	0	1000	0	1.2.1.3
AMAA	N-acetylmuramoyl-L-alanineamidase	h2o[c] + acmama[c] -> ala-L[c] + acmam[c]	Tsac_2552	Cell Envelope Biosynthesis	0	0	1000	0	3.5.1.28
AMAOTr	adenosylmethionine-8-amino-7-oxononanoatetransaminase	amet[c] + 8aonn[c] <=> amob[c] + dann[c]	Tsac_2220	Vitamins & Cofactors - Biotin Metabolism	1	-1000	1000	0	2.6.1.62
AMID	amidase	4gudbd[c] + h2o[c] -> 4gudbutn[c] + nh4[c]	Tsac_2559	Arginine and Proline Metabolism	0	0	1000	0	3.5.1.4
AMID2	amidase	pad[c] + h2o[c] -> pac[c] + nh4[c]	Tsac_2559	Tyrosine, Tryptophan, and Phenylalanine Metabolism	0	0	1000	0	.
AMID3	amidase	h2o[c] + iad[c] -> ind3ac[c] + nh4[c]	Tsac_2559	Tyrosine, Tryptophan, and Phenylalanine Metabolism	0	0	1000	0	.
AMID4	amidase	ad[c] + h2o[c] -> ac[c] + nh4[c]	Tsac_2559	Urea Cycle/Amino Group Metabolism	0	0	1000	0	3.5.1.4
ANPRT	anthranilatephosphoribosyltransferase	anth[c] + prpp[c] -> pran[c] + ppi[c]	Tsac_2013	Tyrosine, Tryptophan, and Phenylalanine Metabolism	0	0	1000	0	2.4.2.18
ANS	anthranilatesynthase	chor[c] + gln-L[c] -> anth[c] + h[c] + glu-L[c] + pyr[c]	Tsac_2015	Tyrosine, Tryptophan, and Phenylalanine Metabolism	0	0	1000	0	4.1.3.27
AOXSr	8-amino-7-oxononanoatesynthase	h[c] + pmcoa[c] + ala-L[c] <=> coa[c] + co2[c] + 8aonn[c]	Tsac_0636	Vitamins & Cofactors - Biotin Metabolism	1	-1000	1000	0	2.3.1.47
APRAUR	5-amino-6-(5-phosphoribosylamino)uracilreductase	5apru[c] + h[c] + nadph[c] -> 5aprbu[c] + nadp[c]	Tsac_0571	Vitamins & Cofactors - Riboflavin Metabolism	0	0	1000	0	.
ARBabc	L-arabinosetransportviaABCsystem	arab-L[e] + h2o[c] + atp[c] -> adp[c] + pi[c] + h[c] + arab-L[c]	Tsac_0041	Transport, Extracellular	0	0	1000	0	.
ARGDC	argininedecarboxylase	arg-L[c] + h[c] -> agm[c] + co2[c]	Tsac_0756	Urea Cycle/Amino Group Metabolism	0	0	1000	0	.
ARGSL	argininosuccinatelyase	argsuc[c] <=> arg-L[c] + fum[c]	Tsac_0809	Alanine and Aspartate Metabolism	1	-1000	1000	0	4.3.2.1
ARGSSr	argininosuccinatesynthase,reversible	asp-L[c] + atp[c] + citr-L[c] <=> h[c] + argsuc[c] + amp[c] + ppi[c]	Tsac_0808	Urea Cycle/Amino Group Metabolism	1	-1000	1000	0	.
ARGTRS	Arginyl-tRNAsynthetase	arg-L[c] + trnaarg[c] + atp[c] -> amp[c] + ppi[c] + argtrna[c]	Tsac_0774	Arginine and Proline Metabolism	0	0	1000	0	.
ASAD	aspartate-semialdehydedehydrogenase	nadp[c] + pi[c] + aspsa[c] <=> 4pasp[c] + h[c] + nadph[c]	Tsac_1524	Threonine and Lysine Metabolism	1	-1000	1000	0	.
ASNS1	asparaginesynthase(glutamine-hydrolysing)	asp-L[c] + h2o[c] + atp[c] + gln-L[c] -> asn-L[c] + h[c] + glu-L[c] + amp[c] + ppi[c]	Tsac_2210	Alanine and Aspartate Metabolism	0	0	1000	0	6.3.5.4
ASNTRS	Asparaginyl-tRNAsynthetase	asn-L[c] + atp[c] + trnaasn[c] -> asntrna[c] + amp[c] + ppi[c]	Tsac_1859	Alanine and Aspartate Metabolism	0	0	1000	0	6.1.1.22
ASP1DC	aspartate1-decarboxylase	asp-L[c] + h[c] -> ala_b[c] + co2[c]	Tsac_0024	Alanine and Aspartate Metabolism	0	0	1000	0	4.1.1.11
ASPCT	aspartatecarbamoyltransferase	asp-L[c] + cbp[c] -> pi[c] + h[c] + cbasp[c]	Tsac_1702	Pyrimidine Metabolism	0	0	1000	0	2.1.3.2
ASPKi	aspartatekinase,irreversible	asp-L[c] + atp[c] -> adp[c] + 4pasp[c]	Tsac_1839	Alanine and Aspartate Metabolism	0	0	1000	0	.
ASPO5	L-aspartateoxidase	asp-L[c] + fum[c] -> iasp[c] + succ[c] + h[c]	Tsac_1150	Vitamins & Cofactors - NAD Metabolism	0	0	1000	0	.
ASPTA	aspartatetransaminase	asp-L[c] + akg[c] <=> glu-L[c] + oaa[c]	Tsac_2159	Alanine and Aspartate Metabolism	1	-1000	1000	0	2.6.1.1
ASPTRS	Aspartyl-tRNAsynthetase	asp-L[c] + atp[c] + trnaasp[c] -> asptrna[c] + amp[c] + ppi[c]	Tsac_1999	Alanine and Aspartate Metabolism	0	0	1000	0	6.1.1.12
ATPPRT	ATPphosphoribosyltransferase	prpp[c] + atp[c] -> prbatp[c] + ppi[c]	Tsac_1174	Histidine Metabolism	0	0	1000	0	.
ATPS4r	ATPsynthase(fourprotonsforoneATP)	4 h[e] + adp[c] + pi[c] <=> 3 h[c] + h2o[c] + atp[c]	Tsac_1423	Oxidative phosphorylation	1	-1000	1000	0	3.6.3.14
BACCL	biotin-[acetyl-CoA-carboxylase]ligase	btn[c] + h[c] + atp[c] -> btamp[c] + ppi[c]	Tsac_1252	Vitamins & Cofactors - Biotin Metabolism	0	0	1000	0	6.3.4.15
biomass_target	Biomass equation	0.017367 dttp[c] + 0.0674 gtp[c] + 0.00045814 cdlp_ts[c] + 0.0014675 lipo4_24_ts[c] + 0.011044 d12dg_ts[c] + 0.10153 met-L[c] + 0.001 cmp[c] + 0.1766 arg-L[c] + 0.00068365 lipo1_24_ts[c] + 0.0031198 tcam_ts[c] + 0.0005 gmp[c] + 0.13714 pro-L[c] + 0.21815 asn-L[c] + 0.7063 k[c] + 0.0095667 dctp[c] + 0.0066311 t12dg_ts[c] + 0.0009 nadp[c] + 0.10181 peptido_ts[c] + 0.0023439 gtca2_45_ts[c] + 0.23028…		Biomass	0	0	1000	1	.
BTS4	Biotin synthase	s[c] + amet[c] + dtbt[c] <=> met-L[c] + btn[c] + h[c] + dad_5[c]	Tsac_2362	Vitamins & Cofactors - Biotin Metabolism	1	-1000	1000	0	2.8.1.6
CBIAT	Cobinamideadenyltransferase	h[c] + atp[c] + cbi[c] <=> adocbi[c] + pppi[c]	Tsac_1520	Vitamins & Cofactors - Porphyrin Metabolism	1	-1000	1000	0	2.5.1.17
CBPS	carbamoyl-phosphatesynthase(glutamine-hydrolysing)	h2o[c] + 2 atp[c] + hco3[c] + gln-L[c] -> 2 adp[c] + pi[c] + 2 h[c] + glu-L[c] + cbp[c]	Tsac_0806	Pyrimidine Metabolism	0	0	1000	0	6.3.5.5
CDGPT_CT	CDPdiacylglycerolsn glycerol 3 phosphate 3 phosphatidyltransferase	cdpdag_ts[c] + glyc3p[c] -> pglyp_ts[c] + cmp[c] + h[c]		Cell Envelope Biosynthesis	0	0	1000	0	2.7.8.5
CDPDSP_CT	CDPdiacylglycerol serine O phosphatidyltransferase	cdpdag_ts[c] + ser-L[c] -> cmp[c] + h[c] + ps_ts[c]		Cell Envelope Biosynthesis	0	0	1000	0	2.7.8.8
CDPMEK	4-(cytidine5'-diphospho)-2-C-methyl-D-erythritolkinase	atp[c] + 4c2me[c] -> adp[c] + h[c] + 2p4c2me[c]	Tsac_0748	Sterol Metabolism	0	0	1000	0	.
CHORM	chorismatemutase	chor[c] -> pphn[c]	Tsac_1877	Tyrosine, Tryptophan, and Phenylalanine Metabolism	0	0	1000	0	.
CHORS	chorismatesynthase	3psme[c] -> chor[c] + pi[c]	Tsac_2201	Tyrosine, Tryptophan, and Phenylalanine Metabolism	0	0	1000	0	.
CHTBNASE	beta-N-acetylhexosaminidase	ctobiose[c] + h2o[c] -> 2 acgam[c]	Tsac_2020	Aminosugar Metabolism	0	0	1000	0	.
CHTNASE	chitinase	2 h2o[c] + chtn[c] -> 3 acgam[c]	Tsac_1536	Aminosugar Metabolism	0	0	1000	0	3.2.1.14
CHTNASE1	chitinase,ptl	h2o[c] + 2 chtn[c] -> ctobiose[c]	Tsac_1536	Aminosugar Metabolism	0	0	1000	0	3.2.1.14
CLPNS2_CT	cardiolipin synthase	2 pgly_ts[c] -> cdlp_ts[c] + glyc[c]		Cell Envelope Biosynthesis	0	0	1000	0	6.3.4.3
CMPSAS	CMPsialicacidsynthase	ctp[c] + acnam[c] -> cmpacna[c] + ppi[c]	Tsac_2665	Aminosugar Metabolism	0	0	1000	0	.
CO2t	CO2transporterviadiffusion	co2[e] <=> co2[c]		Transport, Extracellular	1	-1000	1000	0	.
CODH2	carbonmonoxidedehydrogenase/acetyl-CoAsynthase2	co[c] + fdox[c] + h2o[c] -> 2 h[c] + fdred[c] + co2[c]	Tsac_0418	Miscellaneous	0	0	1000	0	.
CODHr	carbonmonoxidedehydrogenase/acetyl-CoAsynthase	h4spt[c] + fdox[c] + h2o[c] + accoa[c] <=> coa[c] + 2 h[c] + mh4spt[c] + fdred[c] + co2[c]	Tsac_0418	Miscellaneous	1	-1000	1000	0	.
CS	citratesynthase	h2o[c] + accoa[c] + oaa[c] -> cit[c] + coa[c] + h[c]	Tsac_0029	Citric Acid Cycle	0	0	1000	0	.
CTPS1	CTPsynthase(NH3)	utp[c] + atp[c] + nh4[c] -> adp[c] + ctp[c] + pi[c] + 2 h[c]	Tsac_0366	Pyrimidine Metabolism	0	0	1000	0	6.3.4.2
Cut1	CopperexportviaATPase	cu2[c] + h2o[c] + atp[c] -> adp[c] + cu2[e] + pi[c] + h[c]	Tsac_2154	Transport, Extracellular	0	0	1000	0	.
CYSS	cysteinesynthase	h2s[c] + acser[c] -> ac[c] + h[c] + cys-L[c]	Tsac_1318	Cysteine Metabolism	0	0	1000	0	2.5.1.47
CYSTGL	cystathionineg-lyase	cyst-L[c] + h2o[c] -> cys-L[c] + nh4[c] + 2obut[c]	Tsac_1320	Cysteine Metabolism	0	0	1000	0	.
CYSTRS	Cysteinyl-tRNAsynthetase	trnacys[c] + atp[c] + cys-L[c] -> cystrna[c] + amp[c] + ppi[c]	Tsac_0991	Cysteine Metabolism	0	0	1000	0	6.1.1.16
CYTD	cytidinedeaminase	h[c] + h2o[c] + cytd[c] -> uri[c] + nh4[c]	Tsac_0037	Pyrimidine Metabolism	0	0	1000	0	3.5.4.5
CYTDK1	cytidinekinase(ATP)	atp[c] + cytd[c] -> adp[c] + cmp[c] + h[c]	Tsac_2501	Pyrimidine Metabolism	0	0	1000	0	2.7.1.48
CYTDK2	cytidinekinase(GTP)	gtp[c] + cytd[c] -> cmp[c] + h[c] + gdp[c]	Tsac_2501	Pyrimidine Metabolism	0	0	1000	0	2.7.1.48
CYTK1	cytidylatekinase(CMP)	cmp[c] + atp[c] <=> adp[c] + cdp[c]	Tsac_1877	Nucleobase Metabolism	1	-1000	1000	0	2.7.4.14
CYTK10	cytidylatekinase(CMP,dGTP)	cmp[c] + dgtp[c] <=> dgdp[c] + cdp[c]	Tsac_1877	Pyrimidine Metabolism	1	-1000	1000	0	2.7.4.14
CYTK11	cytidylatekinase(dCMP,dGTP)	dgtp[c] + dcmp[c] <=> dgdp[c] + dcdp[c]	Tsac_1877	Pyrimidine Metabolism	1	-1000	1000	0	2.7.4.14
CYTK12	cytidylatekinase(dCMP,dCTP)	dctp[c] + dcmp[c] <=> 2 dcdp[c]	Tsac_1877	Pyrimidine Metabolism	1	-1000	1000	0	2.7.4.14
CYTK13	cytidylatekinase(dCMP,dATP)	dcmp[c] + datp[c] <=> dadp[c] + dcdp[c]	Tsac_1877	Pyrimidine Metabolism	1	-1000	1000	0	2.7.4.14
CYTK14	cytidylatekinase(dCMP,UTP)	utp[c] + dcmp[c] <=> udp[c] + dcdp[c]	Tsac_1877	Pyrimidine Metabolism	1	-1000	1000	0	2.7.4.14
CYTK2	cytidylatekinase(dCMP)	atp[c] + dcmp[c] <=> adp[c] + dcdp[c]	Tsac_1877	Pyrimidine Metabolism	1	-1000	1000	0	2.7.4.14
CYTK3	cytidylatekinase(CMP)(GTP)	gtp[c] + cmp[c] <=> gdp[c] + cdp[c]	Tsac_1877	Pyrimidine Metabolism	1	-1000	1000	0	2.7.4.14
CYTK4	cytidylatekinase(dCMP)(GTP)	gtp[c] + dcmp[c] <=> gdp[c] + dcdp[c]	Tsac_1877	Pyrimidine Metabolism	1	-1000	1000	0	2.7.4.14
CYTK5	cytidylatekinase(dCMP)	ctp[c] + dcmp[c] <=> dcdp[c] + cdp[c]	Tsac_1877	Pyrimidine Metabolism	1	-1000	1000	0	2.7.4.14
CYTK6	cytidylatekinase(CMP,CTP)	cmp[c] + ctp[c] <=> 2 cdp[c]	Tsac_1877	Pyrimidine Metabolism	1	-1000	1000	0	2.7.4.14
CYTK7	cytidylatekinase(CMP,UTP)	cmp[c] + utp[c] <=> udp[c] + cdp[c]	Tsac_1877	Pyrimidine Metabolism	1	-1000	1000	0	2.7.4.14
CYTK8	cytidylatekinase(CMP,dATP)	cmp[c] + datp[c] <=> dadp[c] + cdp[c]	Tsac_1877	Pyrimidine Metabolism	1	-1000	1000	0	2.7.4.14
CYTK9	cytidylatekinase(CMP,dCTP)	cmp[c] + dctp[c] <=> dcdp[c] + cdp[c]	Tsac_1877	Pyrimidine Metabolism	1	-1000	1000	0	2.7.4.14
DAGK_CT	diacylglycerol kinase	12dgr_ts[c] + atp[c] -> adp[c] + h[c] + 12dag3p_ts[c]		Cell Envelope Biosynthesis	0	0	1000	0	2.7.1.107
DAPDC	diaminopimelatedecarboxylase	h[c] + 26dap_m[c] -> lys-L[c] + co2[c]	Tsac_1228	Threonine and Lysine Metabolism	0	0	1000	0	4.1.1.20
DAPE	diaminopimelateepimerase	26dap-LL[c] <=> 26dap_m[c]	Tsac_1712	Threonine and Lysine Metabolism	1	-1000	1000	0	.
DBTSr	dethiobiotinsynthase	atp[c] + dann[c] + co2[c] <=> adp[c] + pi[c] + 3 h[c] + dtbt[c]	Tsac_0064	Vitamins & Cofactors - Biotin Metabolism	1	-1000	1000	0	.
DCMPDA	dCMPdeaminase	h[c] + h2o[c] + dcmp[c] <=> dump[c] + nh4[c]	Tsac_0315	Pyrimidine Metabolism	1	-1000	1000	0	3.5.4.12
DCTPD2	dCTPdeaminase	ctp[c] + h[c] + h2o[c] -> utp[c] + nh4[c]	Tsac_2795	Pyrimidine Metabolism	0	0	1000	0	.
DDPA	3-deoxy-D-arabino-heptulosonate7-phosphatesynthetase	pep[c] + h2o[c] + e4p[c] -> pi[c] + 2dda7p[c]	Tsac_1618	Tyrosine, Tryptophan, and Phenylalanine Metabolism	0	0	1000	0	.
DDPGA	2-dehydro-3-deoxy-phosphogluconatealdolase	4h2oglt[c] <=> glx[c] + pyr[c]	Tsac_0943	Miscellaneous	1	-1000	1000	0	.
DGK1	deoxyguanylatekinase(dGMP:ATP)	dgmp[c] + atp[c] <=> adp[c] + dgdp[c]	Tsac_1715	Nucleobase Metabolism	1	-1000	1000	0	2.7.4.8
DHAD1	dihydroxy-aciddehydratase(2,3-dihydroxy-3-methylbutanoate)	23dhmb[c] -> 3mob[c] + h2o[c]	Tsac_0569	Valine, Leucine, and Isoleucine Metabolism	0	0	1000	0	4.2.1.9
DHAD2	Dihydroxy-aciddehydratase(2,3-dihydroxy-3-methylpentanoate)	23dhmp[c] -> 3mop[c] + h2o[c]	Tsac_0569	Valine, Leucine, and Isoleucine Metabolism	0	0	1000	0	4.2.1.9
DHDPRy	dihydrodipicolinatereductase(NADPH)	h[c] + nadph[c] + 23dhdp[c] -> nadp[c] + thdp[c]	Tsac_1522	Threonine and Lysine Metabolism	0	0	1000	0	1.3.1.26
DHDPS	dihydrodipicolinatesynthase	pyr[c] + aspsa[c] -> h[c] + 23dhdp[c] + 2 h2o[c]	Tsac_1523	Threonine and Lysine Metabolism	0	0	1000	0	.
DHFR	dihydrofolatereductase	dhf[c] + h[c] + nadph[c] <=> thf[c] + nadp[c]	Tsac_1753	Folate Metabolism	1	-1000	1000	0	1.5.1.3
DHFS	dihydrofolatesynthase	glu-L[c] + atp[c] + dhpt[c] -> adp[c] + dhf[c] + pi[c] + h[c]	Tsac_1498	Folate Metabolism	0	0	1000	0	.
DHNPA	dihydroneopterinaldolase	dhnpt[c] -> gcald[c] + 2ahhmp[c]	Tsac_0960	Folate Metabolism	0	0	1000	0	4.1.2.25
DHORD2	dihydooroticaciddehydrogenase(quinone8)	nad[c] + dhor-S[c] -> orot[c] + nadh[c] + h[c]	Tsac_1706	Pyrimidine Metabolism	0	0	1000	0	1.3.3.1
DHORTS	dihydroorotase	h2o[c] + dhor-S[c] <=> h[c] + cbasp[c]	Tsac_1703	Pyrimidine Metabolism	1	-1000	1000	0	3.5.2.3
DHPPDA	diaminohydroxyphosphoribosylaminopyrimidinedeaminase	h[c] + h2o[c] + 25dhpp[c] -> 5apru[c] + nh4[c]	Tsac_0571	Vitamins & Cofactors - Riboflavin Metabolism	0	0	1000	0	3.5.4.26
DHPS	dihydropteroatesynthase	2ahhmp[c] + 4abz[c] -> h2o[c] + dhpt[c]	Tsac_0958	Folate Metabolism	0	0	1000	0	.
DHQD	3-dehydroquinatedehydratase	3dhq[c] <=> h2o[c] + 3dhsk[c]	Tsac_1942	Tyrosine, Tryptophan, and Phenylalanine Metabolism	1	-1000	1000	0	.
DHQS	3-dehydroquinatesynthase	2dda7p[c] -> pi[c] + 3dhq[c]	Tsac_1616	Tyrosine, Tryptophan, and Phenylalanine Metabolism	0	0	1000	0	.
DPCOAK	dephospho-CoAkinase	dpcoa[c] + atp[c] -> adp[c] + coa[c] + h[c]	Tsac_2144	Vitamins & Cofactors - Pantothenate and CoA Biosynthesis	0	0	1000	0	.
DRPA	deoxyribose-phosphatealdolase	2dr5p[c] -> g3p[c] + acald[c]	Tsac_2043	Pentose Phosphate Pathway	0	0	1000	0	.
DTMPK	dTMPkinase	dtmp[c] + atp[c] <=> adp[c] + dtdp[c]	Tsac_0637	Nucleobase Metabolism	1	-1000	1000	0	2.7.4.9
DUTPDP	dUTPdiphosphatase	h2o[c] + dutp[c] -> h[c] + dump[c] + ppi[c]	Tsac_1837	Pyrimidine Metabolism	0	0	1000	0	3.6.1.23
DXPRIi	1-deoxy-D-xylulosereductoisomerase	dxyl5p[c] + h[c] + nadph[c] -> nadp[c] + 2me4p[c]	Tsac_1818	Sterol Metabolism	0	0	1000	0	.
DXPS	1-deoxy-D-xylulose5-phosphatesynthase	g3p[c] + h[c] + pyr[c] -> dxyl5p[c] + co2[c]	Tsac_1923	Sterol Metabolism	0	0	1000	0	2.2.1.7
EHGLAT	L-erythro-4-Hydroxyglutamate:2-oxoglutarateaminotransferase	e4hglu[c] + akg[c] -> 4h2oglt[c] + glu-L[c]	Tsac_1857	Arginine and Proline Metabolism	0	0	1000	0	2.6.1.1
ENO	enolase	2pg[c] <=> pep[c] + h2o[c]	Tsac_2482	Glycolysis/Gluconeogenesis	1	-1000	1000	0	4.2.1.11
ETOHt	Ethanol reversible transport	etoh[e] <=> etoh[c]		Transport, Extracellular	1	-1000	1000	0	.
EXCH_ac(e)	ac[e] exchange flux	ac[e] <=>		ExchangeFlux	1	0	1000	0	.
EXCH_biomass_c	biomass[c] exchange flux	biomass[c] <=>		ExchangeFlux	1	0	1000	0	.
EXCH_ca2_c	ca2[c] exchange flux	ca2[c] <=>		ExchangeFlux	1	-1000	0	0	.
EXCH_co2(e)	co2[e] exchange flux	co2[e] <=>		ExchangeFlux	1	0	1000	0	.
EXCH_coa_c	coa[c] exchange flux	coa[c] <=>		ExchangeFlux	1	-1000	0	0	.
EXCH_etoh(e)	etoh[e] exchange flux	etoh[e] <=>		ExchangeFlux	1	0	1000	0	.
EXCH_fe3(e)	fe3[e] exchange flux	fe3[e] <=>		ExchangeFlux	1	-1000	0	0	.
EXCH_gcald(e)	gcald[e] exchange flux	gcald[e] <=>		ExchangeFlux	1	0	1000	0	.
EXCH_glc-D(e)	glc-D[e] exchange flux	glc-D[e] <=>		ExchangeFlux	1	-131	0	0	.
EXCH_h(e)	h[e] exchange flux	h[e] <=>		ExchangeFlux	1	0	1000	0	.
EXCH_h2(e)	h2[e] exchange flux	h2[e] <=>		ExchangeFlux	1	0	1000	0	.
EXCH_h2o(e)	h2o[e] exchange flux	h2o[e] <=>		ExchangeFlux	1	-1000	1000	0	.
EXCH_h2s(e)	h2s[e] exchange flux	h2s[e] <=>		ExchangeFlux	1	-1000	0	0	.
EXCH_k_c	k[c] exchange flux	k[c] <=>		ExchangeFlux	1	-1000	0	0	.
EXCH_lac-L(e)	lac-L[e] exchange flux	lac-L[e] <=>		ExchangeFlux	1	0	1000	0	.
EXCH_mg2(e)	mg2[e] exchange flux	mg2[e] <=>		ExchangeFlux	1	-1000	0	0	.
EXCH_nh4(e)	nh4[e] exchange flux	nh4[e] <=>		ExchangeFlux	1	-1000	0	0	.
EXCH_pi_c	pi[c] exchange flux	pi[c] <=>		ExchangeFlux	1	-1000	1000	0	.
EXCH_ptrc(e)	ptrc[e] exchange flux	ptrc[e] <=>		ExchangeFlux	1	0	1000	0	.
EXCH_so4(e)	so4[e] exchange flux	so4[e] <=>		ExchangeFlux	1	-1000	0	0	.
EXCH_spmd(e)	spmd[e] exchange flux	spmd[e] <=>		ExchangeFlux	1	0	1000	0	.
EXCH_xyl-D(e)	xyl-D[e] exchange flux	xyl-D[e] <=>		ExchangeFlux	1	0	0	0	.
FACOAL100	fatty acid CoA ligase Iso C100	coa[c] + atp[c] + dca[c] <=> amp[c] + ppi[c] + dcacoa[c]		Fatty Acid Metabolism	1	-1000	1000	0	6.2.1.3
FACOAL130	fatty acid CoA ligase Iso C130	coa[c] + atp[c] + trdca[c] <=> trdacoa[c] + amp[c] + ppi[c]		Fatty Acid Metabolism	1	-1000	1000	0	6.2.1.3
FACOAL140	fatty acid CoA-Ligase tetradecanoate	ttdca[c] + coa[c] + atp[c] <=> tdcoa[c] + amp[c] + ppi[c]	Tsac_1256	Fatty Acid Metabolism	1	-1000	1000	0	6.2.1.3
FACOAL140_ISO_	fatty acid CoA ligase Iso C140	coa[c] + atp[c] + fa1[c] <=> amp[c] + ppi[c] + fa1coa[c]	Tsac_1256	Fatty Acid Metabolism	1	-1000	1000	0	6.2.1.3
FACOAL141	fatty acid CoA ligase tetradecenoate	ttdcea[c] + coa[c] + atp[c] <=> tdecoa[c] + amp[c] + ppi[c]		Fatty Acid Metabolism	1	-1000	1000	0	6.2.1.3
FACOAL150_anteiso_	fatty acid CoA-Ligase anteiso C150	coa[c] + atp[c] + fa4[c] <=> fa4coa[c] + amp[c] + ppi[c]	Tsac_1256	Fatty Acid Metabolism	1	-1000	1000	0	6.2.1.3
FACOAL150_ISO_	fatty acid CoA ligase Iso C150	coa[c] + atp[c] + fa3[c] <=> fa3coa[c] + amp[c] + ppi[c]	Tsac_1256	Fatty Acid Metabolism	1	-1000	1000	0	6.2.1.3
FACOAL160	fatty acid CoA ligase hexadecanoate	coa[c] + atp[c] + hdca[c] <=> pmtcoa[c] + amp[c] + ppi[c]	Tsac_1256	Fatty Acid Metabolism	1	-1000	1000	0	6.2.1.3
FACOAL160_ISO_	fatty acid CoA-Ligase Iso C160	fa6[c] + coa[c] + atp[c] <=> fa6coa[c] + amp[c] + ppi[c]	Tsac_1256	Fatty Acid Metabolism	1	-1000	1000	0	6.2.1.3
FACOAL161	fatty acid CoA ligase hexadecenoate	coa[c] + atp[c] + hdcea[c] <=> amp[c] + ppi[c] + hdcoa[c]	Tsac_1256	Fatty Acid Metabolism	1	-1000	1000	0	6.2.1.3
FACOAL161_ISO_	fatty acid CoA-Ligase Iso C161	coa[c] + atp[c] + fa5[c] <=> fa5coa[c] + amp[c] + ppi[c]	Tsac_1256	Fatty Acid Metabolism	1	-1000	1000	0	6.2.1.3
FACOAL170_anteiso_	fatty acid CoA ligase anteiso C170	coa[c] + fa12[c] + atp[c] <=> fa12coa[c] + amp[c] + ppi[c]	Tsac_1256	Fatty Acid Metabolism	1	-1000	1000	0	6.2.1.3
FACOAL170_ISO_	fatty acid CoA-Ligase Iso C170	coa[c] + fa11[c] + atp[c] <=> fa11coa[c] + amp[c] + ppi[c]	Tsac_1256	Fatty Acid Metabolism	1	-1000	1000	0	6.2.1.3
FACOAL171_anteiso_	fatty acid CoA-Ligase anteiso C171	coa[c] + fa10[c] + atp[c] <=> fa10coa[c] + amp[c] + ppi[c]	Tsac_1256	Fatty Acid Metabolism	1	-1000	1000	0	6.2.1.3
FACOAL171_ISO_	fatty acid CoA-Ligase Iso C171	coa[c] + atp[c] + fa9[c] <=> fa9coa[c] + amp[c] + ppi[c]	Tsac_1256	Fatty Acid Metabolism	1	-1000	1000	0	6.2.1.3
FACOAL180	fatty acid CoA ligase octadecanoate	ocdca[c] + coa[c] + atp[c] <=> stcoa[c] + amp[c] + ppi[c]	Tsac_1256	Fatty Acid Metabolism	1	-1000	1000	0	6.2.1.3
FACOAL180_ISO_	fatty acid CoA ligase Iso C180	coa[c] + ocdcaiso[c] + atp[c] <=> stcoaiso[c] + amp[c] + ppi[c]		Fatty Acid Metabolism	1	-1000	1000	0	6.2.1.3
FACOAL181	fatty acid CoA ligase octadecenoate	coa[c] + atp[c] + ocdcea[c] <=> odecoa[c] + amp[c] + ppi[c]	Tsac_1256	Fatty Acid Metabolism	1	-1000	1000	0	6.2.1.3
FBA	fructose-bisphosphatealdolase	fdp[c] <=> g3p[c] + dhap[c]	Tsac_0328	Glycolysis/Gluconeogenesis	1	-1000	1000	0	.
FDH	formatedehydrogenase	for[c] + nad[c] -> nadh[c] + co2[c]	Tsac_2127	Pyruvate Metabolism	0	0	1000	0	1.2.1.2
FDH2	formatedehydrogenase(quinone-8:2protons)	q8[c] + for[c] + 3 h[c] -> 2 h[e] + q8h2[c] + co2[c]	Tsac_1233	Miscellaneous	0	0	1000	0	1.2.2.1
FE3abc	iron(III)transportviaABCsystem	h2o[c] + atp[c] + fe3[e] -> adp[c] + pi[c] + h[c] + fe3[c]	Tsac_1230	Transport, Extracellular	0	0	1000	0	3.6.3.30
FMETTRS	Methionyl-tRNAformyltransferase	10fthf[c] + mettrna[c] -> thf[c] + fmettrna[c] + h[c]	Tsac_1720	Methionine Metabolism	0	0	1000	0	2.1.2.9
FMNAT	FMNadenylyltransferase	fmn[c] + h[c] + atp[c] -> ppi[c] + fad[c]	Tsac_1830	Vitamins & Cofactors - Riboflavin Metabolism	0	0	1000	0	2.7.7.2
FOLD3	dihydropteroatesynthase	2ahhmd[c] + 4abz[c] -> ppi[c] + dhpt[c]	Tsac_0958	Folate Metabolism	0	0	1000	0	.
FTHFCL	5-formethyltetrahydrofolatecyclo-ligase	5fthf[c] + atp[c] -> adp[c] + methf[c] + pi[c]	Tsac_2342	Folate Metabolism	0	0	1000	0	6.3.3.2
FTHFL	formate-tetrahydrofolateligase	thf[c] + for[c] + atp[c] <=> adp[c] + 10fthf[c] + pi[c]	Tsac_0941	Folate Metabolism	1	-1000	1000	0	6.3.4.3
FUM	fumarase	h2o[c] + fum[c] <=> mal-L[c]	Tsac_0631	Citric Acid Cycle	1	-1000	1000	0	.
G1PACT	glucosamine-1-phosphateN-acetyltransferase	gam1p[c] + accoa[c] -> acgam1p[c] + coa[c] + h[c]	Tsac_0735	Cell Envelope Biosynthesis	0	0	1000	0	.
G1PCTR	glucose-1-phosphatecytidylyltransferase	ctp[c] + 3 h[c] + g1p[c] <=> cdpglu[c] + ppi[c]	Tsac_0624	Sugar Metabolism	1	-1000	1000	0	.
G1PTT	glucose-1-phosphatethymidylyltransferase	dttp[c] + h[c] + g1p[c] <=> dtdpglu[c] + ppi[c]	Tsac_0624	Nucleotide Sugar Metabolism	1	-1000	1000	0	.
G1SATi	glutamate-1-semialdehydeaminotransferase	glu1sa[c] -> 5aop[c]	Tsac_1652	Vitamins & Cofactors - Porphyrin Metabolism	0	0	1000	0	5.4.3.8
G3PCT	glycerol 3 phosphate cytidylyltransferase	glyc3p[c] + ctp[c] + h[c] -> cdpglyc[c] + ppi[c]		Cell Envelope Biosynthesis	0	0	1000	0	.
G3PD1	glycerol-3-phosphatedehydrogenase(NAD)	glyc3p[c] + nad[c] <=> nadh[c] + h[c] + dhap[c]	Tsac_1596	Glycolysis/Gluconeogenesis	1	-1000	1000	0	1.1.1.94
G3PD2	glycerol-3-phosphatedehydrogenase(NADP)	nadp[c] + glyc3p[c] <=> h[c] + nadph[c] + dhap[c]	Tsac_1596	Glycerophospholipid metabolism	1	-1000	1000	0	1.1.1.94
G3POA_CT	glycerol 3 phosphate O acyltransferase	0.022 tdecoa[c] + 0.0479 stcoaiso[c] + 0.0092 tdcoa[c] + 0.022 trdacoa[c] + glyc3p[c] + 0.2293 pmtcoa[c] + 0.323 fa6coa[c] + 0.1334 fa12coa[c] + 0.0137 stcoa[c] + 0.051 dcacoa[c] + 0.1255 hdcoa[c] + 0.023 fa1coa[c] -> coa[c] + 1ag3p_ts[c]		Cell Envelope Biosynthesis	0	0	1000	0	.
G5SADr	L-glutamate5-semialdehydedehydratase,reversible	glu5sa[c] <=> h[c] + h2o[c] + 1pyr5c[c]		Arginine and Proline Metabolism	1	-1000	1000	0	.
G5SD	glutamate-5-semialdehydedehydrogenase	h[c] + nadph[c] + glu5p[c] -> nadp[c] + glu5sa[c] + pi[c]	Tsac_1943	Arginine and Proline Metabolism	0	0	1000	0	.
G6PDH1	glucose-6-phosphatedehydrogenase	g6p[c] + nad[c] -> 6pgl[c] + nadh[c] + h[c]	Tsac_1610	Pentose Phosphate Pathway	0	0	1000	0	.
G6PDH2	glucose6-phosphatedehydrogenase	g6p[c] + nadp[c] -> 6pgl[c] + h[c] + nadph[c]	Tsac_1610	Pentose Phosphate Pathway	0	0	1000	0	.
GALabc	D-galactosetransportviaABCsystem	gal[e] + h2o[c] + atp[c] -> adp[c] + pi[c] + gal[c] + h[c]	Tsac_0273	Transport, Extracellular	0	0	1000	0	.
GALU	UTP-glucose-1-phosphateuridylyltransferase	h[c] + g1p[c] + utp[c] <=> udpg[c] + ppi[c]	Tsac_1476	Nucleotide Sugar Metabolism	1	-1000	1000	0	.
GAPD	glyceraldehyde-3-phosphatedehydrogenase	g3p[c] + pi[c] + nad[c] <=> 13dpg[c] + nadh[c] + h[c]	Tsac_2486	Glycolysis/Gluconeogenesis	1	-1000	1000	0	1.2.1.12
GARFTi	phosphoribosylglycinamideformyltransferase,irreversible	10fthf[c] + gar[c] -> thf[c] + h[c] + fgam[c]	Tsac_2579	Purine Metabolism	0	0	1000	0	.
GBEZ	1,4-alpha-glucanbranchingenzyme	14glun[c] -> h2o[c] + glycogen[c]	Tsac_1354	Glycogen Metabolism	0	0	1000	0	.
GCALDt	Glycoaldehydyereversibletransport	gcald[e] <=> gcald[c]		Transport, Extracellular	1	-1000	1000	0	.
GF6PTA	glutamine-fructose-6-phosphatetransaminase	f6p[c] + gln-L[c] -> gam6p[c] + glu-L[c]	Tsac_1070	Aminosugar Metabolism	0	0	1000	0	2.6.1.16
GHMT2r	glycinehydroxymethyltransferase,reversible	thf[c] + ser-L[c] <=> gly[c] + h2o[c] + mlthf[c]	Tsac_1185	Glycine, Serine, and Threonine Metabolism	1	-1000	1000	0	2.1.2.1
GK1	guanylatekinase(GMP:ATP)	gmp[c] + atp[c] <=> adp[c] + gdp[c]	Tsac_1715	Nucleobase Metabolism	1	-1000	1000	0	2.7.4.8
GLCP	glycogenphosphorylase	pi[c] + glycogen[c] -> g1p[c]	Tsac_1355	Glycogen Metabolism	0	0	1000	0	.
GLCpts	D-glucosetransportviaPEP:PyrPTS	glc-D[e] + pep[c] -> g6p[c] + pyr[c]		Transport, Extracellular	0	0	1000	0	.
GLCS1	glycogensynthase(ADPGlc)	adpglc[c] -> adp[c] + h[c] + glycogen[c]	Tsac_0193	Glycogen Metabolism	0	0	1000	0	.
GLGC	glucose-1-phosphateadenylyltransferase	h[c] + g1p[c] + atp[c] -> adpglc[c] + ppi[c]	Tsac_1188	Glycolysis/Gluconeogenesis	0	0	1000	0	.
GLNS	glutaminesynthetase	glu-L[c] + atp[c] + nh4[c] -> adp[c] + pi[c] + h[c] + gln-L[c]	Tsac_2029	Glutamate Metabolism	0	0	1000	0	6.3.1.2
GLNTRS	Glutaminyl-tRNAsynthetase	atp[c] + gln-L[c] + trnagln[c] -> glntrna[c] + amp[c] + ppi[c]	Tsac_2093	Glutamate Metabolism	0	0	1000	0	.
GLU5K	glutamate5-kinase	glu-L[c] + atp[c] -> adp[c] + glu5p[c]	Tsac_1944	Urea Cycle/Amino Group Metabolism	0	0	1000	0	.
GLUDy	glutamatedehydrogenase(NADP)	nadp[c] + h2o[c] + glu-L[c] <=> h[c] + nadph[c] + nh4[c] + akg[c]	Tsac_2172	Glutamate Metabolism	1	-1000	1000	0	1.4.1.4
GLUPRT	glutaminephosphoribosyldiphosphateamidotransferase	prpp[c] + h2o[c] + gln-L[c] -> glu-L[c] + ppi[c] + pram[c]	Tsac_2581	Purine Metabolism	0	0	1000	0	.
GLUR	glutamateracemase	glu-D[c] <=> glu-L[c]	Tsac_2576	Cell Envelope Biosynthesis	1	-1000	1000	0	.
GLUSy	glutamatesynthase(NADPH)	h[c] + nadph[c] + gln-L[c] + akg[c] -> nadp[c] + 2 glu-L[c]	Tsac_1234	Glutamate Metabolism	0	0	1000	0	1.4.1.13
GLUTRR	glutamyl-tRNAreductase	h[c] + nadph[c] + glutrna[c] -> nadp[c] + glu1sa[c] + trnaglu[c]	Tsac_1649	Vitamins & Cofactors - Porphyrin Metabolism	0	0	1000	0	1.2.1.70
GLYAT	glycineC-acetyltransferase	gly[c] + accoa[c] <=> coa[c] + 2aobut[c]	Tsac_0636	Glycine, Serine, and Threonine Metabolism	1	-1000	1000	0	2.3.1.47
GLYCK	glyceratekinase	glyc-R[c] + atp[c] -> adp[c] + 3pg[c] + h[c]	Tsac_0372	Glycolysis/Gluconeogenesis	0	0	1000	0	.
GLYK	glycerolkinase	glyc[c] + atp[c] -> adp[c] + glyc3p[c] + h[c]	Tsac_0494	Glycolysis/Gluconeogenesis	0	0	1000	0	2.7.1.30
GLYTRS	Glycyl-tRNAsynthetase	gly[c] + atp[c] + trnagly[c] -> glytrna[c] + amp[c] + ppi[c]	Tsac_2040	Glycine, Serine, and Threonine Metabolism	0	0	1000	0	6.1.1.14
GMPS	GMPsynthase	atp[c] + nh4[c] + xmp[c] -> gmp[c] + 2 h[c] + amp[c] + ppi[c]	Tsac_2587	Purine Metabolism	0	0	1000	0	6.3.4.1
GMPS2	GMPsynthase	h2o[c] + atp[c] + gln-L[c] + xmp[c] -> gmp[c] + 2 h[c] + glu-L[c] + amp[c] + ppi[c]	Tsac_2587	.	0	0	1000	0	.
GND	phosphogluconatedehydrogenase	nadp[c] + 6pgc[c] -> ru5p-D[c] + nadph[c] + co2[c]	Tsac_0154	Pentose Phosphate Pathway	0	0	1000	0	.
GTPCI	GTPcyclohydrolaseI	gtp[c] + h2o[c] -> ahdt[c] + for[c] + h[c]	Tsac_0957	Folate Metabolism	0	0	1000	0	.
GTPCII	GTPcyclohydrolaseII	gtp[c] + 3 h2o[c] -> for[c] + 2 h[c] + 25dhpp[c] + ppi[c]	Tsac_0573	Vitamins & Cofactors - Riboflavin Metabolism	0	0	1000	0	.
GTPDPK	GTPdiphosphokinase	gtp[c] + atp[c] -> gdptp[c] + h[c] + amp[c]	Tsac_1696	Purine Metabolism	0	0	1000	0	.
GUAD	guaninedeaminase	h[c] + h2o[c] + gua[c] -> xan[c] + nh4[c]	Tsac_0611	Purine Metabolism	0	0	1000	0	.
H2CO3D	carboxylicaciddissociation	h2o[c] + co2[c] <=> h2co3[c]		Miscellaneous	1	-1000	1000	0	4.2.1.1
H2CO3D2	carboxylicaciddissociation	h[c] + hco3[c] <=> h2co3[c]		Miscellaneous	1	-1000	1000	0	.
H2Ot	H2Otransportviadiffusion	h2o[e] <=> h2o[c]		Transport, Extracellular	1	-1000	1000	0	.
H2St	h2stransport(diffusion)	h2s[e] <=> h2s[c]		Transport, Extracellular	1	-1000	1000	0	.
H2td	Hydrogen reversible transport	h2[c] <=> h2[e]		Transport, Extracellular	1	-1000	1000	0	.
HEX1	hexokinase(D-glucose:ATP)	glc-D[c] + atp[c] -> adp[c] + g6p[c] + h[c]	Tsac_0634	Glycolysis/Gluconeogenesis	0	0	1000	0	2.7.1.2
HEX7	hexokinase(D-fructose:ATP)	fru[c] + atp[c] -> f6p[c] + adp[c] + h[c]	Tsac_0348	Sugar Metabolism	0	0	1000	0	.
HISTD	histidinoldehydrogenase	histd[c] + 2 nad[c] + h2o[c] -> 2 nadh[c] + 3 h[c] + his-L[c]	Tsac_1176	Histidine Metabolism	0	0	1000	0	1.1.1.23
HISTP	histidinol-phosphatase	hisp[c] + h2o[c] -> histd[c] + pi[c]	Tsac_0367	Histidine Metabolism	0	0	1000	0	3.1.3.15
HISTRS	Histidyl-tRNAsynthetase	trnahis[c] + atp[c] + his-L[c] -> histrna[c] + amp[c] + ppi[c]	Tsac_2000	Histidine Metabolism	0	0	1000	0	.
HMBS	hydroxymethylbilanesynthase	h2o[c] + 4 ppbng[c] -> hmbil[c] + 4 nh4[c]	Tsac_1650	Porphyrin Metabolism	0	0	1000	0	2.5.1.61
HPPK	2-amino-4-hydroxy-6-hydroxymethyldihydropteridinediphosphokinase	2ahhmp[c] + atp[c] -> h[c] + amp[c] + 2ahhmd[c]	Tsac_0959	Folate Metabolism	0	0	1000	0	.
HSDxi	homoserinedehydrogenase(NADH),irreversible	nadh[c] + h[c] + aspsa[c] -> nad[c] + hom-L[c]	Tsac_0376	Glycine, Serine, and Threonine Metabolism	0	0	1000	0	1.1.1.3
HSDy	homoserinedehydrogenase(NADPH)	nadp[c] + hom-L[c] <=> h[c] + nadph[c] + aspsa[c]	Tsac_0376	Glycine, Serine, and Threonine Metabolism	1	-1000	1000	0	1.1.1.3
HSK	homoserinekinase	atp[c] + hom-L[c] -> adp[c] + h[c] + phom[c]	Tsac_0382	Glycine, Serine, and Threonine Metabolism	0	0	1000	0	.
HSST	homoserineO-succinyltransferase	hom-L[c] + succoa[c] -> suchms[c] + coa[c]	Tsac_1315	Methionine Metabolism	0	0	1000	0	2.3.1.46
HSTPT	histidinol-phosphatetransaminase	imacp[c] + glu-L[c] -> hisp[c] + akg[c]	Tsac_1177	Histidine Metabolism	0	0	1000	0	2.6.1.9
HXPRT	hypoxanthinephosphoribosyltransferase(Hypoxanthine)	hxan[c] + prpp[c] -> ppi[c] + imp[c]	Tsac_0936	Purine Metabolism	0	0	1000	0	.
ICDHyr	isocitratedehydrogenase(NADP)	nadp[c] + icit[c] <=> nadph[c] + akg[c] + co2[c]	Tsac_0047	Citric Acid Cycle	1	-1000	1000	0	.
IG3PS	Imidazole-glycerol-3-phosphatesynthase	gln-L[c] + prlp[c] -> eig3p[c] + h[c] + aicar[c] + glu-L[c]	Tsac_1179	Histidine Metabolism	0	0	1000	0	2.4.2.-
IGPDH	imidazoleglycerol-phosphatedehydratase	eig3p[c] -> imacp[c] + h2o[c]	Tsac_1178	Histidine Metabolism	0	0	1000	0	4.2.1.19
IGPS	indole-3-glycerol-phosphatesynthase	2cpr5p[c] + h[c] -> 3ig3p[c] + h2o[c] + co2[c]	Tsac_2012	Tyrosine, Tryptophan, and Phenylalanine Metabolism	0	0	1000	0	.
ILETA	isoleucinetransaminase	ile-L[c] + akg[c] <=> 3mop[c] + glu-L[c]	Tsac_2083	Valine, Leucine, and Isoleucine Metabolism	1	-1000	1000	0	2.6.1.42
ILETRS	Isoleucyl-tRNAsynthetase	ile-L[c] + atp[c] + trnaile[c] -> iletrna[c] + amp[c] + ppi[c]	Tsac_2020	Valine, Leucine, and Isoleucine Metabolism	0	0	1000	0	.
IMPC	IMPcyclohydrolase	h2o[c] + imp[c] <=> fprica[c]	Tsac_2578	Purine Metabolism	1	-1000	1000	0	3.5.4.10
IMPD	IMPdehydrogenase	nad[c] + h2o[c] + imp[c] -> nadh[c] + h[c] + xmp[c]	Tsac_2588	Purine Metabolism	0	0	1000	0	1.1.1.205
IOR	indolepyruvateferredoxinoxidoreductase	coa[c] + fdox[c] + indpyr[c] <=> h[c] + indaccoa[c] + fdred[c] + co2[c]	Tsac_1067	Tyrosine, Tryptophan, and Phenylalanine Metabolism	1	-1000	1000	0	.
IOR2	indolepyruvateferredoxinoxidoreductase(phenylpyvurate)	coa[c] + fdox[c] + phpyr[c] <=> h[c] + fdred[c] + phaccoa[c] + co2[c]	Tsac_1067	Tyrosine, Tryptophan, and Phenylalanine Metabolism	1	-1000	1000	0	.
IOR3	indolepyruvateferredoxinoxidoreductase(hydroxyphenylpyvurate)	coa[c] + fdox[c] + 34hpp[c] <=> hphaccoa[c] + h[c] + fdred[c] + co2[c]	Tsac_1067	Tyrosine, Tryptophan, and Phenylalanine Metabolism	1	-1000	1000	0	.
IPDDI	isopentenyl-diphosphateD-isomerase	ipdp[c] <=> dmpp[c]	Tsac_1596	Sterol Metabolism	1	-1000	1000	0	.
IPDPS	1-hydroxy-2-methyl-2-(E)-butenyl4-diphosphatereductase(ipdp)	h2mb4p[c] + nadh[c] + h[c] -> nad[c] + h2o[c] + ipdp[c]	Tsac_1875	Sterol Metabolism	0	0	1000	0	.
IPMD	3-isopropylmalatedehydrogenase	nad[c] + 3c2hmp[c] -> 3c4mop[c] + nadh[c] + h[c]	Tsac_0568	Valine, Leucine, and Isoleucine Metabolism	0	0	1000	0	1.1.1.85
IPPMIa	3-isopropylmalatedehydratase	3c2hmp[c] <=> h2o[c] + 2ippm[c]	Tsac_0566	Valine, Leucine, and Isoleucine Metabolism	1	-1000	1000	0	4.2.1.33
IPPMIb	2-isopropylmalatehydratase	h2o[c] + 2ippm[c] <=> 3c3hmp[c]	Tsac_0566	Valine, Leucine, and Isoleucine Metabolism	1	-1000	1000	0	4.2.1.33
IPPS	2-isopropylmalatesynthase	3mob[c] + h2o[c] + accoa[c] -> 3c3hmp[c] + coa[c] + h[c]	Tsac_2529	Valine, Leucine, and Isoleucine Metabolism	0	0	1000	0	2.3.3.13
KARA1	ketol-acidreductoisomerase(2,3-dihydroxy-3-methylbutanoate)	nadp[c] + 23dhmb[c] <=> h[c] + alac-S[c] + nadph[c]	Tsac_0564	Valine, Leucine, and Isoleucine Metabolism	1	-1000	1000	0	1.1.1.86
KARA2	ketol-acidreductoisomerase(2-Acetolactate)	2ahbut[c] + h[c] + nadph[c] <=> nadp[c] + 23dhmp[c]	Tsac_0564	Valine, Leucine, and Isoleucine Metabolism	1	-1000	1000	0	1.1.1.86
KAS1	b ketoacyl synthetase Iso C140	14 h[c] + 10 nadph[c] + ibcoa[c] + 5 malcoa[c] -> 10 nadp[c] + 6 coa[c] + 4 h2o[c] + 5 co2[c] + fa1[c]	Tsac_1755	Fatty Acid Metabolism	0	0	1000	0	2.3.1.41
KAS10	b ketoacyl synthetase Anteiso C171	2mbcoa[c] + 16 h[c] + 11 nadph[c] + 6 malcoa[c] -> 11 nadp[c] + 7 coa[c] + fa10[c] + 5 h2o[c] + 6 co2[c]	Tsac_1755	Fatty Acid Metabolism	0	0	1000	0	2.3.1.41
KAS100iso	b ketoacyl synthetase branched(iso) C100	8 h[c] + 6 nadph[c] + ibcoa[c] + 3 malcoa[c] -> 6 nadp[c] + 4 coa[c] + 2 h2o[c] + dca[c] + 3 co2[c]		Fatty Acid Metabolism	0	0	1000	0	2.3.1.41
KAS11	b ketoacyl synthetase Iso C170	17 h[c] + 12 nadph[c] + ivcoa[c] + 6 malcoa[c] -> 12 nadp[c] + 7 coa[c] + fa11[c] + 5 h2o[c] + 6 co2[c]	Tsac_1755	Fatty Acid Metabolism	0	0	1000	0	2.3.1.41
KAS12	b ketoacyl synthetase Anteiso C170	2mbcoa[c] + 17 h[c] + 12 nadph[c] + 6 malcoa[c] -> 12 nadp[c] + 7 coa[c] + fa12[c] + 5 h2o[c] + 6 co2[c]	Tsac_1755	Fatty Acid Metabolism	0	0	1000	0	2.3.1.41
KAS13	b ketoacyl synthetase n C180	23 h[c] + 16 nadph[c] + accoa[c] + 8 malcoa[c] -> ocdca[c] + nadp[c] + coa[c] + h2o[c] + co2[c]	Tsac_1755	Fatty Acid Metabolism	0	0	1000	0	2.3.1.41
KAS130iso	b ketoacyl synthetase branched(iso) C130	11 h[c] + 8 nadph[c] + ivcoa[c] + 4 malcoa[c] -> 8 nadp[c] + 5 coa[c] + 3 h2o[c] + trdca[c] + 4 co2[c]		Fatty Acid Metabolism	0	0	1000	0	2.3.1.41
KAS141	b ketoacyl synthetase n C141	16 h[c] + 11 nadph[c] + accoa[c] + 6 malcoa[c] -> ttdcea[c] + 11 nadp[c] + 7 coa[c] + 5 h2o[c] + 6 co2[c]		Fatty Acid Metabolism	0	0	1000	0	2.3.1.41
KAS17	b ketoacyl synthetase n C181	22 h[c] + 15 nadph[c] + accoa[c] + 8 malcoa[c] -> nadp[c] + coa[c] + h2o[c] + ocdcea[c] + co2[c]	Tsac_1755	Fatty Acid Metabolism	0	0	1000	0	2.3.1.41
KAS180iso	b ketoacyl synthetase Iso C180	20 h[c] + 14 nadph[c] + ibcoa[c] + 7 malcoa[c] -> 14 nadp[c] + 8 coa[c] + ocdcaiso[c] + 6 h2o[c] + 7 co2[c]		Fatty Acid Metabolism	0	0	1000	0	2.3.1.41
KAS2	b ketoacyl synthetase n C140	17 h[c] + 12 nadph[c] + accoa[c] + 6 malcoa[c] -> ttdca[c] + nadp[c] + coa[c] + h2o[c] + co2[c]	Tsac_1755	Fatty Acid Metabolism	0	0	1000	0	2.3.1.41
KAS3	b ketoacyl synthetase Iso C150	14 h[c] + 10 nadph[c] + ivcoa[c] + 5 malcoa[c] -> 10 nadp[c] + 6 coa[c] + 4 h2o[c] + fa3[c] + 5 co2[c]	Tsac_1755	Fatty Acid Metabolism	0	0	1000	0	2.3.1.41
KAS4	b ketoacyl synthetase Anteiso C150	2mbcoa[c] + 14 h[c] + 10 nadph[c] + 5 malcoa[c] -> 10 nadp[c] + 6 coa[c] + 4 h2o[c] + fa4[c] + 5 co2[c]	Tsac_1755	Fatty Acid Metabolism	0	0	1000	0	2.3.1.41
KAS5	b ketoacyl synthetase Iso C161	16 h[c] + 11 nadph[c] + ibcoa[c] + 6 malcoa[c] -> 11 nadp[c] + 7 coa[c] + 5 h2o[c] + fa5[c] + 6 co2[c]	Tsac_1755	Fatty Acid Metabolism	0	0	1000	0	2.3.1.41
KAS6	b ketoacyl synthetase Iso C160	17 h[c] + 12 nadph[c] + ibcoa[c] + 6 malcoa[c] -> fa6[c] + 12 nadp[c] + 7 coa[c] + 5 h2o[c] + 6 co2[c]	Tsac_1755	Fatty Acid Metabolism	0	0	1000	0	2.3.1.41
KAS7	b ketoacyl synthetase n C161	19 h[c] + 13 nadph[c] + accoa[c] + 7 malcoa[c] -> 13 nadp[c] + 8 coa[c] + 6 h2o[c] + 7 co2[c] + hdcea[c]	Tsac_1755	Fatty Acid Metabolism	0	0	1000	0	2.3.1.41
KAS8	b ketoacyl synthetase palmitate n C160	20 h[c] + 14 nadph[c] + accoa[c] + 7 malcoa[c] -> 14 nadp[c] + 8 coa[c] + 6 h2o[c] + hdca[c] + 7 co2[c]	Tsac_1755	Fatty Acid Metabolism	0	0	1000	0	2.3.1.41
KAS9	b ketoacyl synthetase Iso C171	16 h[c] + 11 nadph[c] + ivcoa[c] + 6 malcoa[c] -> 11 nadp[c] + 7 coa[c] + 5 h2o[c] + fa9[c] + 6 co2[c]	Tsac_1755	Fatty Acid Metabolism	0	0	1000	0	2.3.1.41
L_LACt2	Lactate transport via proton symport	h[e] + lac-L[e] <=> lac-L[c] + h[c]		Transport, Extracellular	1	-1000	1000	0	.
LACZ	b-galactosidase	lcts[c] + h2o[c] -> glc-D[c] + gal[c]	Tsac_0339	Sugar Metabolism	0	0	1000	0	.
LDH_L	L-lactatedehydrogenase	lac-L[c] + nad[c] <=> nadh[c] + h[c] + pyr[c]	Tsac_0179	Glycolysis/Gluconeogenesis	1	-1000	1000	0	1.1.1.27
LEUTAi	leucinetransaminase(irreversible)	4mop[c] + glu-L[c] -> leu-L[c] + akg[c]	Tsac_2083	Valine, Leucine, and Isoleucine Metabolism	0	0	1000	0	2.6.1.42
LEUTRS	Leucyl-tRNAsynthetase	trnaleu[c] + leu-L[c] + atp[c] -> amp[c] + ppi[c] + leutrna[c]	Tsac_0122	Valine, Leucine, and Isoleucine Metabolism	0	0	1000	0	.
LIPO1S24_CT	lipoteichoic acid synthesis n24 linked glucose substituted	d12dg_ts[c] + 24 udpg[c] + 24 cdpglyc[c] -> 24 cmp[c] + lipo1_24_ts[c] + 48 h[c] + 24 udp[c]		Cell Envelope Biosynthesis	0	0	1000	0	.
LIPO2S24_CT	lipoteichoic acid synthesis n24 linked N acetylglucosamine substituted	d12dg_ts[c] + 24 uacgam[c] + 24 cdpglyc[c] -> 24 cmp[c] + 48 h[c] + 24 udp[c] + lipo2_24_ts[c]		Cell Envelope Biosynthesis	0	0	1000	0	.
LIPO3S24_CT	lipoteichoic acid synthesis n24 unliked D alanine substituted	d12dg_ts[c] + 24 ala-D[c] + 24 h2o[c] + 24 atp[c] + 24 cdpglyc[c] -> 24 cmp[c] + 48 h[c] + 24 amp[c] + 24 ppi[c] + lipo3_24_ts[c]		Cell Envelope Biosynthesis	0	0	1000	0	.
LIPO4S24_CT	lipoteichoic acid synthesis n24 linked unsubstituted	d12dg_ts[c] + 24 cdpglyc[c] -> lipo4_24_ts[c] + cmp[c] + h[c]		Cell Envelope Biosynthesis	0	0	1000	0	.
LYSLG_CT	lysylphosphatidylglycerol synthesis	pgly_ts[c] + lys-L[c] + atp[c] -> h[c] + lysylpgly_ts[c] + amp[c] + ppi[c]		Cell Envelope Biosynthesis	0	0	1000	0	.
LYSTRS	Lysyl-tRNAsynthetase	trnalys[c] + lys-L[c] + atp[c] -> lystrna[c] + amp[c] + ppi[c]	Tsac_0989	Threonine and Lysine Metabolism	0	0	1000	0	.
MAN6PI	mannose-6-phosphateisomerase	man6p[c] <=> f6p[c]	Tsac_2471	Sugar Metabolism	1	-1000	1000	0	.
MCLOR	3-Mercaptolactate:NAD+oxidoreductase	nad[c] + mercplac[c] <=> nadh[c] + mercppyr[c] + h[c]	Tsac_0179	Cysteine and methionine metabolism	1	-1000	1000	0	1.1.1.27
MCOATA	Malonyl-CoA-ACPtransacylase	acp[c] + malcoa[c] <=> coa[c] + malacp[c]	Tsac_1752	Fatty Acid Metabolism	1	-1000	1000	0	.
MDH	malatedehydrogenase	nad[c] + mal-L[c] <=> nadh[c] + h[c] + oaa[c]	Tsac_0179	Citric Acid Cycle	1	-1000	1000	0	.
ME1	malicenzyme(NAD)	nad[c] + mal-L[c] -> nadh[c] + pyr[c] + co2[c]	Tsac_0975	Pyruvate Metabolism	0	0	1000	0	.
MECDPDH	2C-methyl-D-erythritol2,4cyclodiphosphatedehydratase	2mecdp[c] + h[c] + fdred[c] -> h2mb4p[c] + fdox[c] + h2o[c]	Tsac_1820	Sterol Metabolism	0	0	1000	0	.
MECDPS	2-C-methyl-D-erythritol2,4-cyclodiphosphatesynthase	2p4c2me[c] -> 2mecdp[c] + cmp[c]	Tsac_0986	Sterol Metabolism	0	0	1000	0	.
MEPCT	2-C-methyl-D-erythritol4-phosphatecytidylyltransferase	ctp[c] + h[c] + 2me4p[c] -> 4c2me[c] + ppi[c]	Tsac_0984	Sterol Metabolism	0	0	1000	0	.
METAT	methionineadenosyltransferase	met-L[c] + h2o[c] + atp[c] -> pi[c] + amet[c] + ppi[c]	Tsac_0002	Methionine Metabolism	0	0	1000	0	2.5.1.6
METB1r	metb1(rev)	cys-L[c] + achms[c] <=> ac[c] + cyst-L[c] + h[c]	Tsac_1320	Methionine Metabolism	1	-1000	1000	0	2.5.1.48
METS	methioninesynthase	hcys-L[c] + 5mthf[c] -> met-L[c] + thf[c] + h[c]	Tsac_1397	Methionine Metabolism	0	0	1000	0	2.1.1.13
MGSA	methylglyoxalsynthase	dhap[c] -> mthgxl[c] + pi[c]	Tsac_2114	Pyruvate Metabolism	0	0	1000	0	4.2.3.3
MGt5	magnesiumtransportin/outviapermease(noH+)	mg2[c] <=> mg2[e]		Transport, Extracellular	1	-1000	1000	0	.
MMCD	Methylmalonyl-CoAdecarboxylase	h[c] + mmcoa-S[c] -> ppcoa[c] + co2[c]	Tsac_0945	Valine, Leucine, and Isoleucine Metabolism	0	0	1000	0	4.1.1.9
MME	methylmalonyl-CoAepimerase	mmcoa-R[c] <=> mmcoa-S[c]	Tsac_2166	Miscellaneous	1	-1000	1000	0	.
MOHMT	3-methyl-2-oxobutanoatehydroxymethyltransferase	3mob[c] + h2o[c] + mlthf[c] -> thf[c] + 2dhp[c]	Tsac_0022	Vitamins & Cofactors - Pantothenate and CoA Biosynthesis	0	0	1000	0	.
MTHFC	methenyltetrahydrofolatecyclohydrolase	methf[c] + h2o[c] <=> 10fthf[c] + h[c]	Tsac_1928	Folate Metabolism	1	-1000	1000	0	.
MTHFD	methylenetetrahydrofolatedehydrogenase(NADP)	nadp[c] + mlthf[c] <=> methf[c] + nadph[c]	Tsac_1928	Folate Metabolism	1	-1000	1000	0	1.5.1.5
MTHFR3	5,10-methylenetetrahydrofolatereductase(NADPH)	2 h[c] + nadph[c] + mlthf[c] -> nadp[c] + 5mthf[c]	Tsac_1396	Folate Metabolism	0	0	1000	0	1.5.1.20
NADH5	NADHdehydrogenase(ubiquinone-8)	q8[c] + nadh[c] + h[c] -> nad[c] + q8h2[c]	Tsac_2127	Oxidative phosphorylation	0	0	1000	0	1.6.5.3
NADK	NADkinase	nad[c] + atp[c] -> adp[c] + nadp[c] + h[c]	Tsac_1921	Vitamins & Cofactors - NAD Metabolism	0	0	1000	0	.
NADS1	NADsynthase(nh3)	atp[c] + nh4[c] + dnad[c] -> h[c] + nad[c] + amp[c] + ppi[c]	Tsac_1429	Vitamins & Cofactors - NAD Metabolism	0	0	1000	0	.
NAPRT	NAPRTase	nac[c] + prpp[c] + h[c] -> nicrnt[c] + ppi[c]	Tsac_2141	Vitamins & Cofactors - NAD Metabolism	0	0	1000	0	.
NDPK1	nucleoside-diphosphatekinase(ATP:GDP)	gdp[c] + atp[c] <=> gtp[c] + adp[c]	Tsac_1482	Nucleobase Metabolism	1	-1000	1000	0	2.7.4.6
NDPK10	nucleoside-diphosphatekinase(ATP:dIDP)	didp[c] + atp[c] <=> adp[c] + ditp[c]	Tsac_1482	.	1	-1000	1000	0	.
NDPK2	nucleoside-diphosphatekinase(ATP:UDP)	udp[c] + atp[c] <=> adp[c] + utp[c]	Tsac_1482	Nucleobase Metabolism	1	-1000	1000	0	2.7.4.6
NDPK3	nucleoside-diphosphatekinase(ATP:CDP)	atp[c] + cdp[c] <=> adp[c] + ctp[c]	Tsac_1482	Nucleobase Metabolism	1	-1000	1000	0	2.7.4.6
NDPK4	nucleoside-diphosphatekinase(ATP:dTDP)	dtdp[c] + atp[c] <=> dttp[c] + adp[c]	Tsac_1482	Nucleobase Metabolism	1	-1000	1000	0	2.7.4.6
NDPK5	nucleoside-diphosphatekinase(ATP:dGDP)	dgdp[c] + atp[c] <=> adp[c] + dgtp[c]	Tsac_1482	Nucleobase Metabolism	1	-1000	1000	0	2.7.4.6
NDPK6	nucleoside-diphosphatekinase(ATP:dUDP)	dudp[c] + atp[c] <=> adp[c] + dutp[c]	Tsac_1482	Nucleobase Metabolism	1	-1000	1000	0	2.7.4.6
NDPK7	nucleoside-diphosphatekinase(ATP:dCDP)	atp[c] + dcdp[c] <=> adp[c] + dctp[c]	Tsac_1482	Nucleobase Metabolism	1	-1000	1000	0	2.7.4.6
NDPK8	nucleoside-diphosphatekinase(ATP:dADP)	dadp[c] + atp[c] <=> adp[c] + datp[c]	Tsac_1482	Nucleobase Metabolism	1	-1000	1000	0	2.7.4.6
NDPK9	nucleoside-diphosphatekinase(ATP:IDP)	atp[c] + idp[c] <=> adp[c] + itp[c]	Tsac_1482	Nucleobase Metabolism	1	-1000	1000	0	2.7.4.6
NH4t	ammoniareversibletransport	nh4[e] <=> nh4[c]		Transport, Extracellular	1	-1000	1000	0	.
NIT	nitrogenase	16 h2o[c] + n2[c] + 16 atp[c] + 4 fdred[c] -> 16 adp[c] + 16 pi[c] + 6 h[c] + 4 fdox[c] + h2[c] + 2 nh4[c]	Tsac_2240	Miscellaneous	0	0	1000	0	1.18.6.1
NMNATr	nicotinamide-nucleotideadenylyltransferase	h[c] + atp[c] + nmn[c] <=> nad[c] + ppi[c]	Tsac_2103	Vitamins & Cofactors - NAD Metabolism	1	-1000	1000	0	.
NNAM	nicotinamidase	h2o[c] + ncam[c] -> nac[c] + nh4[c]	Tsac_1312	Vitamins & Cofactors - NAD Metabolism	0	0	1000	0	.
NNATr	nicotinate-nucleotideadenylyltransferase	h[c] + atp[c] + nicrnt[c] <=> ppi[c] + dnad[c]	Tsac_2103	Vitamins & Cofactors - NAD Metabolism	1	-1000	1000	0	.
NNDPR	nicotinate-nucleotidediphosphorylase(carboxylating)	quln[c] + prpp[c] + 2 h[c] -> nicrnt[c] + ppi[c] + co2[c]	Tsac_1151	Vitamins & Cofactors - NAD Metabolism	0	0	1000	0	.
NO3R1	Nitratereductase(Ubiquinol-8)	no3[c] + 2 h[c] + q8h2[c] -> 2 h[e] + no2[c] + q8[c] + h2o[c]	Tsac_1232	Miscellaneous	0	0	1000	0	1.7.99.4
NTP1	nucleoside-triphosphatase(ATP)	h2o[c] + atp[c] -> adp[c] + pi[c] + h[c]	Tsac_2550	Purine Metabolism	0	0	1000	0	3.6.1.15
NTP2	nucleoside-triphosphatase(dATP)	h2o[c] + datp[c] -> pi[c] + h[c] + dadp[c]	Tsac_2550	Purine Metabolism	0	0	1000	0	3.6.1.15
NTP3	nucleoside-triphosphatase(GTP)	gtp[c] + h2o[c] -> pi[c] + h[c] + gdp[c]	Tsac_2550	Purine Metabolism	0	0	1000	0	3.6.1.15
NTP3e	nucleoside-triphosphatase(GTP)	gtp[e] + h2o[e] -> h[e] + pi[e] + gdp[e]	Tsac_2550	Purine Metabolism	0	0	1000	0	3.6.1.15
NTP4	nucleoside-triphosphatase(dGTP)	h2o[c] + dgtp[c] -> pi[c] + h[c] + dgdp[c]	Tsac_2550	Purine Metabolism	0	0	1000	0	3.6.1.15
NTP5	nucleoside-triphosphatase(CTP)	ctp[c] + h2o[c] -> pi[c] + h[c] + cdp[c]	Tsac_2550	Pyrimidine Metabolism	0	0	1000	0	3.6.1.15
NTP6	nucleoside-triphosphatase(dCTP)	dctp[c] + h2o[c] -> pi[c] + h[c] + dcdp[c]	Tsac_2550	Pyrimidine Metabolism	0	0	1000	0	3.6.1.15
NTP7	nucleoside-triphosphatase(UTP)	utp[c] + h2o[c] -> pi[c] + h[c] + udp[c]	Tsac_2550	Pyrimidine Metabolism	0	0	1000	0	3.6.1.15
NTP8	nucleoside-triphosphatase(dUTP)	h2o[c] + dutp[c] -> dudp[c] + pi[c] + h[c]	Tsac_2550	Pyrimidine Metabolism	0	0	1000	0	3.6.1.15
NTP9	nucleoside-triphosphatase(dTTP)	dttp[c] + h2o[c] -> dtdp[c] + pi[c] + h[c]	Tsac_2550	Pyrimidine Metabolism	0	0	1000	0	3.6.1.15
OAAdecarb	oxaloacetatedecarboxylase	h[c] + oaa[c] <=> pyr[c] + co2[c]	Tsac_0565	Pyruvate Metabolism	1	-1000	1000	0	.
OBTFL	2-Oxobutanoateformatelyase	coa[c] + 2obut[c] -> for[c] + ppcoa[c]	Tsac_0628	Pyruvate Metabolism	0	0	1000	0	.
OCBT	ornithinecarbamoyltransferase	orn[c] + cbp[c] <=> pi[c] + h[c] + citr-L[c]	Tsac_2626	Urea Cycle/Amino Group Metabolism	1	-1000	1000	0	.
OIVD1	2 oxoisovalerate dehydrogenase acylating 4 methyl 2 oxopentaoate	coa[c] + 4mop[c] + nad[c] <=> nadh[c] + ivcoa[c] + co2[c]	Tsac_0087	Valine, Leucine, and Isoleucine Metabolism	1	-1000	1000	0	.
OIVD2	2 oxoisovalerate dehydrogenase acylating 3 methyl 2 oxobutanoate	3mob[c] + coa[c] + nad[c] -> nadh[c] + ibcoa[c] + co2[c]	Tsac_0087	Valine, Leucine, and Isoleucine Metabolism	0	0	1000	0	.
OIVD3	2 oxoisovalerate dehydrogenase acylating 3 methyl 2 oxopentanoate	coa[c] + 3mop[c] + nad[c] -> 2mbcoa[c] + nadh[c] + co2[c]	Tsac_0087	Valine, Leucine, and Isoleucine Metabolism	0	0	1000	0	.
OMCDC	2-Oxo-4-methyl-3-carboxypentanoatedecarboxylation	3c4mop[c] + h[c] -> 4mop[c] + co2[c]		Valine, Leucine, and Isoleucine Metabolism	0	0	1000	0	.
OMPDC	orotidine-5'-phosphatedecarboxylase	h[c] + orot5p[c] -> ump[c] + co2[c]	Tsac_1704	Pyrimidine Metabolism	0	0	1000	0	4.1.1.23
OORr	2-oxoglutaratesynthase(reversible)	coa[c] + fdox[c] + akg[c] <=> h[c] + fdred[c] + succoa[c] + co2[c]	Tsac_1065	Citric Acid Cycle	1	-1000	1000	0	.
ORNTAC	ornithinetransacetylase	acorn[c] + glu-L[c] <=> orn[c] + acglu[c]	Tsac_0803	Urea Cycle/Amino Group Metabolism	1	-1000	1000	0	.
ORPT	orotatephosphoribosyltransferase	orot5p[c] + ppi[c] <=> orot[c] + prpp[c]	Tsac_1704	Pyrimidine Metabolism	1	-1000	1000	0	2.4.2.10
P5CR	pyrroline-5-carboxylatereductase	2 h[c] + nadph[c] + 1pyr5c[c] -> pro-L[c] + nadp[c]	Tsac_1865	Urea Cycle/Amino Group Metabolism	0	0	1000	0	.
P5CRx	pyrroline-5-carboxylatereductase	nadh[c] + 2 h[c] + 1pyr5c[c] -> pro-L[c] + nad[c]	Tsac_1865	.	0	0	1000	0	.
PABB	pabb	chor[c] + nh4[c] -> h2o[c] + 4adcho[c]	Tsac_2015	Folate Metabolism	0	0	1000	0	.
PACCOAL	phenylacetate-CoAligase	coa[c] + pac[c] + atp[c] -> amp[c] + ppi[c] + phaccoa[c]	Tsac_1256	Tyrosine, Tryptophan, and Phenylalanine Metabolism	0	0	1000	0	6.2.1.30
PACCOAL2	phenylacetate-CoAligase(hydroxyphenylacetate)	4hphac[c] + coa[c] + atp[c] -> hphaccoa[c] + amp[c] + ppi[c]	Tsac_1256	Tyrosine, Tryptophan, and Phenylalanine Metabolism	0	0	1000	0	.
PACCOAL3	phenylacetate-CoAligase(indoleacetate)	coa[c] + ind3ac[c] + atp[c] -> indaccoa[c] + amp[c] + ppi[c]	Tsac_1256	Tyrosine, Tryptophan, and Phenylalanine Metabolism	0	0	1000	0	.
PANTS	pantothenatesynthase	pant-R[c] + atp[c] + ala_b[c] -> h[c] + pnto-R[c] + amp[c] + ppi[c]	Tsac_0023	Vitamins & Cofactors - Pantothenate and CoA Biosynthesis	0	0	1000	0	.
PAP_CT	phosphatidic acid phosphatase	h2o[c] + 12dag3p_ts[c] -> 12dgr_ts[c] + pi[c]		Cell Envelope Biosynthesis	0	0	1000	0	3.1.3.4
PAPPT3	phospho-N-acetylmuramoyl-pentapeptide-transferase(meso-2,6-diaminopimelate)	udcpp[c] + ugmda[c] -> ump[c] + uagmda[c]	Tsac_1566	Cell Envelope Biosynthesis	0	0	1000	0	2.7.8.13
PAPSR	phosphoadenylyl-sulfatereductase(thioredoxin)	trdrd[c] + paps[c] -> so3[c] + 2 h[c] + pap[c] + trdox[c]	Tsac_1665	Cysteine Metabolism	0	0	1000	0	1.8.4.8
PEPCK	Phosphoenolpyruvatecarboxykinase(GTP)	gtp[c] + oaa[c] -> pep[c] + gdp[c] + co2[c]	Tsac_2170	Glycolysis/Gluconeogenesis	0	0	1000	0	.
PFK	phosphofructokinase	f6p[c] + atp[c] -> adp[c] + fdp[c] + h[c]	Tsac_1362	Glycolysis/Gluconeogenesis	0	0	1000	0	2.7.1.11
PFK_2	Phosphofructokinase	atp[c] + tag6p-D[c] -> adp[c] + h[c] + tagdp-D[c]	Tsac_1362	Sugar Metabolism	0	0	1000	0	.
PFL	pyruvateformatelyase	coa[c] + pyr[c] -> for[c] + accoa[c]	Tsac_0628	Pyruvate Metabolism	0	0	1000	0	2.3.1.54
PGAMT	phosphoglucosaminemutase	gam1p[c] <=> gam6p[c]	Tsac_1069	Cell Envelope Biosynthesis	1	-1000	1000	0	.
PGCD	phosphoglyceratedehydrogenase	3pg[c] + nad[c] -> 3php[c] + nadh[c] + h[c]	Tsac_0370	Glycine, Serine, and Threonine Metabolism	0	0	1000	0	1.1.1.95
PGI	glucose-6-phosphateisomerase	g6p[c] <=> f6p[c]	Tsac_1393	Glycolysis/Gluconeogenesis	1	-1000	1000	0	.
PGK	phosphoglyceratekinase	3pg[c] + atp[c] <=> 13dpg[c] + adp[c]	Tsac_2485	Glycolysis/Gluconeogenesis	1	-1000	1000	0	2.7.2.3
PGL	6-phosphogluconolactonase	6pgl[c] + h2o[c] -> h[c] + 6pgc[c]		Pentose Phosphate Pathway	0	0	1000	0	.
PGLYCP	Phosphoglycolatephosphatase	2pglyc[c] + h2o[c] -> pi[c] + glyclt[c]	Tsac_0702	Miscellaneous	0	0	1000	0	.
PGM	phosphoglyceratemutase	2pg[c] <=> 3pg[c]	Tsac_2483	Glycolysis/Gluconeogenesis	1	-1000	1000	0	.
PGMT	phosphoglucomutase	g1p[c] <=> g6p[c]	Tsac_1069	Glycolysis/Gluconeogenesis	1	-1000	1000	0	5.4.2.2
PGPPH_CT	Phosphatidylglycerophosphate phosphohydrolase	pglyp_ts[c] + h2o[c] -> pi[c] + pgly_ts[c]		Cell Envelope Biosynthesis	0	0	1000	0	3.1.3.27
PHCYT_CT	phosphatidate cytidylyltransferase	ctp[c] + h[c] + 12dag3p_ts[c] -> cdpdag_ts[c] + ppi[c]		Cell Envelope Biosynthesis	0	0	1000	0	2.7.7.41
PHETA1	phenylalaninetransaminase	phe-L[c] + akg[c] <=> glu-L[c] + phpyr[c]	Tsac_0133	Tyrosine, Tryptophan, and Phenylalanine Metabolism	1	-1000	1000	0	2.6.1.1
PHETRS	Phenylalanyl-tRNAsynthetase	trnaphe[c] + phe-L[c] + atp[c] -> amp[c] + ppi[c] + phetrna[c]	Tsac_2195	Tyrosine, Tryptophan, and Phenylalanine Metabolism	0	0	1000	0	.
PNP	purine-nucleosidephosphorylase	pi[c] + rnam[c] <=> h[c] + r1p[c] + ncam[c]	Tsac_2472	Vitamins & Cofactors - NAD Metabolism	1	-1000	1000	0	.
PNTK	pantothenatekinase	pnto-R[c] + atp[c] -> adp[c] + h[c] + 4ppan[c]	Tsac_0947	Vitamins & Cofactors - Pantothenate and CoA Biosynthesis	0	0	1000	0	.
POR2	pyruvatesynthase	coa[c] + fdox[c] + pyr[c] <=> h[c] + accoa[c] + fdred[c] + co2[c]	Tsac_1065	Pyruvate Metabolism	1	-1000	1000	0	.
POR3	pyruvatesynthase	coa[c] + fdox[c] + 2obut[c] <=> h[c] + ppcoa[c] + fdred[c] + co2[c]	Tsac_0046	Pyruvate Metabolism	1	-1000	1000	0	.
PPA	inorganicdiphosphatase	h2o[c] + ppi[c] -> 2 pi[c] + h[c]	Tsac_2336	Miscellaneous	0	0	1000	0	3.6.1.1
PPAKr	Propionatekinase	adp[c] + ppap[c] <=> atp[c] + ppa[c]	Tsac_1745	Pyruvate Metabolism	1	-1000	1000	0	.
PPBNGS	porphobilinogensynthase	2 5aop[c] -> h[c] + h2o[c] + ppbng[c]	Tsac_1654	Porphyrin Metabolism	0	0	1000	0	4.2.1.24
PPCDC	phosphopantothenoylcysteinedecarboxylase	4ppcys[c] + h[c] -> pan4p[c] + co2[c]	Tsac_1717	Vitamins & Cofactors - Pantothenate and CoA Biosynthesis	0	0	1000	0	4.1.1.36
PPCOAC	Propionyl-CoAcarboxylase,mitochondrial	ppcoa[c] + atp[c] + hco3[c] -> adp[c] + pi[c] + h[c] + mmcoa-S[c]	Tsac_0943	Valine, Leucine, and Isoleucine Metabolism	0	0	1000	0	.
PPDK	Pyruvate,phosphatedikinase.	pi[c] + pyr[c] + atp[c] -> h[c] + pep[c] + amp[c] + ppi[c]	Tsac_2038	Pyruvate Metabolism	0	0	1000	0	2.7.9.1
PPM	phosphopentomutase	r1p[c] <=> r5p[c]	Tsac_0036	Pentose Phosphate Pathway	1	-1000	1000	0	.
PPM2	phosphopentomutase2(deoxyribose)	2dr1p[c] <=> 2dr5p[c]	Tsac_0036	Pentose Phosphate Pathway	1	-1000	1000	0	.
PPNCL3	phosphopantothenate-cysteineligase	4ppan[c] + atp[c] + cys-L[c] -> 4ppcys[c] + h[c] + amp[c] + ppi[c]	Tsac_1717	Vitamins & Cofactors - Pantothenate and CoA Biosynthesis	0	0	1000	0	.
PPND	prephenatedehydrogenase	pphn[c] + nad[c] -> nadh[c] + 34hpp[c] + co2[c]	Tsac_1619	Tyrosine, Tryptophan, and Phenylalanine Metabolism	0	0	1000	0	.
PPNDH	prephenatedehydratase	h[c] + pphn[c] -> h2o[c] + phpyr[c] + co2[c]	Tsac_1617	Tyrosine, Tryptophan, and Phenylalanine Metabolism	0	0	1000	0	.
PPTGS_CT	Peptidoglycan subunit synthesis	uaagmda[c] -> peptido_ts[c] + h[c] + udcpdp[c]		Cell Envelope Biosynthesis	0	0	1000	0	4.2.1.24
PRAGSr	phosphoribosylglycinamidesynthase	gly[c] + atp[c] + pram[c] <=> adp[c] + pi[c] + h[c] + gar[c]	Tsac_2577	Purine Metabolism	1	-1000	1000	0	.
PRAI	phosphoribosylanthranilateisomerase	pran[c] <=> 2cpr5p[c]	Tsac_2011	Tyrosine, Tryptophan, and Phenylalanine Metabolism	1	-1000	1000	0	.
PRAIS	phosphoribosylaminoimidazolesynthase	fpram[c] + atp[c] -> adp[c] + pi[c] + 2 h[c] + air[c]	Tsac_2580	Purine Metabolism	0	0	1000	0	.
PRAMPC	phosphoribosyl-AMPcyclohydrolase	h2o[c] + prbamp[c] -> prfp[c]	Tsac_1182	Histidine Metabolism	0	0	1000	0	3.5.4.19
PRASCS	phosphoribosylaminoimidazolesuccinocarboxamidesynthase	asp-L[c] + atp[c] + 5aizc[c] <=> adp[c] + 25aics[c] + pi[c] + h[c]	Tsac_2582	Purine Metabolism	1	-1000	1000	0	6.3.2.6
PRATPP	phosphoribosyl-ATPpyrophosphatase	prbatp[c] + h2o[c] -> h[c] + ppi[c] + prbamp[c]	Tsac_1182	Histidine Metabolism	0	0	1000	0	3.6.1.31
PRFGS	phosphoribosylformylglycinamidinesynthase	h2o[c] + atp[c] + gln-L[c] + fgam[c] -> adp[c] + pi[c] + h[c] + fpram[c] + glu-L[c]	Tsac_1639	Purine Metabolism	0	0	1000	0	.
PRMICIi	1-(5-phosphoribosyl)-5-[(5-phosphoribosylamino)methylideneamino)imidazole-4-carboxamideisomerase(irreversible)	prfp[c] -> prlp[c]	Tsac_1180	Histidine Metabolism	0	0	1000	0	5.3.1.16
PRO1x	prolineoxidase(L-proline,NAD)	pro-L[c] + nad[c] -> nadh[c] + 2 h[c] + 1pyr5c[c]	Tsac_1865	.	0	0	1000	0	.
PROTRS	Prolyl-tRNAsynthetase	pro-L[c] + atp[c] + trnapro[c] -> protrna[c] + amp[c] + ppi[c]	Tsac_0987	Arginine and Proline Metabolism	0	0	1000	0	6.1.1.15
PRPPS	phosphoribosylpyrophosphatesynthetase	r5p[c] + atp[c] <=> prpp[c] + h[c] + amp[c]	Tsac_0736	Pentose Phosphate Pathway	1	-1000	1000	0	.
PSCVTi	3-phosphoshikimate1-carboxyvinyltransferase,irreversible	pep[c] + skm5p[c] -> pi[c] + 3psme[c]	Tsac_1620	Tyrosine, Tryptophan, and Phenylalanine Metabolism	0	0	1000	0	.
PSDC_CT	phosphatidylserine decarboxylase	ps_ts[c] -> psetha_ts[c] + co2[c]		Cell Envelope Biosynthesis	0	0	1000	0	4.1.1.65
PSP_L	phosphoserinephosphatase(L-serine)	pser-L[c] + h2o[c] -> pi[c] + ser-L[c]	Tsac_0169	Glycine, Serine, and Threonine Metabolism	0	0	1000	0	3.1.3.3
PTA2	Phosphateacetyltransferase	pi[c] + ppcoa[c] -> ppap[c] + coa[c]	Tsac_1744	Pyruvate Metabolism	0	0	1000	0	.
PTAr	phosphotransacetylase	pi[c] + accoa[c] <=> coa[c] + actp[c]	Tsac_1744	Pyruvate Metabolism	1	-1000	1000	0	.
PTHPS	6-pyruvoyltetrahydropterinsynthase	ahdt[c] -> 6pthp[c] + pppi[c]	Tsac_0960	Folate Metabolism	0	0	1000	0	.
PTPATi	pantetheine-phosphateadenylyltransferase	h[c] + atp[c] + pan4p[c] -> dpcoa[c] + ppi[c]	Tsac_1740	Vitamins & Cofactors - Pantothenate and CoA Biosynthesis	0	0	1000	0	.
PTRCabc	putrescinetransportviaABCsystem	h2o[c] + atp[c] + ptrc[e] -> adp[c] + pi[c] + h[c] + ptrc[c]	Tsac_1463	Transport, Extracellular	0	0	1000	0	.
PUNP1	purine-nucleosidephosphorylase(Adenosine)	pi[c] + adn[c] <=> ade[c] + r1p[c]	Tsac_2472	Purine Metabolism	1	-1000	1000	0	2.4.2.1
PUNP3	purine-nucleosidephosphorylase(Guanosine)	gsn[c] + pi[c] <=> r1p[c] + gua[c]	Tsac_2472	Purine Metabolism	1	-1000	1000	0	2.4.2.1
PUNP4	purine-nucleosidephosphorylase(Deoxyguanosine)	pi[c] + dgsn[c] <=> 2dr1p[c] + gua[c]	Tsac_2472	Purine Metabolism	1	-1000	1000	0	2.4.2.1
PUNP5	purine-nucleosidephosphorylase(Inosine)	ins[c] + pi[c] <=> hxan[c] + r1p[c]	Tsac_2472	Purine Metabolism	1	-1000	1000	0	2.4.2.1
PUNP6	purine-nucleosidephosphorylase(Deoxyinosine)	din[c] + pi[c] <=> hxan[c] + 2dr1p[c]	Tsac_2472	Purine Metabolism	1	-1000	1000	0	2.4.2.1
PUNP7	purine-nucleosidephosphorylase(Xanthosine)	xtsn[c] + pi[c] <=> xan[c] + r1p[c]	Tsac_2472	Purine Metabolism	1	-1000	1000	0	2.4.2.1
PYK	pyruvatekinase	adp[c] + h[c] + pep[c] -> pyr[c] + atp[c]	Tsac_2630	Glycolysis/Gluconeogenesis	0	0	1000	0	2.7.1.40
PYNP1r	pyrimidine-nucleosidephosphorylase(cytosine)	r1p[c] + csn[c] <=> pi[c] + cytd[c]	Tsac_0035	Pyrimidine Metabolism	1	-1000	1000	0	.
PYNP2r	pyrimidine-nucleosidephosphorylase(uracil)	pi[c] + uri[c] <=> r1p[c] + ura[c]	Tsac_0035	Pyrimidine Metabolism	1	-1000	1000	0	.
QULNS	Quinolinate synthase	iasp[c] + dhap[c] -> quln[c] + pi[c] + 2 h2o[c]		Vitamins & Cofactors - NAD Metabolism	0	0	1000	0	.
RBFK	riboflavinkinase	ribflv[c] + atp[c] -> adp[c] + fmn[c] + h[c]	Tsac_1830	Vitamins & Cofactors - Riboflavin Metabolism	0	0	1000	0	.
RBFSa	riboflavinsynthase	db4p[c] + 4r5au[c] -> pi[c] + h2o[c] + dmlz[c]	Tsac_0574	Vitamins & Cofactors - Riboflavin Metabolism	0	0	1000	0	2.5.1.9
RBFSb	riboflavinsynthase	2 dmlz[c] -> ribflv[c] + 4r5au[c]	Tsac_0574	Vitamins & Cofactors - Riboflavin Metabolism	0	0	1000	0	2.5.1.9
RIBabc	D-ribosetransportviaABCsystem	h2o[c] + atp[c] + rib-D[e] -> adp[c] + pi[c] + h[c] + rib-D[c]	Tsac_0134	Transport, Extracellular	0	0	1000	0	.
RNDR1	ribonucleoside-diphosphatereductase(ADP)	adp[c] + trdrd[c] -> h2o[c] + dadp[c] + trdox[c]	Tsac_0966	Purine Metabolism	0	0	1000	0	1.17.4.1
RNDR2	ribonucleoside-diphosphatereductase(GDP)	trdrd[c] + gdp[c] -> dgdp[c] + h2o[c] + trdox[c]	Tsac_0966	Purine Metabolism	0	0	1000	0	1.17.4.1
RNDR3	ribonucleoside-diphosphatereductase(CDP)	trdrd[c] + cdp[c] -> h2o[c] + dcdp[c] + trdox[c]	Tsac_0966	Pyrimidine Metabolism	0	0	1000	0	1.17.4.1
RNDR4	ribonucleoside-diphosphatereductase(UDP)	trdrd[c] + udp[c] -> dudp[c] + h2o[c] + trdox[c]	Tsac_0966	Pyrimidine Metabolism	0	0	1000	0	1.17.4.1
RNTR1	ribonucleoside-triphosphatereductase(ATP)	trdrd[c] + atp[c] -> h2o[c] + trdox[c] + datp[c]	Tsac_2335	Purine Metabolism	0	0	1000	0	1.17.4.2
RNTR2	ribonucleoside-triphosphatereductase(GTP)	gtp[c] + trdrd[c] -> h2o[c] + dgtp[c] + trdox[c]	Tsac_2335	Purine Metabolism	0	0	1000	0	1.17.4.2
RNTR3	ribonucleoside-triphosphatereductase(CTP)	trdrd[c] + ctp[c] -> dctp[c] + h2o[c] + trdox[c]	Tsac_2335	Pyrimidine Metabolism	0	0	1000	0	1.17.4.2
RPE	ribulose5-phosphate3-epimerase	ru5p-D[c] <=> xu5p-D[c]	Tsac_1728	Pentose Phosphate Pathway	1	-1000	1000	0	.
RPI	ribose-5-phosphateisomerase	r5p[c] <=> ru5p-D[c]	Tsac_0317	Pentose Phosphate Pathway	1	-1000	1000	0	.
RZ5PP	alpha-ribazole5-phosphatephosphatase	h2o[c] + 5prdmbz[c] -> pi[c] + rdmbzi[c]	Tsac_1880	Vitamins & Cofactors - Riboflavin Metabolism	0	0	1000	0	.
SADT	sulfateadenylyltransferase	h[c] + atp[c] + so4[c] -> aps[c] + ppi[c]	Tsac_1662	Purine Metabolism	0	0	1000	0	2.7.7.4
SBTD_Dr	D-sorbitoldehydrogenase(R)	sbt-D[c] + nad[c] <=> nadh[c] + h[c] + fru[c]	Tsac_0218	Sugar Metabolism	1	-1000	1000	0	1.1.1.14
SDPDS	succinyl-diaminopimelatedesuccinylase	h2o[c] + sl26da[c] -> succ[c] + 26dap-LL[c]	Tsac_0308	.	0	0	1000	0	.
SDPTA	succinyldiaminopimelatetransaminase	sl26da[c] + akg[c] <=> sl2a6o[c] + glu-L[c]	Tsac_0081	Lysine biosynthesis	1	-1000	1000	0	2.6.1.17
SERAT	serineO-acetyltransferase	ser-L[c] + accoa[c] <=> coa[c] + acser[c]	Tsac_0990	Cysteine Metabolism	1	-1000	1000	0	2.3.1.30
SERTRS	Seryl-tRNAsynthetase	trnaser[c] + ser-L[c] + atp[c] -> sertrna[c] + amp[c] + ppi[c]	Tsac_0578	Glycine, Serine, and Threonine Metabolism	0	0	1000	0	6.1.1.11
SHK3D	shikimatedehydrogenase	h[c] + nadph[c] + 3dhsk[c] -> nadp[c] + skm[c]	Tsac_1959	Tyrosine, Tryptophan, and Phenylalanine Metabolism	0	0	1000	0	.
SHKK	shikimatekinase	skm[c] + atp[c] -> adp[c] + h[c] + skm5p[c]	Tsac_1945	Tyrosine, Tryptophan, and Phenylalanine Metabolism	0	0	1000	0	.
SHSL1r	O-succinylhomoserinelyasereversible	suchms[c] + cys-L[c] <=> cyst-L[c] + succ[c] + h[c]	Tsac_1320	.	1	-1000	1000	0	.
SHSL2r	O-succinylhomoserinelyase(H2S)	suchms[c] + h2s[c] <=> succ[c] + h[c] + hcys-L[c]	Tsac_1320	Methionine Metabolism	1	-1000	1000	0	2.5.1.48
SHSL4r	O-succinylhomoserinelyase(elimination),reversible	suchms[c] + h2o[c] <=> succ[c] + h[c] + nh4[c] + 2obut[c]	Tsac_1320	Methionine Metabolism	1	-1000	1000	0	2.5.1.48
SLDx	L-sulfolactatedehydrogenase(NAD+)	sl-L[c] + nad[c] <=> nadh[c] + h[c] + 3spyr[c]	Tsac_2619	Cysteine Metabolism	1	-1000	1000	0	1.1.1.272
SLDy	L-sulfolactatedehydrogenase(NADP+)	sl-L[c] + nadp[c] <=> h[c] + nadph[c] + 3spyr[c]	Tsac_2619	Cysteine and methionine metabolism	1	-1000	1000	0	1.1.1.272
SPMDabc	spermidinetransportviaABCsystem	spmd[e] + h2o[c] + atp[c] -> spmd[c] + adp[c] + pi[c] + h[c]	Tsac_2324	Transport, Extracellular	0	0	1000	0	.
SPMS	spermidinesynthase	ametam[c] + ptrc[c] -> spmd[c] + h[c] + 5mta[c]	Tsac_1887	Urea Cycle/Amino Group Metabolism	0	0	1000	0	2.5.1.16
SPODM	superoxidedismutase	2 h[c] + 2 o2s[c] -> h2o2[c] + o2[c]	Tsac_2158	Miscellaneous	0	0	1000	0	1.15.1.1
SPTi	serine-pyruvateaminotransferase(irreversible),peroxisomal	ser-L[c] + pyr[c] <=> hpyr[c] + ala-L[c]	Tsac_0371	Glycine, Serine, and Threonine Metabolism	1	-1000	1000	0	2.6.1.51
SUCOAS	succinyl-CoAsynthetase(ADP-forming)	coa[c] + succ[c] + atp[c] <=> adp[c] + pi[c] + succoa[c]	Tsac_1256	Citric Acid Cycle	1	-1000	1000	0	.
SULabc	sulfatetransportviaABCsystem	h2o[c] + atp[c] + so4[e] -> adp[c] + pi[c] + h[c] + so4[c]	Tsac_2257	Transport, Extracellular	0	0	1000	0	3.6.3.30
TALA	transaldolase	g3p[c] + s7p[c] <=> f6p[c] + e4p[c]	Tsac_1393	Pentose Phosphate Pathway	1	-1000	1000	0	.
TDPGDH	dTDPglucose4,6-dehydratase	dtdpglu[c] -> h2o[c] + dtdp4d6dg[c]	Tsac_2671	Nucleotide Sugar Metabolism	0	0	1000	0	.
TECA1S45	glycerol teichoic acid n45 unlinked unsubstituted	uacgam[c] + 45 cdpglyc[c] + uacmam[c] -> cmp[c] + h[c] + gtca1_45_ts[c] + udp[c] + ump[c]		Cell Envelope Biosynthesis	0	0	1000	0	.
TECA2S45	glycerol teichoic acid n45 unlinked D ala substituted	45 ala-D[c] + uacgam[c] + 45 h2o[c] + 45 atp[c] + 45 cdpglyc[c] + uacmam[c] -> cmp[c] + gtca2_45_ts[c] + h[c] + udp[c] + ump[c] + amp[c] + ppi[c]		Cell Envelope Biosynthesis	0	0	1000	0	.
TECA3S45	glycerol teichoic acid n45 unlinked glucose substituted	45 udpg[c] + uacgam[c] + h2o[c] + 45 cdpglyc[c] + uacmam[c] -> cmp[c] + h[c] + gtca3_45_ts[c] + udp[c] + ump[c]		Cell Envelope Biosynthesis	0	0	1000	0	.
TECA4S_CT	minor teichoic acid synthesis n30	30 udpg[c] + 30 udpacgal[c] + 30 h2o[c] -> tcam_ts[c] + 60 h[c] + 30 udp[c] + 30 ump[c]		Cell Envelope Biosynthesis	0	0	1000	0	.
THDPS	tetrahydrodipicolinatesuccinylase	thdp[c] + h2o[c] + succoa[c] -> sl2a6o[c] + coa[c]	Tsac_1521	Lysine biosynthesis	0	0	1000	0	2.3.1.117
THRAr	ThreonineAldolase	thr-L[c] <=> gly[c] + acald[c]		.	1	-1000	1000	0	.
THRS	threoninesynthase	phom[c] + h2o[c] -> pi[c] + thr-L[c]	Tsac_0375	Glycine, Serine, and Threonine Metabolism	0	0	1000	0	4.2.3.1
THRTRS	Threonyl-tRNAsynthetase	atp[c] + thr-L[c] + trnathr[c] -> thrtrna[c] + amp[c] + ppi[c]	Tsac_2203	Threonine and Lysine Metabolism	0	0	1000	0	.
TKT1	transketolase	r5p[c] + xu5p-D[c] <=> g3p[c] + s7p[c]	Tsac_0261	Pentose Phosphate Pathway	1	-1000	1000	0	.
TKT2	transketolase	xu5p-D[c] + e4p[c] <=> f6p[c] + g3p[c]	Tsac_0261	Pentose Phosphate Pathway	1	-1000	1000	0	.
TMDPK	thiaminediphosphokinase	thm[c] + atp[c] -> h[c] + thmpp[c] + amp[c]	Tsac_1729	Vitamins & Cofactors - Thiamine Metabolism	0	0	1000	0	2.7.6.2
TMDPP	thymidinephosphorylase	thymd[c] + pi[c] <=> thym[c] + 2dr1p[c]	Tsac_0035	Pyrimidine Metabolism	1	-1000	1000	0	2.4.2.4
TMDS	thymidylatesynthase	dump[c] + mlthf[c] -> dhf[c] + dtmp[c]	Tsac_1050	Pyrimidine Metabolism	0	0	1000	0	2.1.1.45
TMPPP	thiamine-phosphatediphosphorylase	h[c] + 4mpetz[c] + 2mahmp[c] -> thmmp[c] + ppi[c]	Tsac_2245	Vitamins & Cofactors - Thiamine Metabolism	0	0	1000	0	2.5.1.3
TPI	triose-phosphateisomerase	dhap[c] <=> g3p[c]	Tsac_2484	Glycolysis/Gluconeogenesis	1	-1000	1000	0	.
TRDR	thioredoxinreductase(NADPH)	h[c] + nadph[c] + trdox[c] -> trdrd[c] + nadp[c]	Tsac_0928	Pyrimidine Metabolism	0	0	1000	0	1.8.1.9
TRPS1	tryptophansynthase(indoleglycerolphosphate)	3ig3p[c] + ser-L[c] -> g3p[c] + h2o[c] + trp-L[c]	Tsac_2010	Tyrosine, Tryptophan, and Phenylalanine Metabolism	0	0	1000	0	.
TRPS2	tryptophansynthase(indole)	ser-L[c] + indole[c] -> h2o[c] + trp-L[c]	Tsac_2010	Tyrosine, Tryptophan, and Phenylalanine Metabolism	0	0	1000	0	.
TRPS3	tryptophansynthase(indoleglycerolphosphate)	3ig3p[c] -> g3p[c] + indole[c]	Tsac_2010	Tyrosine, Tryptophan, and Phenylalanine Metabolism	0	0	1000	0	.
TRPTRS	Tryptophanyl-tRNAsynthetase	trnatrp[c] + trp-L[c] + atp[c] -> trptrna[c] + amp[c] + ppi[c]	Tsac_1770	Tyrosine, Tryptophan, and Phenylalanine Metabolism	0	0	1000	0	6.1.1.2
TYRTA	tyrosinetransaminase	tyr-L[c] + akg[c] <=> 34hpp[c] + glu-L[c]	Tsac_2159	Tyrosine, Tryptophan, and Phenylalanine Metabolism	1	-1000	1000	0	2.6.1.1 || 2.6.1.9
TYRTRS	tyrosyl-tRNAsynthetase	trnatyr[c] + tyr-L[c] + atp[c] -> tyrtrna[c] + amp[c] + ppi[c]	Tsac_0026	Tyrosine, Tryptophan, and Phenylalanine Metabolism	0	0	1000	0	.
UAAGDS	UDP-N-acetylmuramoyl-L-alanyl-D-glutamyl-meso-2,6-diaminopimelatesynthetase	uamag[c] + atp[c] + 26dap_m[c] -> adp[c] + pi[c] + h[c] + ugmd[c]	Tsac_1564	Cell Envelope Biosynthesis	0	0	1000	0	.
UAG2E	UDP-N-acetylglucosamine2-epimerase	uacgam[c] <=> uacmam[c]	Tsac_0313	Cell Envelope Biosynthesis	1	-1000	1000	0	5.1.3.14
UAG2EMA	UDP-N-acetyl-D-glucosamine2-epimerase(Hydrolysis)	uacgam[c] + h2o[c] <=> h[c] + udp[c] + acmana[c]	Tsac_0313	Cell Envelope Biosynthesis	1	-1000	1000	0	5.1.3.14
UAG4E	UDP N acetylglucosamine 4 epimerase	uacgam[c] <=> udpacgal[c]	Tsac_0599	Aminosugar Metabolism	1	-1000	1000	0	5.1.3.7
UAGCVT	UDP-N-acetylglucosamine1-carboxyvinyltransferase	pep[c] + uacgam[c] -> pi[c] + uaccg[c]	Tsac_0311	Cell Envelope Biosynthesis	0	0	1000	0	.
UAGDP	UDP-N-acetylglucosaminediphosphorylase	acgam1p[c] + h[c] + utp[c] -> uacgam[c] + ppi[c]	Tsac_0735	Aminosugar Metabolism	0	0	1000	0	2.7.7.23
UAGPT3	UDP N acetylglucosamine N acetylmuramyl pentapeptide pyrophosphoryl undecaprenol N acetylglucosamine transferase	uacgam[c] + uagmda[c] -> h[c] + udp[c] + uaagmda[c]		Aminosugar Metabolism	0	0	1000	0	.
UAMAGS	UDP-N-acetylmuramoyl-L-alanyl-D-glutamatesynthetase	uama[c] + glu-D[c] + atp[c] -> adp[c] + uamag[c] + pi[c] + h[c]	Tsac_1567	Cell Envelope Biosynthesis	0	0	1000	0	.
UAMAS	UDP-N-acetylmuramoyl-L-alaninesynthetase	uamr[c] + atp[c] + ala-L[c] -> adp[c] + pi[c] + h[c] + uama[c]	Tsac_1565	Cell Envelope Biosynthesis	0	0	1000	0	.
UAPGR	UDP-N-acetylenolpyruvoylglucosaminereductase	h[c] + nadph[c] + uaccg[c] -> nadp[c] + uamr[c]	Tsac_1337	Cell Envelope Biosynthesis	0	0	1000	0	1.1.1.158
UDCPDP	undecaprenyl-diphosphatase	udcpdp[c] + h2o[c] -> udcpp[c] + pi[c] + h[c]	Tsac_1604	Cell Envelope Biosynthesis	0	0	1000	0	.
UDCPKr	undecaprenolkinase(reversible)	udcp[c] + atp[c] <=> adp[c] + udcpp[c] + h[c]	Tsac_1604	Cell Envelope Biosynthesis	1	-1000	1000	0	2.7.1.66
UDPDPS	undecaprenyl-diphosphatesynthase	decdp[c] + ipdp[c] -> udcpdp[c] + ppi[c]	Tsac_1816	Sterol Metabolism	0	0	1000	0	.
UDPG4E	UDPglucose4-epimerase	udpg[c] <=> udpgal[c]	Tsac_1296	Nucleotide Sugar Metabolism	1	-1000	1000	0	.
UGMDDS	UDP-N-acetylmuramoyl-L-alanyl-D-glutamyl-meso-2,6-diaminopimeloyl-D-alanyl-D-alaninesynthetase	alaala[c] + ugmd[c] + atp[c] -> adp[c] + pi[c] + h[c] + ugmda[c]	Tsac_1565	Cell Envelope Biosynthesis	0	0	1000	0	.
UGT_CT	UDP glucosyltransferase diglucosyl	2 udpg[c] + 12dgr_ts[c] -> d12dg_ts[c] + 2 h[c] + 2 udp[c]		Cell Envelope Biosynthesis	0	0	1000	0	.
UGT1_CT	UDP glucosyltransferase monoglucosyl	udpg[c] + 12dgr_ts[c] -> h[c] + udp[c] + m12dg_ts[c]		Cell Envelope Biosynthesis	0	0	1000	0	.
UGT2_CT	UDP glucosyltransferase triglucosyl	3 udpg[c] + 12dgr_ts[c] -> t12dg_ts[c] + 3 h[c] + 3 udp[c]		Cell Envelope Biosynthesis	0	0	1000	0	.
UMPK	UMPkinase	atp[c] + ump[c] <=> adp[c] + udp[c]	Tsac_1877	Pyrimidine Metabolism	1	-1000	1000	0	2.7.4.14
UMPK2	UMPkinase(CTP)	ctp[c] + ump[c] <=> udp[c] + cdp[c]	Tsac_1877	Pyrimidine Metabolism	1	-1000	1000	0	2.7.4.14
UMPK3	UMPkinase(UTP)	utp[c] + ump[c] <=> 2 udp[c]	Tsac_1877	Pyrimidine Metabolism	1	-1000	1000	0	2.7.4.14
UMPK4	UMPkinase(GTP)	gtp[c] + ump[c] <=> gdp[c] + udp[c]	Tsac_1877	Pyrimidine Metabolism	1	-1000	1000	0	2.7.4.14
UMPK5	UMPkinase(dATP)	ump[c] + datp[c] <=> dadp[c] + udp[c]	Tsac_1877	Pyrimidine Metabolism	1	-1000	1000	0	2.7.4.14
UMPK6	UMPkinase(dCTP)	dctp[c] + ump[c] <=> udp[c] + dcdp[c]	Tsac_1877	Pyrimidine Metabolism	1	-1000	1000	0	2.7.4.14
UMPK7	UMPkinase(dGTP)	ump[c] + dgtp[c] <=> dgdp[c] + udp[c]	Tsac_1877	Pyrimidine Metabolism	1	-1000	1000	0	2.7.4.14
UPP3MT	uroporphyrinogenmethyltransferase	2 amet[c] + uppg3[c] -> h[c] + dscl[c] + ahcys[c]	Tsac_1651	Porphyrin Metabolism	0	0	1000	0	.
UPP3S	uroporphyrinogen-IIIsynthase	hmbil[c] -> h2o[c] + uppg3[c]	Tsac_1651	Porphyrin Metabolism	0	0	1000	0	4.2.1.75
UPPRT	uracilphosphoribosyltransferase	prpp[c] + ura[c] -> ump[c] + ppi[c]	Tsac_0316	Pyrimidine Metabolism	0	0	1000	0	2.4.2.9
URIDK1r	uridylatekinase(UMP)	atp[c] + ump[c] <=> adp[c] + udp[c]	Tsac_1813	Nucleobase Metabolism	1	-1000	1000	0	2.7.4.22
URIDK2r	uridylatekinase(dUMP)	dump[c] + atp[c] <=> adp[c] + dudp[c]	Tsac_1813	Purine Metabolism	1	-1000	1000	0	2.7.4.22
URIK1	uridinekinase(ATP:Uridine)	uri[c] + atp[c] -> adp[c] + h[c] + ump[c]	Tsac_2501	Pyrimidine Metabolism	0	0	1000	0	2.7.1.48
URIK2	uridinekinase(GTP:Uridine)	gtp[c] + uri[c] -> h[c] + gdp[c] + ump[c]	Tsac_2501	Pyrimidine Metabolism	0	0	1000	0	.
URIK3	uridinekinase(ITP:Uridine)	uri[c] + itp[c] -> h[c] + ump[c] + idp[c]	Tsac_2501	Pyrimidine Metabolism	0	0	1000	0	.
VALTA	valinetransaminase	val-L[c] + akg[c] <=> 3mob[c] + glu-L[c]	Tsac_2083	Valine, Leucine, and Isoleucine Metabolism	1	-1000	1000	0	2.6.1.42
VALTRS	Valyl-tRNAsynthetase	val-L[c] + atp[c] + trnaval[c] -> amp[c] + ppi[c] + valtrna[c]	Tsac_1496	Valine, Leucine, and Isoleucine Metabolism	0	0	1000	0	.
XYLabc	D-xylosetransportviaABCsystem	h2o[c] + atp[c] + xyl-D[e] -> adp[c] + pi[c] + h[c] + xyl-D[c]	Tsac_0272	Transport, Extracellular	0	0	1000	0	.
XYLI1	xyloseisomerase	xyl-D[c] <=> xylu-D[c]	Tsac_0277	.	1	-1000	1000	0	.
XYLI2i	xyloseisomerase	fru[c] -> glc-D[c]	Tsac_0277	.	0	0	1000	0	.
XYLK	xylulokinase	atp[c] + xylu-D[c] -> adp[c] + h[c] + xu5p-D[c]	Tsac_0276	.	0	0	1000	0	.
YUMPS	yUMPsynthetase	r5p[c] + ura[c] <=> h2o[c] + psd5p[c]	Tsac_2001	Pyrimidine Metabolism	1	-1000	1000	0	.
NFNab	Bifurcating ferredoxin-NAD(P) oxidoreductase	2 nadp[c] + nadh[c] + fdred[c] <==> h2[c] + 2 nadph[c] + nad[c] + fdox[c]	Tsac_2085 & Tsac_2086	Oxidative phosphorylation	1	-1000	1000	0	.
ECH	Energy conserving hydrogenase	fdred[c] + 3 h[c] <==> fdox[c] + h2[c] + h[e]	Tsac_0675 & Tsac_0676 & Tsac_0677 & Tsac_0678 & Tsac_0679 & Tsac_0680 & Tsac_0681 & Tsac_0682 & Tsac_0683 & Tsac_0684 & Tsac_0685	Oxidative phosphorylation	1	-1000	1000	0	1.12.7.2	Deletion doesn't improve hydrogen yield	PMID: 19648238
HFS	Ferredoxin hydrogenase	fdred[c] + 2 h[c] <==> fdox + h2[c]	Tsac_1550 & Tsac_1551 & Tsac_1552 & Tsac_1553	Oxidative phosphorylation	0	0	1000	0	1.12.7.2	Appears to be the main hydrogen-producing enzyme	PMID: 19648238
NADH2	NADH hydrogenase	nadh[c] + h[c] <==> nad[c] + h2[c]	Tsac_2126 & Tsac_2127 & Tsac_2128 & Tsac_2129 & Tsac_2130 & Tsac_2131 & Tsac_2132 & Tsac_2133	Oxidative phosphorylation	1	-1000	1000	0	1.12.1.2	Hyd?
BIFH2	Bifurcating hydrogenase	nadh[c] + fdred[c] + 3 h[c] <==> 2 h2[c] + nad[c] + fdox[c]	Tsac_2126 & Tsac_2127 & Tsac_2128 & Tsac_2129 & Tsac_2130 & Tsac_2131 & Tsac_2132 & Tsac_2133	Oxidative phosphorylation	1	-1000	1000	0	.	not confirmed
		516

## Sheet: metabolites
Metabolite name	Metabolite description	Metabolite charged formula	Metabolite charge	Metabolite Compartment	Metabolite KEGGID
10fthf[c]	10-Formyltetrahydrofolate	C20H21N7O7	-2	Cytosol	C00234
12dag3p_ts[c]	1 2 diacyl sn glycerol 3 phosphate, T. saccharolyticum specific			Cytosol
12dgr_ts[c]	1,2-Diacylglycerol, T. saccharolyticum specific			Cytosol
13dpg[c]	3-Phospho-D-glyceroyl phosphate	C3H4O10P2	-4	Cytosol	C00236
14glun[c]	(1,4-alpha-D-Glucosyl)n	C6H12O6	0	Cytosol
1ag3p_ts[c]	1-Acyl-sn-glycerol 3-phosphate, T. saccharolyticum specific			Cytosol
1pyr5c[c]	1-Pyrroline-5-carboxylate	C5H6NO2	-1	Cytosol	C03912
23dhdp[c]	2,3-Dihydrodipicolinate	C7H5NO4	-2	Cytosol	C03340
23dhmb[c]	(R)-2,3-Dihydroxy-3-methylbutanoate	C5H9O4	-1	Cytosol	C04272
23dhmp[c]	(R)-2,3-Dihydroxy-3-methylpentanoate	C6H11O4	-1	Cytosol	C06007
25aics[c]	(S)-2-[5-Amino-1-(5-phospho-D-ribosyl)imidazole-4-carboxamido]succinate	C13H15N4O12P	-4	Cytosol	C04823
25dhpp[c]	2,5-Diamino-6-hydroxy-4-(5'-phosphoribosylamino)-pyrimidine	C9H14N5O8P	-2	Cytosol	C01304
26dap_m[c]	meso-2,6-Diaminoheptanedioate	C7H14N2O4	0	Cytosol	C00680
26dap-LL[c]	LL-2,6-Diaminoheptanedioate	C7H14N2O4	0	Cytosol	C00666
2ahbut[c]	(S)-2-Aceto-2-hydroxybutanoate	C6H9O4	-1	Cytosol	C06006
2ahhmd[c]	2-Amino-4-hydroxy-6-hydroxymethyl-7,8-dihydropteridine diphosphate	C7H8N5O8P2	-3	Cytosol	C04807
2ahhmp[c]	2-Amino-4-hydroxy-6-hydroxymethyl-7,8-dihydropteridine	C7H9N5O2	0	Cytosol	C01300
2aobut[c]	L-2-Amino-3-oxobutanoate	C4H7NO3	0	Cytosol	C03508
2cpr5p[c]	1-(2-Carboxyphenylamino)-1-deoxy-D-ribulose 5-phosphate	C12H13NO9P	-3	Cytosol	C01302
2dda7p[c]	2-Dehydro-3-deoxy-D-arabino-heptonate 7-phosphate	C7H10O10P	-3	Cytosol	C04691
2dhp[c]	2-Dehydropantoate	C6H9O4	-1	Cytosol	C00966
2dr1p[c]	2-Deoxy-D-ribose 1-phosphate	C5H9O7P	-2	Cytosol	C00672
2dr5p[c]	2-Deoxy-D-ribose 5-phosphate	C5H9O7P	-2	Cytosol	C00673
2hb[c]	2-Hydroxybutyrate	C4H7O3	-1	Cytosol	C05984
2ippm[c]	2-Isopropylmaleate	C7H8O4	-2	Cytosol	C02631
2mahmp[c]	2-Methyl-4-amino-5-hydroxymethylpyrimidine diphosphate	C6H8N3O7P2	-3	Cytosol	C04752
2mbcoa[c]	2-Methylbutanoyl-CoA	C26H40N7O17P3S	-4	Cytosol	C01033
2me4p[c]	2-C-methyl-D-erythritol 4-phosphate	C5H11O7P	-2	Cytosol	C11434
2mecdp[c]	2-C-methyl-D-erythritol 2,4-cyclodiphosphate	C5H10O9P2	-2	Cytosol	C11453
2obut[c]	2-Oxobutanoate	C4H5O3	-1	Cytosol	C00109
2p4c2me[c]	2-phospho-4-(cytidine 5'-diphospho)-2-C-methyl-D-erythritol	C14H22N3O17P3	-4	Cytosol	C11436
2pg[c]	D-Glycerate 2-phosphate	C3H4O7P	-3	Cytosol	C00631
2pglyc[c]	2-Phosphoglycolate	C2H2O6P	-3	Cytosol	C00988
34hpp[c]	3-(4-Hydroxyphenyl)pyruvate	C9H7O4	-1	Cytosol	C01179
3c2hmp[c]	3-Carboxy-2-hydroxy-4-methylpentanoate	C7H10O5	-2	Cytosol	C04411
3c3hmp[c]	3-Carboxy-3-hydroxy-4-methylpentanoate	C7H10O5	-2	Cytosol	C02504
3c4mop[c]	3-Carboxy-4-methyl-2-oxopentanoate	C7H8O5	-2	Cytosol	C04236
3dhq[c]	3-Dehydroquinate	C7H9O6	-1	Cytosol	C00944
3dhsk[c]	3-Dehydroshikimate	C7H7O5	-1	Cytosol	C02637
3ig3p[c]	C'-(3-Indolyl)-glycerol 3-phosphate	C11H12NO6P	-2	Cytosol	C03506
3mob[c]	3-Methyl-2-oxobutanoate	C5H7O3	-1	Cytosol	C00141
3mop[c]	(S)-3-Methyl-2-oxopentanoate	C6H9O3	-1	Cytosol	C00671
3pg[c]	3-Phospho-D-glycerate	C3H4O7P	-3	Cytosol	C00197
3php[c]	3-Phosphohydroxypyruvate	C3H2O7P	-3	Cytosol	C03232
3psme[c]	5-O-(1-Carboxyvinyl)-3-phosphoshikimate	C10H9O10P	-4	Cytosol	C01269
3spyr[c]	3-Sulfopyruvate	C3H2O6S	-2	Cytosol	KEGG - C05528
4abz[c]	4-Aminobenzoate	C7H6NO2	-1	Cytosol	C00568
4adcho[c]	4-amino-4-deoxychorismate	C10H10NO5	-1	Cytosol	C11355
4c2me[c]	4-(cytidine 5'-diphospho)-2-C-methyl-D-erythritol	C14H23N3O14P2	-2	Cytosol	C11435
4gudbd[c]	4-Guanidinobutanamide	C5H13N4O	1	Cytosol	C03078
4gudbutn[c]	4-Guanidinobutanoate	C5H11N3O2	0	Cytosol	C01035
4h2oglt[c]	4-Hydroxy-2-oxoglutarate	C5H4O6	-2	Cytosol	C01127
4hphac[c]	4-Hydroxyphenylacetate	C8H7O3	-1	Cytosol	C00642
4mop[c]	4-Methyl-2-oxopentanoate	C6H9O3	-1	Cytosol	C00233
4mpetz[c]	4-Methyl-5-(2-phosphoethyl)-thiazole	C6H8NO4PS	-2	Cytosol	C04327
4pasp[c]	4-Phospho-L-aspartate	C4H6NO7P	-2	Cytosol	C03082
4ppan[c]	D-4'-Phosphopantothenate	C9H15NO8P	-3	Cytosol	C03492
4ppcys[c]	N-((R)-4-Phosphopantothenoyl)-L-cysteine	C12H20N2O9PS	-3	Cytosol	C04352
4r5au[c]	4-(1-D-Ribitylamino)-5-aminouracil	C9H16N4O6	0	Cytosol	C04732
5aizc[c]	5-amino-1-(5-phospho-D-ribosyl)imidazole-4-carboxylate	C9H11N3O9P	-3	Cytosol	C04751
5aop[c]	5-Amino-4-oxopentanoate	C5H9NO3	0	Cytosol	C00430
5aprbu[c]	5-Amino-6-(5'-phosphoribitylamino)uracil	C9H15N4O9P	-2	Cytosol	C04454
5apru[c]	5-Amino-6-(5'-phosphoribosylamino)uracil	C9H13N4O9P	-2	Cytosol	C01268
5fthf[c]	5-Formyltetrahydrofolate	C20H21N7O7	-2	Cytosol	C03479
5mta[c]	5-Methylthioadenosine	C11H15N5O3S	0	Cytosol	C00170
5mthf[c]	5-Methyltetrahydrofolate	C20H24N7O6	-1	Cytosol	C00440
5prdmbz[c]	N1-(5-Phospho-alpha-D-ribosyl)-5,6-dimethylbenzimidazole	C14H17N2O7P	-2	Cytosol	C04778
6pgc[c]	6-Phospho-D-gluconate	C6H10O10P	-3	Cytosol	C00345
6pgl[c]	6-phospho-D-glucono-1,5-lactone	C6H9O9P	-2	Cytosol	C01236
6pthp[c]	6-Pyruvoyl-5,6,7,8-tetrahydropterin	C9H11N5O3	0	Cytosol	C03684
8aonn[c]	8-Amino-7-oxononanoate	C9H17NO3	0	Cytosol	C01092
ac[c]	Acetate	C2H3O2	-1	Cytosol	C00033
ac[e]	Acetate	C2H3O2	-1	Extracellular	C00033
acald[c]	Acetaldehyde	C2H4O	0	Cytosol	C00084
accoa[c]	Acetyl-CoA	C23H34N7O17P3S	-4	Cytosol	C00024
acg5p[c]	N-Acetyl-L-glutamyl 5-phosphate	C7H9NO8P	-3	Cytosol	C04133
acg5sa[c]	N-Acetyl-L-glutamate 5-semialdehyde	C7H10NO4	-1	Cytosol	C01250
acgam[c]	N-Acetyl-D-glucosamine	C8H15NO6	0	Cytosol	C00140
acgam1p[c]	N-Acetyl-D-glucosamine 1-phosphate	C8H14NO9P	-2	Cytosol	C04256
acgam6p[c]	N-Acetyl-D-glucosamine 6-phosphate	C8H14NO9P	-2	Cytosol	C00357
acglu[c]	N-Acetyl-L-glutamate	C7H9NO5	-2	Cytosol	C00624
achms[c]	O-Acetyl-L-homoserine	C6H11NO4	0	Cytosol	C01077
acmam[c]	N-Acetyl-D-muramoate	C11H18NO8	-1	Cytosol	C05887
acmama[c]	N-Acetyl-D-muramoyl-L-alanine	C14H23N2O9	-1	Cytosol	C02999
acmana[c]	N-Acetyl-D-mannosamine	C8H15NO6	0	Cytosol	C00645
acmanap[c]	N-Acetyl-D-mannosamine 6-phosphate	C8H14NO9P	-2	Cytosol	C04257
acnam[c]	N-Acetylneuraminate	C11H18NO9	-1	Cytosol	C00270
acnamp[c]	N-Acetylneuraminate 9-phosphate	C11H17NO12P	-3	Cytosol	C06241
acorn[c]	N2-Acetyl-L-ornithine	C7H14N2O3	0	Cytosol	C00437
acp[c]	acyl carrier protein	C11H21N2O7PRS	-1	Cytosol	C00229
acser[c]	O-Acetyl-L-serine	C5H9NO4	0	Cytosol	C00979
actp[c]	Acetyl phosphate	C2H3O5P	-2	Cytosol	C00227
ad[c]	acetamide	C2H5NO	0	Cytosol	C06244
ade[c]	Adenine	C5H5N5	0	Cytosol	C00147
adn[c]	Adenosine	C10H13N5O4	0	Cytosol	C00212
adocbi[c]	Adenosyl cobinamide	C58H84CoN16O11	1	Cytosol	C06508
adocbip[c]	Adenosyl cobinamide phosphate	C58H83CoN16O14P	-1	Cytosol	C06509
adocbl[c]	Adenosylcobalamin	C72H100CoN18O17P	0	Cytosol	C00194
adp[c]	ADP	C10H12N5O10P2	-3	Cytosol	C00008
adpglc[c]	ADPglucose	C16H23N5O15P2	-2	Cytosol	C00498
adprib[c]	ADPribose	C15H21N5O14P2	-2	Cytosol	C00301
agdpcbi[c]	Adenosine-GDP-cobinamide	C68H95CoN21O21P2	-1	Cytosol	C06510
agm[c]	Agmatine	C5H16N4	2	Cytosol	C00179
ahcys[c]	S-Adenosyl-L-homocysteine	C14H20N6O5S	0	Cytosol	C00021
ahdt[c]	2-Amino-4-hydroxy-6-(erythro-1,2,3-trihydroxypropyl)dihydropteridine triphosphate	C9H12N5O13P3	-4	Cytosol	C04895
aicar[c]	5-Amino-1-(5-Phospho-D-ribosyl)imidazole-4-carboxamide	C9H13N4O8P	-2	Cytosol	C04677
air[c]	5-amino-1-(5-phospho-D-ribosyl)imidazole	C8H12N3O7P	-2	Cytosol	C03373
akg[c]	2-Oxoglutarate	C5H4O5	-2	Cytosol	C00026
ala_b[c]	beta-Alanine	C3H7NO2	0	Cytosol	C00099
ala-D[c]	D-Alanine	C3H7NO2	0	Cytosol	C00133
ala-L[c]	L-Alanine	C3H7NO2	0	Cytosol	C00041
alaala[c]	D-Alanyl-D-alanine	C6H12N2O3	0	Cytosol	C00993
alac-S[c]	(S)-2-Acetolactate	C5H7O4	-1	Cytosol	C06010
alatrna[c]	L-Alanyl-tRNA(Ala)	C3H6NOR	1	Cytosol	C00886
amet[c]	S-Adenosyl-L-methionine	C15H23N6O5S	1	Cytosol	C00019
ametam[c]	S-Adenosylmethioninamine	C14H24N6O3S	2	Cytosol	C01137
amob[c]	S-Adenosyl-4-methylthio-2-oxobutanoate	C15H19N5O6S	0	Cytosol	C04425
amp[c]	AMP	C10H12N5O7P	-2	Cytosol	C00020
anth[c]	Anthranilate	C7H6NO2	-1	Cytosol	C00108
aps[c]	Adenosine 5'-phosphosulfate	C10H12N5O10PS	-2	Cytosol	C00224
arab-L[c]	L-Arabinose	C5H10O5	0	Cytosol	C00259
arab-L[e]	L-Arabinose	C5H10O5	0	Extracellular	C00259
arg-L[c]	L-Arginine	C6H15N4O2	1	Cytosol	C00062
argsuc[c]	N(omega)-(L-Arginino)succinate	C10H17N4O6	-1	Cytosol	C03406
argtrna[c]	L-Arginyl-tRNA(Arg)	C6H14N4OR	2	Cytosol	C02163
asn-L[c]	L-Asparagine	C4H8N2O3	0	Cytosol	C00152
asntrna[c]	L-Asparaginyl-tRNA(Asn)	C14H24N2O12PR2	1	Cytosol	C03402
asp-L[c]	L-Aspartate	C4H6NO4	-1	Cytosol	C00049
aspsa[c]	L-Aspartate 4-semialdehyde	C4H7NO3	0	Cytosol	C00441
asptrna[c]	L-Aspartyl-tRNA(Asp)	C4H5NO3R	0	Cytosol	C02984
atp[c]	ATP	C10H12N5O13P3	-4	Cytosol	C00002
biomass[c]	Biomass			Cytosol
btamp[c]	Biotinyl-5'-AMP	C20H27N7O9PS	-1	Cytosol	C05921
btn[c]	Biotin	C10H15N2O3S	-1	Cytosol	C00120
ca2[c]	Calcium	Ca	2	Cytosol	C00076
cbasp[c]	N-Carbamoyl-L-aspartate	C5H6N2O5	-2	Cytosol	C00438
cbi[c]	Cobinamide	C48H72CoN11O8	0	Cytosol	C05774
cbp[c]	Carbamoyl phosphate	CH2NO5P	-2	Cytosol	C00169
cdlp_ts[c]	Cardiolipin, T. saccharolyticum specific			Cytosol
cdp[c]	CDP	C9H12N3O11P2	-3	Cytosol	C00112
cdpdag_ts[c]	CDPdiacylglycerol, T. saccharolyticum specific		-2	Cytosol
cdpglu[c]	CDP-glucose	C15H25N3O16P2	-2	Cytosol	C00501
cdpglyc[c]	CDPglycerol	C12H19N3O13P2	-2	Cytosol	C00513
ch4s[c]	Methanethiol	CH4S	0	Cytosol	C00409
chor[c]	chorismate	C10H8O6	-2	Cytosol	C00251
chtn[c]	chitin	C24H41N3O16	0	Cytosol
cit[c]	Citrate	C6H5O7	-3	Cytosol	C00158
citr-L[c]	L-Citrulline	C6H13N3O3	0	Cytosol	C00327
cmp[c]	CMP	C9H12N3O8P	-2	Cytosol	C00055
cmpacna[c]	CMP-N-acetylneuraminate	C20H29N4O16P	-2	Cytosol	C00128
co[c]	Carbon monoxide	CO	0	Cytosol	C00237
co2[c]	CO2	CO2	0	Cytosol	C00011
co2[e]	CO2	CO2	0	Extracellular	C00011
coa[c]	Coenzyme A	C21H32N7O16P3S	-4	Cytosol	C00010
csn[c]	Cytosine	C4H5N3O	0	Cytosol	C00380
ctobiose[c]	Chitobiose	C16H28N2O11	0	Cytosol	C01674
ctp[c]	CTP	C9H12N3O14P3	-4	Cytosol	C00063
cu2[c]	Cu2+	Cu	2	Cytosol	C00070
cu2[e]	Cu2+	Cu	2	Extracellular	C00070
cys-L[c]	L-Cysteine	C3H7NO2S	0	Cytosol	C00097
cyst-L[c]	L-Cystathionine	C7H14N2O4S	0	Cytosol	C02291
cystrna[c]	L-Cysteinyl-tRNA(Cys)	C3H6NOSR	1	Cytosol	C03125
cytd[c]	Cytidine	C9H13N3O5	0	Cytosol	C00475
d12dg_ts[c]	diglucosyl 1 2 diacylglycerol, T. saccharolyticum specific			Cytosol
dad_5[c]	5'-deoxyadenosine	C10H13N5O3	0	Cytosol	C05198
dadp[c]	dADP	C10H12N5O9P2	-3	Cytosol	C00206
damp[c]	dAMP	C10H12N5O6P	-2	Cytosol	C00360
dann[c]	7,8-Diaminononanoate	C9H21N2O2	1	Cytosol	C01037
datp[c]	dATP	C10H12N5O12P3	-4	Cytosol	C00131
db4p[c]	3,4-dihydroxy-2-butanone 4-phosphate	C4H7O6P	-2	Cytosol	C15556
dca[c]	Decanoate (n-C10:0)	C10H19O2	-1	Cytosol	C01571
dcacoa[c]	Decanoyl-CoA (n-C10:0CoA)	C31H50N7O17P3S	-4	Cytosol	C05274
dcamp[c]	N6-(1,2-Dicarboxyethyl)-AMP	C14H14N5O11P	-4	Cytosol	C03794
dcdp[c]	dCDP	C9H12N3O10P2	-3	Cytosol	C00705
dcmp[c]	dCMP	C9H12N3O7P	-2	Cytosol	C00239
dctp[c]	dCTP	C9H12N3O13P3	-4	Cytosol	C00458
decdp[c]	all trans Decaprenyl diphosphate	C50H81O7P2	-3	Cytosol
dgdp[c]	dGDP	C10H12N5O10P2	-3	Cytosol	C00361
dgmp[c]	dGMP	C10H12N5O7P	-2	Cytosol	C00362
dgsn[c]	Deoxyguanosine	C10H13N5O4	0	Cytosol	C00330
dgtp[c]	dGTP	C10H12N5O13P3	-4	Cytosol	C00286
dhap[c]	Dihydroxyacetone phosphate	C3H5O6P	-2	Cytosol	C00111
dhf[c]	7,8-Dihydrofolate	C19H19N7O6	-2	Cytosol	C00415
dhnpt[c]	Dihydroneopterin	C9H13N5O4	0	Cytosol	C04874
dhor-S[c]	(S)-Dihydroorotate	C5H5N2O4	-1	Cytosol	C00337
dhpt[c]	Dihydropteroate	C14H13N6O3	-1	Cytosol	C00921
didp[c]	dIDP	C10H11N4O10P2	-3	Cytosol	C01344
din[c]	Deoxyinosine	C10H12N4O4	0	Cytosol	C05512
ditp[c]	dITP	C10H11N4O13P3	-4	Cytosol	C01345
dmlz[c]	6,7-Dimethyl-8-(1-D-ribityl)lumazine	C13H18N4O6	0	Cytosol	C04332
dmpp[c]	Dimethylallyl diphosphate	C5H9O7P2	-3	Cytosol	C00235
dnad[c]	Deamino-NAD+	C21H24N6O15P2	-2	Cytosol	C00857
dpcoa[c]	Dephospho-CoA	C21H33N7O13P2S	-2	Cytosol	C00882
dscl[c]	dihydrosirohydrochlorin	C42H41N4O16	-7	Cytosol	C02463
dtbt[c]	Dethiobiotin	C10H17N2O3	-1	Cytosol	C01909
dtdp[c]	dTDP	C10H13N2O11P2	-3	Cytosol	C00363
dtdp4d6dg[c]	dTDP-4-dehydro-6-deoxy-D-glucose	C16H22N2O15P2	-2	Cytosol	C00687
dtdpglu[c]	dTDPglucose	C16H24N2O16P2	-2	Cytosol	C00842
dtmp[c]	dTMP	C10H13N2O8P	-2	Cytosol	C00364
dttp[c]	dTTP	C10H13N2O14P3	-4	Cytosol	C00459
dudp[c]	dUDP	C9H11N2O11P2	-3	Cytosol	C01346
dump[c]	dUMP	C9H11N2O8P	-2	Cytosol	C00365
dutp[c]	dUTP	C9H11N2O14P3	-4	Cytosol	C00460
dxyl5p[c]	1-deoxy-D-xylulose 5-phosphate	C5H9O7P	-2	Cytosol	C11437
e4hglu[c]	L-erythro-4-Hydroxyglutamate	C5H8NO5	-1	Cytosol	C05947
e4p[c]	D-Erythrose 4-phosphate	C4H7O7P	-2	Cytosol	C00279
eig3p[c]	D-erythro-1-(Imidazol-4-yl)glycerol 3-phosphate	C6H9N2O6P	-2	Cytosol	C04666
etoh[c]	Ethanol	C2H6O	0	Cytosol	C00469
etoh[e]	Ethanol	C2H6O	0	Extracellular	C00469
f6p[c]	D-Fructose 6-phosphate	C6H11O9P	-2	Cytosol	C00085
fa1[c]	Fatty acid (Iso-C14:0)	C14H27O2	-1	Cytosol
fa10[c]	Fatty acid (Anteiso-C17:1)	C17H31O2	-1	Cytosol
fa10coa[c]	Anteiso_C171_CoA		0	Cytosol
fa11[c]	Fatty acid (Iso-C17:0)	C17H33O2	-1	Cytosol
fa11coa[c]	Iso_C170_CoA		0	Cytosol
fa12[c]	Fatty acid (Anteiso-C17:0)	C17H33O2	-1	Cytosol
fa12coa[c]	Anteiso_C170_CoA		0	Cytosol
fa1coa[c]	#REF!		0	Cytosol
fa3[c]	Fatty acid (Iso-C15:0)	C15H29O2	-1	Cytosol
fa3coa[c]	#REF!		0	Cytosol
fa4[c]	Fatty acid (Anteiso-C15:0)	C15H29O2	-1	Cytosol
fa4coa[c]	#REF!		0	Cytosol
fa5[c]	Fatty acid (Iso-C16:1)	C16H29O2	-1	Cytosol
fa5coa[c]	#REF!		0	Cytosol
fa6[c]	Fatty acid (iso-C16:0)	C16H31O2	-1	Cytosol
fa6coa[c]	#REF!		0	Cytosol
fa9[c]	Fatty acid (Iso-C17:1)	C17H31O2	-1	Cytosol
fa9coa[c]	#REF!		0	Cytosol
fad[c]	Flavin adenine dinucleotide oxidized	C27H31N9O15P2	-2	Cytosol	C00016
fdox[c]	ferredoxin (oxidized) 2[4Fe-4S]	Fe8S8X	3	Cytosol
fdp[c]	D-Fructose 1,6-bisphosphate	C6H10O12P2	-4	Cytosol	C00354
fdred[c]	ferredoxin (reduced) 2[4Fe-4S]	Fe8S8X	2	Cytosol
fe3[c]	Fe3+	Fe	3	Cytosol	C14819
fe3[e]	Fe3+	Fe	3	Extracellular	C14819
fgam[c]	N2-Formyl-N1-(5-phospho-D-ribosyl)glycinamide	C8H13N2O9P	-2	Cytosol	C04376
fmettrna[c]	N-Formylmethionyl-tRNA	C6H9NO2SR	0	Cytosol	C03294
fmn[c]	FMN	C17H19N4O9P	-2	Cytosol	C00061
for[c]	Formate	CH1O2	-1	Cytosol	C00058
fpram[c]	2-(Formamido)-N1-(5-phospho-D-ribosyl)acetamidine	C8H15N3O8P	-1	Cytosol	C04640
fprica[c]	5-Formamido-1-(5-phospho-D-ribosyl)imidazole-4-carboxamide	C10H13N4O9P	-2	Cytosol	C04734
fru[c]	D-Fructose	C6H12O6	0	Cytosol	C00095
fum[c]	Fumarate	C4H2O4	-2	Cytosol	C00122
g1p[c]	D-Glucose 1-phosphate	C6H11O9P	-2	Cytosol	C00103
g3p[c]	Glyceraldehyde 3-phosphate	C3H5O6P	-2	Cytosol	C00118
g6p[c]	D-Glucose 6-phosphate	C6H11O9P	-2	Cytosol	C00092
gal[c]	D-Galactose	C6H12O6	0	Cytosol	C00124
gal[e]	D-Galactose	C6H12O6	0	Extracellular	C00124
gam1p[c]	D-Glucosamine 1-phosphate	C6H13NO8P	-1	Cytosol	C06156
gam6p[c]	D-Glucosamine 6-phosphate	C6H13NO8P	-1	Cytosol	C00352
gar[c]	N1-(5-Phospho-D-ribosyl)glycinamide	C7H14N2O8P	-1	Cytosol	C03838
gcald[c]	Glycolaldehyde	C2H4O2	0	Cytosol	C00266
gcald[e]	Glycolaldehyde	C2H4O2	0	Extracellular	C00266
gdp[c]	GDP	C10H12N5O11P2	-3	Cytosol	C00035
gdp[e]	GDP	C10H12N5O11P2	-3	Extracellular	C00035
gdptp[c]	Guanosine 3'-diphosphate 5'-triphosphate	C10H11N5O20P5	-7	Cytosol	C04494
glc-D[c]	D-Glucose	C6H12O6	0	Cytosol	C00031
glc-D[e]	D-Glucose	C6H12O6	0	Extracellular	C00031
gln-L[c]	L-Glutamine	C5H10N2O3	0	Cytosol	C00064
glntrna[c]	L-Glutaminyl-tRNA(Gln)	C5H9N2O2R	1	Cytosol	C02282
glu-D[c]	D-Glutamate	C5H8NO4	-1	Cytosol	C00217
glu-L[c]	L-Glutamate	C5H8NO4	-1	Cytosol	C00025
glu1sa[c]	L-Glutamate 1-semialdehyde	C5H9NO3	0	Cytosol	C03741
glu5p[c]	L-Glutamate 5-phosphate	C5H8NO7P	-2	Cytosol	C03287
glu5sa[c]	L-Glutamate 5-semialdehyde	C5H9NO3	0	Cytosol	C01165
glutrna[c]	L-Glutamyl-tRNA(Glu)	C5H7NO3R	0	Cytosol	C02987
glx[c]	Glyoxylate	C2H1O3	-1	Cytosol	C00048
gly[c]	Glycine	C2H5NO2	0	Cytosol	C00037
glyc-R[c]	(R)-Glycerate	C3H5O4	-1	Cytosol	C00258
glyc[c]	Glycerol	C3H8O3	0	Cytosol	C00116
glyc3p[c]	Glycerol 3-phosphate	C3H7O6P	-2	Cytosol	C00093
glyclt[c]	Glycolate	C2H3O3	-1	Cytosol	C00160
glycogen[c]	glycogen	C6H10O5	0	Cytosol	C00182
glytrna[c]	Glycyl-tRNA(Gly)	C2H4NOR	1	Cytosol	C02412
gmp[c]	GMP	C10H12N5O8P	-2	Cytosol	C00144
gsn[c]	Guanosine	C10H13N5O5	0	Cytosol	C00387
gtca1_45_ts[c]	glycerol teichoic acid n45 unlinked unsubstituted, T. saccharolyticum specific			Cytosol
gtca2_45_ts[c]	glycerol teichoic acid n45 unlinked D ala substituted, T. saccharolyticum specific			Cytosol
gtca3_45_ts[c]	glycerol teichoic acid n45 unlinked glucose substituted, T. saccharolyticum specific			Cytosol
gtp[c]	GTP	C10H12N5O14P3	-4	Cytosol	C00044
gtp[e]	GTP	C10H12N5O14P3	-4	Extracellular	C00044
gua[c]	Guanine	C5H5N5O	0	Cytosol	C00242
h[c]	H+	H	1	Cytosol	C00080
h[e]	H+	H	1	Extracellular	C00080
h2[c]	H2	H2	0	Cytosol	C00282
h2[e]	H2	H2	0	Extracellular	C00282
h2co3[c]	carbonic acid	H2CO3	0	Cytosol
h2mb4p[c]	1-hydroxy-2-methyl-2-(E)-butenyl 4-diphosphate	C5H9O8P2	-3	Cytosol	C11811
h2o[c]	H2O	H2O	0	Cytosol	C00001
h2o[e]	H2O	H2O	0	Extracellular	C00001
h2o2[c]	Hydrogen peroxide	H2O2	0	Cytosol	C00027
h2s[c]	Hydrogen sulfide	H2S	0	Cytosol	C00283
h2s[e]	Hydrogen sulfide	H2S	0	Extracellular	C00283
h4spt[c]	tetrahydrosarcinapterin	C35H48N7O19P1	-4	Cytosol
hco3[c]	Bicarbonate	CHO3	-1	Cytosol	C00288
hcys-L[c]	L-Homocysteine	C4H9NO2S	0	Cytosol	C00155
hdca[c]	Hexadecanoate (n-C16:0)	C16H31O2	-1	Cytosol	C00249
hdcea[c]	Hexadecenoate (n-C16:1)	C16H29O2	-1	Cytosol	C08362
hdcoa[c]	Hexadecenoyl-CoA (n-C16:1CoA)	C37H60N7O17P3S	-4	Cytosol	C05272
his-L[c]	L-Histidine	C6H9N3O2	0	Cytosol	C00135
hisp[c]	L-Histidinol phosphate	C6H11N3O4P	-1	Cytosol	C01100
histd[c]	L-Histidinol	C6H12N3O	1	Cytosol	C00860
histrna[c]	L-Histidyl-tRNA(His)	C6H8N3OR	1	Cytosol	C02988
hmbil[c]	Hydroxymethylbilane	C40H38N4O17	-8	Cytosol	C01024
hom-L[c]	L-Homoserine	C4H9NO3	0	Cytosol	C00263
hphaccoa[c]	4-Hydroxyphenylacetyl-CoA	C29H38N7O18P3S	-4	Cytosol	C05338
hpyr[c]	Hydroxypyruvate	C3H3O4	-1	Cytosol	C00168
hxan[c]	Hypoxanthine	C5H4N4O	0	Cytosol	C00262
iad[c]	Indole-3-acetamide	C10H10N2O	0	Cytosol	C02693
iasp[c]	Iminoaspartate	C4H3NO4	-2	Cytosol	C05840
ibcoa[c]	Isobutyryl-CoA	C25H38N7O17P3S	-4	Cytosol	C00630
icit[c]	Isocitrate	C6H5O7	-3	Cytosol	C00311
idp[c]	IDP	C10H11N4O11P2	-3	Cytosol	C00104
ile-L[c]	L-Isoleucine	C6H13NO2	0	Cytosol	C00407
iletrna[c]	L-Isoleucyl-tRNA(Ile)	C6H12NOR	1	Cytosol	C03127
imacp[c]	3-(Imidazol-4-yl)-2-oxopropyl phosphate	C6H7N2O5P	-2	Cytosol	C01267
imp[c]	IMP	C10H11N4O8P	-2	Cytosol	C00130
ind3ac[c]	Indole-3-acetate	C10H8NO2	-1	Cytosol	C00954
indaccoa[c]	S-2-(indol-3-yl)acetyl-CoA	C31H39N8O17P3S	-4	Cytosol
indole[c]	Indole	C8H7N	0	Cytosol	C00463
indpyr[c]	Indolepyruvate	C11H8NO3	-1	Cytosol	C00331
ins[c]	Inosine	C10H12N4O5	0	Cytosol	C00294
ipdp[c]	Isopentenyl diphosphate	C5H9O7P2	-3	Cytosol	C00129
itp[c]	ITP	C10H11N4O14P3	-4	Cytosol	C00081
ivcoa[c]	Isovaleryl-CoA	C26H40N7O17P3S	-4	Cytosol	C02939
k[c]	potassium	K	1	Cytosol	C00238
lac-L[c]	L-Lactate	C3H5O3	-1	Cytosol	C00186
lac-L[e]	L-Lactate	C3H5O3	-1	Extracellular	C00186
lcts[c]	Lactose	C12H22O11	0	Cytosol	C00243
leu-L[c]	L-Leucine	C6H13NO2	0	Cytosol	C00123
leutrna[c]	L-Leucyl-tRNA(Leu)	C6H12NOR	1	Cytosol	C02047
lipo1_24_ts[c]	lipoteichoic acid n24 linked glucose substituted, T. saccharolyticum specific			Cytosol
lipo2_24_ts[c]	lipoteichoic acid n24 linked N acetyl D glucosamine, T. saccharolyticum specific			Cytosol
lipo3_24_ts[c]	lipoteichoic acid n24 linked D alanine substituted, T. saccharolyticum specific			Cytosol
lipo4_24_ts[c]	lipoteichoic acid n24 linked unsubstituted, T. saccharolyticum specific			Cytosol
lys-L[c]	L-Lysine	C6H15N2O2	1	Cytosol	C00047
lystrna[c]	L-Lysine-tRNA (Lys)	C6H14N2OR	2	Cytosol	C01931
lysylpgly_ts[c]	lysylphophatidylglycerol, T. saccharolyticum specific			Cytosol
m12dg_ts[c]	monoglucosyl 1 2 diacylglycerol, T. saccharolyticum specific			Cytosol
mal-L[c]	L-Malate	C4H4O5	-2	Cytosol	C00149
malacp[c]	Malonyl-[acyl-carrier protein]	C14H22N2O10PRS	-2	Cytosol	C01209
malcoa[c]	Malonyl-CoA	C24H33N7O19P3S	-5	Cytosol	C00083
man6p[c]	D-Mannose 6-phosphate	C6H11O9P	-2	Cytosol	C00275
mercplac[c]	3-Mercaptolactate	C3H5O3S	-1	Cytosol	C05823
mercppyr[c]	Mercaptopyruvate	C3H3O3S	-1	Cytosol	C00957
met-L[c]	L-Methionine	C5H11NO2S	0	Cytosol	C00073
methf[c]	5,10-Methenyltetrahydrofolate	C20H20N7O6	-1	Cytosol	C00445
mettrna[c]	L-Methionyl-tRNA (Met)	C5H10NOSR	1	Cytosol	C02430
mg2[c]	magnesium	Mg	2	Cytosol	C00305
mg2[e]	magnesium	Mg	2	Extracellular	C00305
mh4spt[c]	N5-methyl-tetrahydrosarcinapterin	C36H50N7O19P1	-4	Cytosol
mlthf[c]	5,10-Methylenetetrahydrofolate	C20H21N7O6	-2	Cytosol	C00143
mmcoa-R[c]	(R)-Methylmalonyl-CoA	C25H35N7O19P3S	-5	Cytosol	C01213
mmcoa-S[c]	(S)-Methylmalonyl-CoA	C25H35N7O19P3S	-5	Cytosol	C00683
mthgxl[c]	Methylglyoxal	C3H4O2	0	Cytosol	C00546
n2[c]	nitrogen	N2	0	Cytosol	C00697
nac[c]	Nicotinate	C6H4NO2	-1	Cytosol	C00253
nad[c]	Nicotinamide adenine dinucleotide	C21H26N7O14P2	-1	Cytosol	C00003
nadh[c]	Nicotinamide adenine dinucleotide - reduced	C21H27N7O14P2	-2	Cytosol	C00004
nadp[c]	Nicotinamide adenine dinucleotide phosphate	C21H25N7O17P3	-3	Cytosol	C00006
nadph[c]	Nicotinamide adenine dinucleotide phosphate - reduced	C21H26N7O17P3	-4	Cytosol	C00005
ncam[c]	Nicotinamide	C6H6N2O	0	Cytosol	C00153
nh4[c]	Ammonium	H4N	1	Cytosol	C01342
nh4[e]	Ammonium	H4N	1	Extracellular	C01342
nicrnt[c]	Nicotinate D-ribonucleotide	C11H12NO9P	-2	Cytosol	C01185
nmn[c]	NMN	C11H14N2O8P	-1	Cytosol	C00455
no2[c]	Nitrite	NO2	-1	Cytosol	C00088
no3[c]	Nitrate	NO3	-1	Cytosol	C00244
o2[c]	O2	O2	0	Cytosol	C00007
o2s[c]	Superoxide anion	O2	-1	Cytosol	C00704
oaa[c]	Oxaloacetate	C4H2O5	-2	Cytosol	C00036
ocdca[c]	octadecanoate (n-C18:0)	C18H35O2	-1	Cytosol	C01530
ocdcaiso[c]	#REF!	C18H35O2	-1	Cytosol
ocdcea[c]	octadecenoate (n-C18:1)	C18H33O2	-1	Cytosol	C00712
odecoa[c]	Octadecenoyl-CoA (n-C18:1CoA)	C39H64N7O17P3S	-4	Cytosol	C00510
orn[c]	Ornithine	C5H13N2O2	1	Cytosol	C01602
orot[c]	Orotate	C5H3N2O4	-1	Cytosol	C00295
orot5p[c]	Orotidine 5'-phosphate	C10H10N2O11P	-3	Cytosol	C01103
pac[c]	Phenylacetic acid	C8H7O2	-1	Cytosol	C07086
pad[c]	2-Phenylacetamide	C8H9NO	0	Cytosol	C02505
pan4p[c]	Pantetheine 4'-phosphate	C11H21N2O7PS	-2	Cytosol	C01134
pant-R[c]	(R)-Pantoate	C6H11O4	-1	Cytosol	C00522
pap[c]	Adenosine 3',5'-bisphosphate	C10H11N5O10P2	-4	Cytosol	C00054
paps[c]	3'-Phosphoadenylyl sulfate	C10H11N5O13P2S	-4	Cytosol	C00053
pep[c]	Phosphoenolpyruvate	C3H2O6P	-3	Cytosol	C00074
peptido_ts[c]	Peptidoglycan subunit, T. saccharolyticum specific			Cytosol
pgly_ts[c]	phosphatidylglycerol, T. saccharolyticum specific			Cytosol
pglyp_ts[c]	Phosphatidylglycerophosphate, T. saccharolyticum specific			Cytosol
phaccoa[c]	Phenylacetyl-CoA	C29H38N7O17P3S	-4	Cytosol	C00582
phe-L[c]	L-Phenylalanine	C9H11NO2	0	Cytosol	C00079
phetrna[c]	L-Phenylalanyl-tRNA(Phe)	C9H10NOR	1	Cytosol	C03511
phom[c]	O-Phospho-L-homoserine	C4H8NO6P	-2	Cytosol	C01102
phpyr[c]	Phenylpyruvate	C9H7O3	-1	Cytosol	C00166
pi[c]	Phosphate	HO4P	-2	Cytosol	C00009
pi[e]	Phosphate	HO4P	-2	Extracellular	C00009
pmcoa[c]	Pimeloyl-CoA	C28H41N7O19P3S	-5	Cytosol	C01063
pmtcoa[c]	Palmitoyl-CoA (n-C16:0CoA)	C37H62N7O17P3S	-4	Cytosol	C00154
pnto-R[c]	(R)-Pantothenate	C9H16NO5	-1	Cytosol	C00864
ppa[c]	Propionate (n-C3:0)	C3H5O2	-1	Cytosol	C00163
ppap[c]	Propanoyl phosphate	C3H5O5P	-2	Cytosol	C02876
ppbng[c]	Porphobilinogen	C10H13N2O4	-1	Cytosol	C00931
ppcoa[c]	Propanoyl-CoA	C24H36N7O17P3S	-4	Cytosol	C00100
pphn[c]	Prephenate	C10H8O6	-2	Cytosol	C00254
ppi[c]	Diphosphate	HO7P2	-3	Cytosol	C00013
pppi[c]	Inorganic triphosphate	HO10P3	-4	Cytosol	C00536
pram[c]	5-Phospho-beta-D-ribosylamine	C5H11NO7P	-1	Cytosol	C03090
pran[c]	N-(5-Phospho-D-ribosyl)anthranilate	C12H13NO9P	-3	Cytosol	C04302
prbamp[c]	1-(5-Phosphoribosyl)-AMP	C15H19N5O14P2	-4	Cytosol	C02741
prbatp[c]	1-(5-Phosphoribosyl)-ATP	C15H19N5O20P4	-6	Cytosol	C02739
prfp[c]	1-(5-Phosphoribosyl)-5-[(5-phosphoribosylamino)methylideneamino]imidazole-4-carboxamide	C15H21N5O15P2	-4	Cytosol	C04896
prlp[c]	5-[(5-phospho-1-deoxyribulos-1-ylamino)methylideneamino]-1-(5-phosphoribosyl)imidazole-4-carboxamide	C15H21N5O15P2	-4	Cytosol	C04916
pro-L[c]	L-Proline	C5H9NO2	0	Cytosol	C00148
protrna[c]	L-Prolyl-tRNA(Pro)	C5H8NOR	1	Cytosol	C02702
prpp[c]	5-Phospho-alpha-D-ribose 1-diphosphate	C5H8O14P3	-5	Cytosol	C00119
ps_ts[c]	phosphatidylserine, T. saccharolyticum specific			Cytosol
psd5p[c]	Pseudouridine 5'-phosphate	C9H11N2O9P	-2	Cytosol	C01168
pser-L[c]	O-Phospho-L-serine	C3H6NO6P	-2	Cytosol	C01005
psetha_ts[c]	phosphatidylethanolamine, T. saccharolyticum specific			Cytosol
ptrc[c]	Putrescine	C4H14N2	2	Cytosol	C00134
ptrc[e]	Putrescine	C4H14N2	2	Extracellular	C00134
pyr[c]	Pyruvate	C3H3O3	-1	Cytosol	C00022
q8[c]	Ubiquinone-8	C49H74O4	0	Cytosol	C00399
q8h2[c]	Ubiquinol-8	C49H76O4	0	Cytosol	C00390
quln[c]	Quinolinate	C7H3NO4	-2	Cytosol	C03722
r1p[c]	alpha-D-Ribose 1-phosphate	C5H9O8P	-2	Cytosol	C00620
r5p[c]	alpha-D-Ribose 5-phosphate	C5H9O8P	-2	Cytosol	C00117
rdmbzi[c]	N1-(alpha-D-ribosyl)-5,6-dimethylbenzimidazole	C14H18N2O4	0	Cytosol	C05775
rib-D[c]	D-Ribose	C5H10O5	0	Cytosol	C00121
rib-D[e]	D-Ribose	C5H10O5	0	Extracellular	C00121
ribflv[c]	Riboflavin	C17H20N4O6	0	Cytosol	C00255
rnam[c]	N-Ribosylnicotinamide	C11H15N2O5	1	Cytosol	C03150
ru5p-D[c]	D-Ribulose 5-phosphate	C5H9O8P	-2	Cytosol	C00199
s[c]	Sulfur	S	0	Cytosol	C00087
s7p[c]	Sedoheptulose 7-phosphate	C7H13O10P	-2	Cytosol	C05382
sbt-D[c]	D-Sorbitol	C6H14O6	0	Cytosol	C00794
ser-L[c]	L-Serine	C3H7NO3	0	Cytosol	C00065
sertrna[c]	L-Seryl-tRNA(Ser)	C3H6NO2R	1	Cytosol	C02553
skm[c]	Shikimate	C7H9O5	-1	Cytosol	C00493
skm5p[c]	Shikimate 5-phosphate	C7H8O8P	-3	Cytosol	C03175
sl-L[c]	L-sulfolactate	C3H4O6S	-2	Cytosol	C11499
sl26da[c]	N-Succinyl-LL-2,6-diaminoheptanedioate	C11H16N2O7	-2	Cytosol	C04421
sl2a6o[c]	N-Succinyl-2-L-amino-6-oxoheptanedioate	C11H12NO8	-3	Cytosol	C04462
so3[c]	Sulfite	O3S	-2	Cytosol	C00094
so4[c]	Sulfate	O4S	-2	Cytosol	C00059
so4[e]	Sulfate	O4S	-2	Extracellular	C00059
spmd[c]	Spermidine	C7H22N3	3	Cytosol	C00315
spmd[e]	Spermidine	C7H22N3	3	Extracellular	C00315
stcoa[c]	Stearoyl-CoA (n-C18:0CoA)	C39H66N7O17P3S	-4	Cytosol	C00412
stcoaiso[c]	#REF!		0	Cytosol
succ[c]	Succinate	C4H4O4	-2	Cytosol	C00042
succoa[c]	Succinyl-CoA	C25H35N7O19P3S	-5	Cytosol	C00091
suchms[c]	O-Succinyl-L-homoserine	C8H12NO6	-1	Cytosol	C01118
t12dg_ts[c]	triglucosyl 1 2 diacylglycerol, T. saccharolyticum specific			Cytosol
tag6p-D[c]	D-Tagatose 6-phosphate	C6H11O9P	-2	Cytosol	C01097
tagdp-D[c]	D-Tagatose 1,6-biphosphate	C6H10O12P2	-4	Cytosol	C03785
tcam_ts[c]	minor teichoic acid acetylgalactosamine glucose phosphate n30, T. saccharolyticum specific			Cytosol
tdcoa[c]	Tetradecanoyl-CoA (n-C14:0CoA)	C35H58N7O17P3S	-4	Cytosol	C02593
tdecoa[c]	Tetradecenoyl-CoA (n-C14:1CoA)	C35H56N7O17P3S	-4	Cytosol	c06737
thdp[c]	2,3,4,5-Tetrahydrodipicolinate	C7H7NO4	-2	Cytosol	C03972
thf[c]	5,6,7,8-Tetrahydrofolate	C19H21N7O6	-2	Cytosol	C00101
thm[c]	Thiamin	C12H17N4OS	1	Cytosol	C00378
thmmp[c]	Thiamin monophosphate	C12H16N4O4PS	-1	Cytosol	C01081
thmpp[c]	Thiamine diphosphate	C12H16N4O7P2S	-2	Cytosol	C00068
thr-L[c]	L-Threonine	C4H9NO3	0	Cytosol	C00188
thrtrna[c]	L-Threonyl-tRNA(Thr)	C4H8NO2R	1	Cytosol	C02992
thym[c]	Thymine	C5H6N2O2	0	Cytosol	C00178
thymd[c]	Thymidine	C10H14N2O5	0	Cytosol	C00214
trdacoa[c]	#REF!		0	Cytosol
trdca[c]	#REF!		-1	Cytosol
trdox[c]	Oxidized thioredoxin	X	0	Cytosol	C00343
trdrd[c]	Reduced thioredoxin	XH2	0	Cytosol	C00342
trnaala[c]	tRNA(Ala)	R	0	Cytosol	C01635
trnaarg[c]	tRNA(Arg)	R	0	Cytosol	C01636
trnaasn[c]	tRNA(Asn)	C10H17O10PR2	0	Cytosol	C01637
trnaasp[c]	tRNA(Asp)	R	0	Cytosol	C01638
trnacys[c]	tRNA(Cys)	R	0	Cytosol	C01639
trnagln[c]	tRNA(Gln)	R	0	Cytosol	C01640
trnaglu[c]	tRNA (Glu)	R	0	Cytosol	C01641
trnagly[c]	tRNA(Gly)	R	0	Cytosol	C01642
trnahis[c]	tRNA(His)	R	0	Cytosol	C01643
trnaile[c]	tRNA(Ile)	R	0	Cytosol	C01644
trnaleu[c]	tRNA(Leu)	R	0	Cytosol	C01645
trnalys[c]	tRNA(Lys)	R	0	Cytosol	C01646
trnaphe[c]	tRNA(Phe)	R	0	Cytosol	C01648
trnapro[c]	tRNA(Pro)	R	0	Cytosol	C01649
trnaser[c]	tRNA(Ser)	R	0	Cytosol	C01650
trnathr[c]	tRNA(Thr)	R	0	Cytosol	C01651
trnatrp[c]	tRNA(Trp)	R	0	Cytosol	C01652
trnatyr[c]	tRNA(Tyr)	R	0	Cytosol	C00787
trnaval[c]	tRNA(Val)	R	0	Cytosol	C01653
trp-L[c]	L-Tryptophan	C11H12N2O2	0	Cytosol	C00078
trptrna[c]	L-Tryptophanyl-tRNA(Trp)	C11H11N2OR	1	Cytosol	C03512
ttdca[c]	tetradecanoate (n-C14:0)	C14H27O2	-1	Cytosol	C06424
ttdcea[c]	tetradecenoate (n-C14:1)	C14H25O2	-1	Cytosol	c08322
tyr-L[c]	L-Tyrosine	C9H11NO3	0	Cytosol	C00082
tyrtrna[c]	L-Tyrosyl-tRNA(Tyr)	C9H10NO2R	1	Cytosol	C02839
uaagmda[c]	Undecaprenyl-diphospho-N-acetylmuramoyl-(N-acetylglucosamine)-L-ala-D-glu-meso-2,6-diaminopimeloyl-D-ala-D-ala	C95H152N8O28P2	-4	Cytosol	C05898
uaccg[c]	UDP-N-acetyl-3-O-(1-carboxyvinyl)-D-glucosamine	C20H26N3O19P2	-3	Cytosol	C04631
uacgam[c]	UDP-N-acetyl-D-glucosamine	C17H25N3O17P2	-2	Cytosol	C00043
uacmam[c]	UDP-N-acetyl-D-mannosamine	C17H25N3O17P2	-2	Cytosol	C01170
uagmda[c]	Undecaprenyl-diphospho-N-acetylmuramoyl-L-alanyl-D-glutamyl-meso-2,6-diaminopimeloyl-D-alanyl-D-alanine	C87H139N7O23P2	-4	Cytosol	C05897
uama[c]	UDP-N-acetylmuramoyl-L-alanine	C23H33N4O20P2	-3	Cytosol	C01212
uamag[c]	UDP-N-acetylmuramoyl-L-alanyl-D-glutamate	C28H39N5O23P2	-4	Cytosol	C00692
uamr[c]	UDP-N-acetylmuramate	C20H28N3O19P2	-3	Cytosol	C01050
udcp[c]	Undecaprenol	C55H90O	0	Cytosol	C01968
udcpdp[c]	Undecaprenyl diphosphate	C55H89O7P2	-3	Cytosol	C04574
udcpp[c]	Undecaprenyl phosphate	C55H89O4P	-2	Cytosol	C00348
udp[c]	UDP	C9H11N2O12P2	-3	Cytosol	C00015
udpacgal[c]	UDP-N-acetyl-D-galactosamine	C17H25N3O17P2	-2	Cytosol	C00203
udpg[c]	UDPglucose	C15H22N2O17P2	-2	Cytosol	C00029
udpgal[c]	UDPgalactose	C15H22N2O17P2	-2	Cytosol	C00052
ugmd[c]	UDP-N-acetylmuramoyl-L-alanyl-D-gamma-glutamyl-meso-2,6-diaminopimelate	C35H51N7O26P2	-4	Cytosol	C04877
ugmda[c]	UDP-N-acetylmuramoyl-L-alanyl-D-glutamyl-meso-2,6-diaminopimeloyl-D-alanyl-D-alanine	C41H61N9O28P2	-4	Cytosol	C04882
ump[c]	UMP	C9H11N2O9P	-2	Cytosol	C00105
uppg3[c]	Uroporphyrinogen III	C40H36N4O16	-8	Cytosol	C01051
ura[c]	Uracil	C4H4N2O2	0	Cytosol	C00106
urea[c]	Urea	CH4N2O	0	Cytosol	C00086
uri[c]	Uridine	C9H12N2O6	0	Cytosol	C00299
utp[c]	UTP	C9H11N2O15P3	-4	Cytosol	C00075
val-L[c]	L-Valine	C5H11NO2	0	Cytosol	C00183
valtrna[c]	L-Valyl-tRNA(Val)	C5H10NOR	1	Cytosol	C02554
xan[c]	Xanthine	C5H4N4O2	0	Cytosol	C00385
xmp[c]	Xanthosine 5'-phosphate	C10H11N4O9P	-2	Cytosol	C00655
xtsn[c]	Xanthosine	C10H12N4O6	0	Cytosol	C01762
xu5p-D[c]	D-Xylulose 5-phosphate	C5H9O8P	-2	Cytosol	C00231
xyl-D[c]	D-Xylose	C5H10O5	0	Cytosol	C00181
xyl-D[e]	D-Xylose	C5H10O5	0	Extracellular	C00181
xylu-D[c]	D-Xylulose	C5H10O5	0	Cytosol	C00310

## Sheet: manual changes from cth model
REMOVED the following reactions because of lack of BLAST hit in T.sacch
Keep in TSacc?	R_ID	Name	Pathway	Reaction wil	Query Description	Subject Description	Cthe Query	Tsac Subject	Evalue	Notes
N	R_ASNS2	asparaginesynthetase	alanine and aspartate metabolism	[c] : asp_l + atp + nh4 --> amp + asn_l + h + ppi	Aspartate--ammonia ligase		Cthe0069	null		10000
N	R_CHTBNASE	beta-N-acetylhexosaminidase	Aminosugars Metabolism	[c] : ctobiose + h2o --> 2.0 acgam	glycoside hydrolase, family 3-like		Cthe0322	null		10000
N	R_DAPDH	diaminopimelatedehydrogenase	lysine biosynthesis	[c] : -2.0 h + nadph + nh4 + thdp --> 26dap_m + nadp	diaminopimelate dehydrogenase		Cthe0922	null		10000
N	R_HISDC	histidinedecarboxylase	Histidine Metabolism	[c] : h + his_l --> co2 + hista	Pyridoxal-dependent decarboxylase		Cthe3028	null		10000
N	R_MCITS	_2-methylcitratesynthase	Propanoate Metabolism	[c] : h2o + oaa + ppcoa --> 2mcit + coa + h	Citrate (Si)-synthase		Cthe3027	null		10000
N	R_MTAP	_5'-methylthioadenosinephosphorylase	arginine and proline	[c] : 5mta + pi --> 5mdr1p + ade	methylthioadenosine phosphorylase	purine or other phosphorylase family 1	Cthe0622	Contig9_or1113		0.002
N	R_MTRI	_5-methylthioribose-1-phosphateisomerase	arginine and proline	[c] : 5mdr1p <=> 5mdru1p	putative translation initiation factor, aIF-2BI family		Cthe0621	null		10000
N	R_NBAHH	Nalpha-(beta-alanyl)-L-histidinehydrolase	alanine and aspartate metabolism	[c] : carn + h2o <=> ala_b + his_l	aminoacyl-histidine dipeptidase		Cthe3149	null		10000
N	R_NNDMBRT	Nicotinate-nucleotidedimethylbenzimidazolephosphoribosyltransferase	Cofactor and Prosthetic Group Biosynthesis	[c] : dmbzid + nicrnt --> 5prdmbz + h + nac	Nicotinate-nucleotide--dimethylbenzimidazole phosphoribosyltransferase		Cthe1297	null		10000
N	R_OHPBAT	O-Phospho-4-hydroxy-L-threonine:2-oxoglutarateaminotransferase	Pyridoxine Metabolism	[c] : glu_l + ohpb <=> akg + phthr	phosphoserine aminotransferase		Cthe0295	null		10000
N	R_PSERT	phosphoserinetransaminase	glycine_serine_threonine metabolism	[c] : 3php + glu_l --> akg + pser_l	phosphoserine aminotransferase		Cthe0295	null		10000
N	R_TDPDRE	dTDP-4-dehydrorhamnose3,5-epimerase	Nucleotide Sugar Metabolism	[c] : dtdp4d6dg --> dtdp4d6dm	dTDP-4-dehydrorhamnose 3,5-epimerase		Cthe2560	null		10000
N	R_UDPGDr	UDPglucose6-dehydrogenase	sugar metabolism	[c] : h2o + -2.0 nad + udpg <=> h + nadh + udpglcur	UDP-glucose 6-dehydrogenase		Cthe1352	null		10000
N	R_UREA	urease	urea decomposition	[c] : -2.0 h + h2o + urea --> co2 + 2.0 nh4	urease, alpha subunit	amidohydrolase	Cthe1816	Contig19_or2832		0.005
ADDED the following reactions based on manual tweaking
Y	R_CS	citratesynthase	tca cycle	[c] : accoa + h2o + oaa --> cit + coa + h	Citrate (Si)-synthase	homocitrate synthase	Cthe3027	Contig0_or0029	manual	Best match to Re-citrate synthase from C.kluyveri. See Li F, Hagemeier CH, et al, J Bacteriol. 2007 Jun;189(11):4299-304.
Y	R_THDPS	tetrahydropicolinate succinylase	lysine biosynthesis	[c] : succoa + thdp + h2O --> coa + sl2a6o		Tetrahydrodipicolinate succinyltransferase domain protein		Contig12_or1516	manual	Best match to T.tencongensis gene shown to encode this reaction in KEGG.
Y	R_SDPTA	succinyldiaminopimelate transaminase	lysine biosynthesis	[c] : glu_l + sl2a6o --> akg + sl26da		aminotransferase class I and II		Contig0_or0082	manual	Best match to T.tencongensis gene shown to encode this reaction in KEGG.
Y	R_SDPDS	succinyl-diaminopimelate desuccinylase	lysine biosynthesis	[c] : sl26da + h2O --> 26dap_ll + succ		dipeptidase		Contig0_or0309	manual	Best match to T.tencongensis gene shown to encode this reaction in KEGG.
Y	R_DHFR	dihydrofolatereductase	folate synthesis	[c] : dhf + h + nadph <=> nadp + thf	dihydrofolate reductase region	3-oxoacyl-(acyl-carrier-protein) reductase	Cthe1226	Contig15_or1750	manual	Best match to T.thermophilus dihydropteridine reductase gene, shown to encode dihydrofolate reductase activity. See Wilquet,V., Van de Casteele,M., et al, J Bacteriol. 2004 Jan;186(2):351-5.
Y	R_DHNPA	dihydroneopterinaldolase	folate synthesis	[c] : dhnpt --> 2ahhmp + gcald + h	dihydroneopterin aldolase	queuosine biosynthesis protein QueD	Cthe2582	Contig7_or0964	manual	Best match to P.falciparum 6-pyruvoyl tetrahydropterin synthase gene which encodes alternative to dihydroneopterin aldolase. See Dittrich S, Mitchell SL et al Mol Microbiol. 2008 Feb;67(3):609-18. I still need to revise reaction to skip next step.
Y	R_FTHFCL	_5-formethyltetrahydrofolatecyclo-ligase	one carbon pool by folate	[c] : 5fthf + atp --> adp + methf + pi	5-formyltetrahydrofolate cyclo-ligase	glycine cleavage system T protein	Cthe1295	Contig19_or2546	manual	Alternate enzyme, with slightly different reaction. Best match to T.tencongensis gene shown to encode tetrahydrofolate aminomethyltransferase in KEGG.Still need to modify the reaction.
Y	R_GLGC	glucose-1-phosphateadenylyltransferase	glycogen metabolism	[c] : atp + g1p + h --> adpglc + ppi	glucose-1-phosphate adenylyltransferase	Nucleotidyl transferase	Cthe3166	Contig12_or1183	1e-25	Changed to Y
Y	R_PEPCK	Phosphoenolpyruvatecarboxykinase(GTP)	pyruvate metabolism	[c] : gtp + oaa --> co2 + gdp + pep	Phosphoenolpyruvate carboxykinase (GTP)	Phosphoenolpyruvate carboxykinase (ATP)	Cthe2874	Contig19_or2373	manual	Changed from GTP specific enzyme to ATP specific. Need to change this in the reaction.
Y	R_TMDS	thymidylatesynthase	pyrimidine metabolism	[c] : dump + mlthf --> dhf + dtmp	Thymidylate synthase	thymidylate synthase complementing protein ThyX	Cthe1227	Contig9_or1044	manual	This is the alternate thymidylate synthathase 2.1.1.148 thyx homologue, based on annotation, ORNL website pathway map, and it is the closest match to C.perfringens thyX (itself ID'd by similarity). Still need to change the reaction
Y	R_AHC	adenosylhomocysteinase	methionine biosynthesis	[c] : ahcys + h2o <=> adn + hcys_l	adenosylhomocysteinase	ketol-acid reductoisomerase	Cthe1200	Contig1_or0562	0.0009	Changed from M to Y
Y	R_AMAOTr	adenosylmethionine-8-amino-7-oxononanoatetransaminase	Pantothenate and CoA Biosynthesis	[c] : 8aonn + amet <=> amob + dann	adenosylmethionine-8-amino-7-oxononanoate aminotransferase	aminotransferase class-III	Cthe0025	Contig19_or2424	1e-45	Changed from M to Y
Y	R_AOXSr	_8-amino-7-oxononanoatesynthase	Cofactor and Prosthetic Group Biosynthesis	[c] : ala_l + h + pmcoa <=> 8aonn + co2 + coa	8-amino-7-oxononanoate synthase	Orn/Lys/Arg decarboxylase major region	Cthe0022	Contig7_or0637	0.0008	Changed from M to Y
Y	R_CDPGDH	CDP-glucose46dehydratase	Sugar Metabolism	[c] : cdpglu --> cdpddglu + h2o	CDP-glucose 4,6-dehydratase	NAD-dependent epimerase/dehydratase	Cthe2561	Contig19_or2876	1e-27	NOT IN RXN LIST. Changed from M to Y
Y	R_CHORM	chorismatemutase	aromatic amino acid synthesis	[c] : chor --> pphn	chorismate mutase	cytidylate kinase	Cthe0711	Contig15_or1875	1e-06	Changed from M to Y
Y	R_GLYAT	glycineC-acetyltransferase	Glycine and Serine Metabolism	[c] : accoa + gly <=> 2aobut + coa	8-amino-7-oxononanoate synthase	Orn/Lys/Arg decarboxylase major region	Cthe0022	Contig7_or0637	0.0008	Changed from M to Y
Y	R_MMCD	Methylmalonyl-CoAdecarboxylase	Valine, Leucine, and Isoleucine Metabolism	[c] : h + mmcoa_s --> co2 + ppcoa	biotin/lipoyl attachment	biotin/lipoyl attachment domain-containing protein	Cthe0700	Contig7_or0949	1e-31	Changed from M to Y
Y	R_OORr	_2-oxoglutaratesynthase(reversible)	tca cycle	[c] : akg + coa + -2.0 fdox <=> co2 + fdred + h + succoa	pyruvate flavodoxin/ferredoxin oxidoreductase-like	pyruvate flavodoxin/ferredoxin oxidoreductase domain protein	Cthe0866	Contig9_or1059	1e-128	Changed from M to Y
Y	R_PGLYCP	Phosphoglycolatephosphatase	Glyoxylate and Dicarboxylate Metabolism	[c] : 2pglyc + h2o --> glyclt + pi	HAD-superfamily hydrolase, subfamily IA, variant 1	HAD-superfamily hydrolase, subfamily IA, variant 3	Cthe0261	Contig7_or0703	8e-08	Changed from M to Y
new	R_HSK	homoserinekinase	Threonine and Lysine Metabolism	[c] : atp + hom_l --> adp + h + phom				Contig1_or0367		new
new	R_THRAr	ThreonineAldolase	Threonine and Lysine Metabolism	[c] : thr_l <=> acald + gly				Contig7_or0784		new
Added all of the following Ctherm reactions for which there is no gene association:
reaction ID	name	reversible	subsystem	EC numbers	equation	GPR	Tsacch hit	e value
R_UAGPT3	R_UDP_N_acetylglucosamine_N_acetylmuramyl__pentapeptide_pyrophosphoryl_undecaprenol_N_acetylglucosamine_transferase	FALSE	Aminosugar Metabolism	.	[c] : uacgam + uagmda --> h + uaagmda + udp	.
R_CHTBNASE	beta-N-acetylhexosaminidase	FALSE	Aminosugar Metabolism	3.2.1.52	[c] : ctobiose + h2o --> 2 acgam	Cthe_0787	Contig19_revised_geneor2222	0
R_ACNMSr	N-acetylneuraminate synthase(reversible)	TRUE	Aminosugar Metabolism	2.5.1.56	[c] : acnam + pi <==> acmana + pep + h2o	.
R_SUCOAS	succinyl-CoAsynthetase(ADP-forming)	TRUE	Citric Acid Cycle	6.2.1.5	[c] : atp + coa + succ <==> adp + pi + succoa	Cthe_1907	Contig12_revised_geneor1251	3e-44
R_ACCOAC	R_acetyl_CoA_carboxylase	FALSE	Fatty Acid Metabolism	6.4.1.2 6.3.4.14	[c] : accoa + atp + hco3 --> adp + h + malcoa + pi	Cthe_0699	Contig7_revised_geneor0947	0
R_AKP1	alkalinephosphatase(Dihydroneopterin)	FALSE	Folate Metabolism	3.1.3.1	[c] : ahdt + 3 h2o --> dhnpt + 2 h + 3 pi	Cthe_2965	Contig19_revised_geneor2761	4e-81
R_ADCL	_4-aminobenzoatesynthase	FALSE	Folate Metabolism	4.1.3.38	[c] : 4adcho --> 4abz + h + pyr	Cthe_0026	Contig19_revised_geneor2217	2e-75
R_ALATA_L	L-alaninetransaminase	TRUE	Glutamate Metabolism	2.6.1.2	[c] : akg + ala-l <==> glu-l + pyr	Cthe_0755	Contig15_revised_geneor1855	1e-147
R_SPTi	serine-pyruvateaminotransferase(irreversible),peroxisomal	TRUE	Glycine, Serine, and Threonine Metabolism	2.6.1.51	[c] : pyr + ser-l <==> ala-l + hpyr	Cthe_0265	Contig1_revised_geneor0364	2e-58
R_HSK	homoserinekinase	FALSE	Glycine, Serine, and Threonine Metabolism	2.7.1.39	[c] : atp + hom-l --> adp + h + phom	Cthe_0397	Contig1_revised_geneor0375	1e-144
R_PSP_L	phosphoserinephosphatase(L-serine)	FALSE	Glycine, Serine, and Threonine Metabolism	3.1.3.3	[c] : h2o + pser-l --> pi + ser-l	Cthe_0256	Contig0_revised_geneor0170	6e-24
R_PYK	pyruvatekinase	FALSE	Glycolysis/Gluconeogenesis	2.7.1.40	[c] : adp + h + pep --> atp + pyr	Cthe_1955	Contig19_revised_geneor2835	0
R_FRUK	fructose-1-phosphatekinase	FALSE	Glycolysis/Gluconeogenesis	2.7.1.56	[c] : atp + f1p --> adp + fdp + h	.
R_FDH2	formatedehydrogenase(quinone-8:2protons)	FALSE	Miscellaneous	1.2.2.1	for[c] + 3 h[c] + q8[c] --> co2[c] + 2 h[e] + q8h2[c]	Cthe_0199	Contig12_revised_geneor1228	3e-29
R_NO3R1	Nitratereductase(Ubiquinol-8)	FALSE	Miscellaneous	1.7.99.4	2 h[c] + no3[c] + q8h2[c] --> 2 h[e] + h2o[c] + no2[c] + q8[c]	Cthe_0200	Contig12_revised_geneor1227	1e-98
R_TALA	transaldolase	TRUE	Pentose Phosphate Pathway	2.2.1.2	[c] : g3p + s7p <==> e4p + f6p	Cthe_0217	Contig12_revised_geneor1389	0
R_GMPS	GMPsynthase	FALSE	Purine Metabolism	6.3.4.1	[c] : atp + nh4 + xmp --> amp + gmp + 2 h + ppi	Cthe_0375	Contig19_revised_geneor2792	0
R_ORPT	orotatephosphoribosyltransferase	TRUE	Pyrimidine Metabolism	2.4.2.10	[c] : orot5p + ppi <==> orot + prpp	Cthe_0951	Contig12_revised_geneor1698	1e-92
R_FDH	formatedehydrogenase	FALSE	Pyruvate Metabolism	1.2.1.2	[c] : for + nad --> co2 + nadh	Cthe_0341	Contig19_revised_geneor2329	0
R_FRTT	R_farnesyltranstransferase	FALSE	Sterol Metabolism	.	[c] : frdp + ipdp --> ggdp + ppi	.
R_GGTT	R_geranylgeranyltranstransferase	FALSE	Sterol Metabolism	.	[c] : ggdp + ipdp --> pendp + ppi	.
R_HEXTT	R_trans_hexaprenyltranstransferase	FALSE	Sterol Metabolism	.	[c] : hexdp + ipdp --> hepdp + ppi	.
R_PPTT	R_trans_pentaprenyltranstransferase	FALSE	Sterol Metabolism	.	[c] : ipdp + pendp --> hexdp + ppi	.
R_DMATT	dimethylallyltranstransferase	FALSE	Sterol Metabolism	2.5.1.10	[c] : dmpp + ipdp --> grdp + ppi	.
R_GRTT	geranyltranstransferase	FALSE	Sterol Metabolism	2.5.1.10	[c] : grdp + ipdp --> frdp + ppi	.
R_IPDDI	isopentenyl-diphosphateD-isomerase	TRUE	Sterol Metabolism	5.3.3.2	[c] : ipdp <==> dmpp	Cthe_1022	Contig12_revised_geneor1591	1e-102
R_LACZ	b-galactosidase	FALSE	Sugar Metabolism	3.2.1.108	[c] : h2o + lcts --> gal + glc-d	Cthe_0212	Contig20_revised_geneor2895	1e-141
R_OIVD1	R_2_oxoisovalerate_dehydrogenase__acylating_4_methyl_2_oxopentaoate_	TRUE	Valine, Leucine, and Isoleucine Metabolism	1.2.4.4	[c] : 4mop + coa + nad <==> co2 + ivcoa + nadh	Cthe_0547	Contig0_revised_geneor0088	6e-61
R_OIVD2	R_2_oxoisovalerate_dehydrogenase__acylating_3_methyl_2_oxobutanoate_	FALSE	Valine, Leucine, and Isoleucine Metabolism	1.2.4.4	[c] : 3mob + coa + nad --> co2 + ibcoa + nadh	Cthe_0547	Contig0_revised_geneor0088	6e-61
R_OIVD3	R_2_oxoisovalerate_dehydrogenase__acylating_3_methyl_2_oxopentanoate_	FALSE	Valine, Leucine, and Isoleucine Metabolism	1.2.4.4	[c] : 3mop + coa + nad --> 2mbcoa + co2 + nadh	Cthe_0547	Contig0_revised_geneor0088	6e-61
R_PDX5PS	Pyridoxine5'-phosphatesynthase	FALSE	Vitamins & Cofactors - B6 Metabolism	.	[c] : dxyl5p + nad + phthr --> co2 + h + 2 h2o + nadh + pdx5p + pi	.
R_NNAM	nicotinamidase	FALSE	Vitamins & Cofactors - NAD Metabolism	3.5.1.19	[c] : h2o + ncam --> nac + nh4	Cthe_1178	Contig12_revised_geneor1307	4e-33
R_PMDPHT	pyrimidinephosphatase	FALSE	Vitamins & Cofactors - Riboflavin Metabolism	3.1.3.-	[c] : 5aprbu + h2o --> 4r5au + pi	.
R_DB4PS	_3,4-Dihydroxy-2-butanone-4-phosphatesynthase	FALSE	Vitamins & Cofactors - Riboflavin Metabolism	.	[c] : ru5p-d --> db4p + for + h	.
R_G5SADr	L-glutamate5-semialdehydedehydratase,reversible	TRUE	Arginine and Proline Metabolism	.	[c] : glu5sa <==> 1pyr5c + h + h2o	spontaneous
R_H2CO3D2	carboxylicaciddissociation	TRUE	Miscellaneous	.	[c] : h + hco3 <==> h2co3	spontaneous
R_H2CO3D	carboxylicaciddissociation	TRUE	Miscellaneous	4.2.1.1	[c] : co2 + h2o <==> h2co3	spontaneous
R_OMCDC	_2-Oxo-4-methyl-3-carboxypentanoatedecarboxylation	FALSE	Valine, Leucine, and Isoleucine Metabolism	.	[c] : 3c4mop + h --> 4mop + co2	spontaneous
Y	R_ARGSL	argininosuccinatelyase	arginine and proline	[c] : argsuc <=> arg_l + fum	argininosuccinate lyase	argininosuccinate lyase	Cthe0178	Contig7_or0810	1e-160	changed from blank to Y
Y	R_TKT1	transketolase	Pentose Phosphate Pathway	[c] : r5p + xu5p_d <=> g3p + s7p	Transketolase, central region	Transketolase central region	Cthe2705	Contig0_or0261	1e-104	changed from blank to Y
Y	R_TKT2	transketolase	pentose phosphate pathway	[c] : e4p + xu5p_d <=> f6p + g3p	Transketolase, central region	Transketolase central region	Cthe2705	Contig0_or0261	1e-104	changed from blank to Y
	R_TALA	transaldolase	Pentose Phosphate Pathway	[c] : g3p + s7p <=> e4p + f6p						made reversible
	R_H2CO3D2	carboxylicaciddissociation	Miscellaneous	[c] : h + hco3 <=> h2co3						made reversible
	R_H2CO3D	carboxylicaciddissociation	Miscellaneous	[c] : co2 + h2o <=> h2co3						made reversible
Y	R_IGPDH	imidazoleglycerol-phosphatedehydratase	histidine metabolism	[c] : eig3p --> h2o + imacp	Imidazoleglycerol-phosphate dehydratase	Imidazoleglycerol-phosphate dehydratase	Cthe2884	Contig12_or1173	9e-71	changed from blank to Y
	R_ORPT	orotatephosphoribosyltransferase	Pyrimidine Metabolism	[c] : orot5p + ppi <=> orot + prpp						made reversible
REMOVED the following reactions for which no gene is named in C therm
reaction ID	name	reversible	subsystem	EC numbers	equation	GPR	Tsacch hit	e value
R_UAGPT3	R_UDP_N_acetylglucosamine_N_acetylmuramyl__pentapeptide_pyrophosphoryl_undecaprenol_N_acetylglucosamine_transferase	FALSE	Aminosugar Metabolism	.	[c] : uacgam + uagmda --> h + uaagmda + udp	.
R_ACNMSr	N-acetylneuraminate synthase(reversible)	TRUE	Aminosugar Metabolism	2.5.1.56	[c] : acnam + pi <==> acmana + pep + h2o	.
R_FRUK	fructose-1-phosphatekinase	FALSE	Glycolysis/Gluconeogenesis	2.7.1.56	[c] : atp + f1p --> adp + fdp + h	.
R_FRTT	R_farnesyltranstransferase	FALSE	Sterol Metabolism	.	[c] : frdp + ipdp --> ggdp + ppi	.
R_GGTT	R_geranylgeranyltranstransferase	FALSE	Sterol Metabolism	.	[c] : ggdp + ipdp --> pendp + ppi	.
R_HEXTT	R_trans_hexaprenyltranstransferase	FALSE	Sterol Metabolism	.	[c] : hexdp + ipdp --> hepdp + ppi	.
R_PPTT	R_trans_pentaprenyltranstransferase	FALSE	Sterol Metabolism	.	[c] : ipdp + pendp --> hexdp + ppi	.
R_DMATT	dimethylallyltranstransferase	FALSE	Sterol Metabolism	2.5.1.10	[c] : dmpp + ipdp --> grdp + ppi	.
R_GRTT	geranyltranstransferase	FALSE	Sterol Metabolism	2.5.1.10	[c] : grdp + ipdp --> frdp + ppi	.
R_PDX5PS	Pyridoxine5'-phosphatesynthase	FALSE	Vitamins & Cofactors - B6 Metabolism	.	[c] : dxyl5p + nad + phthr --> co2 + h + 2 h2o + nadh + pdx5p + pi	.
R_PMDPHT	pyrimidinephosphatase	FALSE	Vitamins & Cofactors - Riboflavin Metabolism	3.1.3.-	[c] : 5aprbu + h2o --> 4r5au + pi	.
R_DB4PS	_3,4-Dihydroxy-2-butanone-4-phosphatesynthase	FALSE	Vitamins & Cofactors - Riboflavin Metabolism	.	[c] : ru5p-d --> db4p + for + h	.
1-5-1: ADDED the following reactions which do not occur in Ctherm but do occur in Tsac
Alternate Carbon Metabolism	5.3.1.5	R_XYLI1	xyloseisomerase	TRUE	[c] : xyl_d <=> xylu_d
Alternate Carbon Metabolism	5.3.1.5	R_XYLI2i	xyloseisomerase	FALSE	[c] : fru --> glc_d
Pentose and Glucuronate Interconversions	2.7.1.17	R_XYLK	xylulokinase	FALSE	[c] : atp + xylu_d --> adp + h + xu5p_d
PPP 1	.	R_G6PDH1	glucose-6-phosphatedehydrogenase	FALSE	[c] : g6p + nad --> 6pgl + h + nadh
Pentose Phosphate Pathway	1.1.1.49	R_G6PDH2	glucose6-phosphatedehydrogenase	FALSE	[c] : g6p + nadp --> 6pgl + h + nadph
Pentose Phosphate Pathway	3.1.1.31	R_PGL	_6-phosphogluconolactonase	FALSE	[c] : 6pgl + h2o --> 6pgc + h
Pentose Phosphate Pathway	1.1.1.44	R_GND	phosphogluconatedehydrogenase	FALSE	[c] : 6pgc + nadp --> co2 + nadph + ru5p_d
#Reactions added using semi-automated gapfill process:
R_CLPNS2_CT	R_cardiolipin_synthase	FALSE	one carbon pool by folate	6.3.4.3	[c] : 2 pgly_ct --> cdlp_ct + glyc
R_G3PCT	R_glycerol_3_phosphate_cytidylyltransferase	FALSE	Methanogenesis	.	[c] : ctp + glyc3p + h --> cdpglyc + ppi
R_LIPO1S24_CT	R_lipoteichoic_acid_synthesis__n24___linked__glucose_substituted	FALSE	cysteine biosynthesis	.	[c] : 24 cdpglyc + d12dg_ct + 24 udpg --> 24 cmp + 48 h + lipo1_24_ct + 24 udp
R_LIPO2S24_CT	R_lipoteichoic_acid_synthesis__n24___linked__N_acetylglucosamine_substituted	FALSE	Purine Catabolism	.	[c] : 24 cdpglyc + d12dg_ct + 24 uacgam --> 24 cmp + 48 h + lipo2_24_ct + 24 udp
R_LIPO4S24_CT	R_lipoteichoic_acid_synthesis__n24___linked__unsubstituted	FALSE	nad and nadp biosynthesis	.	[c] : 24 cdpglyc + d12dg_ct --> cmp + h + lipo4_24_ct
R_PPTGS_CT	R_Peptidoglycan_subunit_synthesis	FALSE	Heme Biosynthesis	4.2.1.24	[c] : uaagmda --> h + peptido_ct + udcpdp
R_QULNS	Quinolinate synthase	FALSE	Cofactor and Prosthetic Group Biosynthesis	.	[c] : dhap + iasp --> h + 2 h2o + pi + quln
R_TECA1S45	R_glycerol_teichoic_acid__n45___unlinked__unsubstituted	FALSE	coenzyme a biosynthesis	.	[c] : 45 cdpglyc + uacgam + uacmam --> cmp + gtca1_45_ct + h + udp + ump
R_TECA3S45	R_glycerol_teichoic_acid__n45___unlinked__glucose_substituted	FALSE	Transport, Extracellular	.	[c] : 45 cdpglyc + h2o + uacgam + uacmam + 45 udpg --> cmp + gtca3_45_ct + h + udp + ump
R_UAGPT3	R_UDP_N_acetylglucosamine_N_acetylmuramyl__pentapeptide_pyrophosphoryl_undecaprenol_N_acetylglucosamine_transferase	FALSE	one carbon pool by folate	.	[c] : uacgam + uagmda --> h + uaagmda + udp
R_TECA4S_CT	R_minor_teichoic_acid_synthesis__n30_	FALSE	Cell Envelope Biosynthesis	.	[c] : 30 h2o + 30 udpacgal + 30 udpg --> 60 h + tcam_ct + 30 udp + 30 ump
R_UGT2_CT	R_UDP_glucosyltransferase__triglucosyl_	FALSE	Cell Envelope Biosynthesis	.	[c] : 12dgr_ct + 3 udpg --> 3 h + t12dg_ct + 3 udp
R_PSDC_CT	R_phosphatidylserine_decarboxylase	FALSE	Cell Envelope Biosynthesis	4.1.1.65	[c] : ps_ct --> co2 + psetha_ct
R_LYSLG_CT	R_lysylphosphatidylglycerol_synthesis	FALSE	Cell Envelope Biosynthesis	.	[c] : atp + lys-L + pgly_ct --> amp + h + lysylpgly_ct + ppi
R_PGPPH_CT	R_Phosphatidylglycerophosphate_phosphohydrolase	FALSE	Cell Envelope Biosynthesis	3.1.3.27	[c] : h2o + pglyp_ct --> pgly_ct + pi
R_UGT1_CT	R_UDP_glucosyltransferase__monoglucosyl_	FALSE	Cell Envelope Biosynthesis	.	[c] : 12dgr_ct + udpg --> h + m12dg_ct + udp
R_LIPO3S24_CT	R_lipoteichoic_acid_synthesis__n24___unliked__D_alanine_substituted	FALSE	Cell Envelope Biosynthesis	.	[c] : 24 ala-D + 24 atp + 24 cdpglyc + d12dg_ct + 24 h2o --> 24 amp + 24 cmp + 48 h + lipo3_24_ct + 24 ppi
R_TECA2S45	R_glycerol_teichoic_acid__n45___unlinked__D_ala_substituted	FALSE	Cell Envelope Biosynthesis	.	[c] : 45 ala-D + 45 atp + 45 cdpglyc + 45 h2o + uacgam + uacmam --> amp + cmp + gtca2_45_ct + h + ppi + udp + ump
R_PHCYT_CT	R_phosphatidate_cytidylyltransferase	FALSE	Cell Envelope Biosynthesis	2.7.7.41	[c] : 12dag3p_ct + ctp + h --> cdpdag_ct + ppi
R_DAGK_CT	R_diacylglycerol_kinase	FALSE	Cell Envelope Biosynthesis	2.7.1.107	[c] : 12dgr_ct + atp --> 12dag3p_ct + adp + h
R_CDGPT_CT	R_CDPdiacylglycerolsn_glycerol_3_phosphate_3_phosphatidyltransferase	FALSE	Cell Envelope Biosynthesis	2.7.8.5	[c] : cdpdag_ct + glyc3p --> cmp + h + pglyp_ct
R_UGT_CT	R_UDP_glucosyltransferase__diglucosyl_	FALSE	Cell Envelope Biosynthesis	.	[c] : 12dgr_ct + 2 udpg --> d12dg_ct + 2 h + 2 udp
R_PAP_CT	R_phosphatidic_acid_phosphatase	FALSE	Cell Envelope Biosynthesis	3.1.3.4	[c] : 12dag3p_ct + h2o --> 12dgr_ct + pi
R_UAG4E	R_UDP_N_acetylglucosamine_4_epimerase	TRUE	Aminosugar Metabolism	5.1.3.7	[c] : uacgam <==> udpacgal
R_CDPDSP_CT	R_CDPdiacylglycerol_serine_O_phosphatidyltransferase	FALSE	Cell Envelope Biosynthesis	2.7.8.8	[c] : cdpdag_ct + ser-L --> cmp + h + ps_ct
R_KAS100iso	R_b_ketoacyl_synthetase__branched(iso)_C100	FALSE	Fatty Acid Metabolism	2.3.1.41	[c] : 8 h + ibcoa + 3 malcoa + 6 nadph --> 3 co2 + 4 coa + dca + 2 h2o + 6 nadp
R_KAS130iso	R_b_ketoacyl_synthetase__branched(iso)_C130	FALSE	Fatty Acid Metabolism	2.3.1.41	[c] : 11 h + ivcoa + 4 malcoa + 8 nadph --> 4 co2 + 5 coa + trdca + 3 h2o + 8 nadp
R_KAS141	R_b_ketoacyl_synthetase__n_C141_	FALSE	Fatty Acid Metabolism	2.3.1.41	[c] : accoa + 16 h + 6 malcoa + 11 nadph --> 6 co2 + 7 coa + 5 h2o + 11 nadp + ttdcea
R_KAS180iso	R_b_ketoacyl_synthetase__Iso_C180_	FALSE	Fatty Acid Metabolism	2.3.1.41	[c] : 20 h + ibcoa + 7 malcoa + 14 nadph --> 7 co2 + 8 coa + ocdcaiso + 6 h2o + 14 nadp
R_FACOAL130	R_fatty_acid__CoA_ligase__Iso_C130_	TRUE	Fatty Acid Metabolism	6.2.1.3	[c] : atp + coa + trdca <==> amp + trdacoa + ppi
R_FACOAL141	R_fatty_acid__CoA_ligase__tetradecenoate_	TRUE	Fatty Acid Metabolism	6.2.1.3	[c] : atp + coa + ttdcea <==> amp + ppi + tdecoa
R_FACOAL100	R_fatty_acid__CoA_ligase__Iso_C100_	TRUE	Fatty Acid Metabolism	6.2.1.3	[c] : atp + coa + dca <==> amp + dcacoa + ppi
R_FACOAL180	R_fatty_acid__CoA_ligase__octadecanoate_	TRUE	Fatty Acid Metabolism	6.2.1.3	[c] : atp + coa + ocdca <==> amp + ppi + stcoa
R_FACOAL180_ISO_	R_fatty_acid__CoA_ligase__Iso_C180_	TRUE	Fatty Acid Metabolism	6.2.1.3	[c] : atp + coa + ocdcaiso <==> amp + ppi + stcoaiso
R_G3POA_CT	R_glycerol_3_phosphate_O_acyltransferase	FALSE	Cell Envelope Biosynthesis	.	[c] : glyc3p + 0.051 dcacoa + 0.022 trdacoa + 0.023 fa1coa + 0.0092 tdcoa + 0.022 tdecoa + 0.323 fa6coa + 0.2293 pmtcoa + 0.1334 fa12coa + 0.1255 hdcoa + 0.0479 stcoaiso + 0.0137 stcoa --> 1ag3p_ct + coa

## Sheet: Flux distributions
Reaction	Equation	Wild type - minimum ethanol	Wild type - maximum ethanol
2HBO	nad[c] + 2hb[c] <=> nadh[c] + h[c] + 2obut[c]	0	0
ACALD	nad[c] + coa[c] + acald[c] <=> nadh[c] + h[c] + accoa[c]	-53.0037	-173.583
ACBIPGT	h[c] + gtp[c] + adocbip[c] -> agdpcbi[c] + ppi[c]	0	0
ACCOAC	accoa[c] + atp[c] + hco3[c] -> h[c] + adp[c] + pi[c] + malcoa[c]	2.41855	2.41855
ACGK	atp[c] + acglu[c] -> adp[c] + acg5p[c]	0.318996	0.318996
ACGS	accoa[c] + glu-L[c] -> h[c] + coa[c] + acglu[c]	0	0
ACHBS	h[c] + 2obut[c] + pyr[c] -> 2ahbut[c] + co2[c]	0.671773	0.671773
ACKr	atp[c] + ac[c] <=> adp[c] + actp[c]	-61.8575	-61.8575
ACLS	h[c] + 2 pyr[c] -> co2[c] + alac-S[c]	1.33363	1.33363
ACNAM9PL	pep[c] + acmanap[c] + h2o[c] -> pi[c] + acnamp[c]	0	0
ACODA	h2o[c] + acorn[c] -> ac[c] + orn[c]	0	0
ACONT	cit[c] <=> icit[c]	1.34418	1.34418
ACOTA	acorn[c] + akg[c] <=> glu-L[c] + acg5sa[c]	-0.318996	-0.318996
ACS	coa[c] + atp[c] + ac[c] -> accoa[c] + ppi[c] + amp[c]	0	0
ACS2	coa[c] + atp[c] + ppa[c] -> ppi[c] + amp[c] + ppcoa[c]	0	0
ACt6	h[e] + ac[e] <=> h[c] + ac[c]	-61.9431	-61.9431
ADCL	4adcho[c] -> h[c] + pyr[c] + 4abz[c]	0	0
ADH1	nadh[c] + h[c] + acald[c] <=> nad[c] + etoh[c]	54.7024	201.235
ADH2	h[c] + acald[c] + nadph[c] <=> etoh[c] + nadp[c]	0	-25.9539
ADK1	atp[c] + amp[c] <=> 2 adp[c]	3.81402	3.81402
ADKd	damp[c] + datp[c] <=> 2 dadp[c]	0	0
ADMDCr	h[c] + amet[c] <=> co2[c] + ametam[c]	0	0
ADOCBIK	atp[c] + adocbi[c] -> h[c] + adocbip[c] + adp[c]	0	0
ADOCBLS	agdpcbi[c] + rdmbzi[c] -> h[c] + gmp[c] + adocbl[c]	0	0
ADPRDP	h2o[c] + adprib[c] -> 2 h[c] + amp[c] + r5p[c]	0	0
ADPT	ade[c] + prpp[c] -> ppi[c] + amp[c]	0	0
ADSK	atp[c] + aps[c] -> h[c] + adp[c] + paps[c]	0	0
ADSL1r	dcamp[c] <=> amp[c] + fum[c]	0.481223	0.481223
ADSL2r	25aics[c] <=> fum[c] + aicar[c]	0.517134	0.517134
ADSS	gtp[c] + asp-L[c] + imp[c] -> 2 h[c] + pi[c] + dcamp[c] + gdp[c]	0.481223	0.481223
AGDC_r	h2o[c] + acgam6p[c] <=> ac[c] + gam6p[c]	0	0
AGMT	h2o[c] + agm[c] -> urea[c] + ptrc[c]	0	0
AGPATr_CT	0.022 tdecoa[c] + 0.0479 stcoaiso[c] + 0.0092 tdcoa[c] + 0.022 trdacoa[c] + 1ag3p_ts[c] + 0.2293 pmtcoa[c] + 0.323 fa6coa[c] + 0.1334 fa12coa[c] + 0.0137 stcoa[c] + 0.051 dcacoa[c] + 0.1255 hdcoa[c] + 0.023 fa1coa[c] -> coa[c] + 12dag3p_ts[c]	0.194727	0.194727
AGPR	pi[c] + acg5sa[c] + nadp[c] <=> h[c] + acg5p[c] + nadph[c]	-0.318996	-0.318996
AHC	h2o[c] + ahcys[c] <=> hcys-L[c] + adn[c]	0	0
AHSERL	ch4s[c] + achms[c] -> h[c] + ac[c] + met-L[c]	0	0
AHSERL2	achms[c] + h2s[c] -> h[c] + ac[c] + hcys-L[c]	0	0
AICART	aicar[c] + 10fthf[c] <=> fprica[c] + thf[c]	0.621514	0.621514
AIRCr	co2[c] + air[c] <=> h[c] + 5aizc[c]	0.517134	0.517134
AKP1	3 h2o[c] + ahdt[c] -> 2 h[c] + 3 pi[c] + dhnpt[c]	0	0
ALAALAr	atp[c] + 2 ala-D[c] <=> h[c] + adp[c] + pi[c] + alaala[c]	0.183901	0.183901
ALAR	ala-L[c] <=> ala-D[c]	0.637055	0.637055
ALATA_L	akg[c] + ala-L[c] <=> glu-L[c] + pyr[c]	-1.28695	-1.28695
ALATRS	atp[c] + ala-L[c] + trnaala[c] -> ppi[c] + amp[c] + alatrna[c]	0	0
ALDD2x	nad[c] + acald[c] + h2o[c] -> nadh[c] + 2 h[c] + ac[c]	0	0
AMAA	h2o[c] + acmama[c] -> ala-L[c] + acmam[c]	0	0
AMAOTr	amet[c] + 8aonn[c] <=> amob[c] + dann[c]	0	0
AMID	h2o[c] + 4gudbd[c] -> 4gudbutn[c] + nh4[c]	0	0
AMID2	h2o[c] + pad[c] -> nh4[c] + pac[c]	0	0
AMID3	h2o[c] + iad[c] -> nh4[c] + ind3ac[c]	0	0
AMID4	h2o[c] + ad[c] -> ac[c] + nh4[c]	0	0
ANPRT	prpp[c] + anth[c] -> ppi[c] + pran[c]	0.0647384	0.0647384
ANS	chor[c] + gln-L[c] -> h[c] + glu-L[c] + pyr[c] + anth[c]	0.0647384	0.0647384
AOXSr	h[c] + ala-L[c] + pmcoa[c] <=> coa[c] + co2[c] + 8aonn[c]	0	0
APRAUR	h[c] + nadph[c] + 5apru[c] -> nadp[c] + 5aprbu[c]	0	0
ARBabc	atp[c] + h2o[c] + arab-L[e] -> h[c] + adp[c] + pi[c] + arab-L[c]	0	0
ARGDC	h[c] + arg-L[c] -> co2[c] + agm[c]	0	0
ARGSL	argsuc[c] <=> fum[c] + arg-L[c]	0.318996	0.318996
ARGSSr	atp[c] + asp-L[c] + citr-L[c] <=> h[c] + ppi[c] + amp[c] + argsuc[c]	0.318996	0.318996
ARGTRS	atp[c] + arg-L[c] + trnaarg[c] -> ppi[c] + amp[c] + argtrna[c]	0	0
ASAD	pi[c] + nadp[c] + aspsa[c] <=> h[c] + nadph[c] + 4pasp[c]	-3.70151	-3.70151
ASNS1	atp[c] + h2o[c] + asp-L[c] + gln-L[c] -> h[c] + ppi[c] + glu-L[c] + amp[c] + asn-L[c]	0.394048	0.394048
ASNTRS	atp[c] + asn-L[c] + trnaasn[c] -> ppi[c] + amp[c] + asntrna[c]	0	0
ASP1DC	h[c] + asp-L[c] -> co2[c] + ala_b[c]	0	0
ASPCT	asp-L[c] + cbp[c] -> h[c] + pi[c] + cbasp[c]	1.02397	1.02397
ASPKi	atp[c] + asp-L[c] -> adp[c] + 4pasp[c]	3.70151	3.70151
ASPO5	fum[c] + asp-L[c] -> h[c] + iasp[c] + succ[c]	0.150695	0.150695
ASPTA	akg[c] + asp-L[c] <=> glu-L[c] + oaa[c]	-7.00353	-7.00353
ASPTRS	atp[c] + asp-L[c] + trnaasp[c] -> ppi[c] + amp[c] + asptrna[c]	0	0
ATPPRT	atp[c] + prpp[c] -> ppi[c] + prbatp[c]	0.10438	0.10438
ATPS4r	adp[c] + pi[c] + 4 h[e] <=> 3 h[c] + atp[c] + h2o[c]	-3.54893	-3.54893
BACCL	h[c] + atp[c] + btn[c] -> ppi[c] + btamp[c]	0	0
biomass_target	0.0162 nad[c] + 0.0674 gtp[c] + 0.0009 ppi[c] + 150 atp[c] + 0.30817 glu-L[c] + 0.0047 amp[c] + 0.0002 nadph[c] + 0.0009 nadp[c] + 0.017367 datp[c] + 0.0005 gmp[c] + 0.23028 asp-L[c] + 0.0002 gdp[c] + 0.10153 met-L[c] + 0.25798 ala-L[c] + 0.10386 gln-L[c] + 0.1766 arg-L[c] + 0.21815 asn-L[c] + 0.001 cmp[c] + 0.24444 ser-L[c] + 0.017672 pgly_ts[c] + 0.00045814 cdlp_ts[c] + 0.0394 ctp[c] + 0.0415 u…	1.80632	1.80632
BTS4	amet[c] + s[c] + dtbt[c] <=> h[c] + met-L[c] + btn[c] + dad_5[c]	0	0
CBIAT	h[c] + atp[c] + cbi[c] <=> adocbi[c] + pppi[c]	0	0
CBPS	2 atp[c] + hco3[c] + h2o[c] + gln-L[c] -> 2 h[c] + 2 adp[c] + pi[c] + glu-L[c] + cbp[c]	1.34297	1.34297
CDGPT_CT	cdpdag_ts[c] + glyc3p[c] -> h[c] + pglyp_ts[c] + cmp[c]	0.0375043	0.0375043
CDPDSP_CT	cdpdag_ts[c] + ser-L[c] -> h[c] + cmp[c] + ps_ts[c]	0.101557	0.101557
CDPMEK	atp[c] + 4c2me[c] -> h[c] + adp[c] + 2p4c2me[c]	0	0
CHORM	chor[c] -> pphn[c]	0.618338	0.618338
CHORS	3psme[c] -> pi[c] + chor[c]	0.683077	0.683077
CHTBNASE	h2o[c] + ctobiose[c] -> 2 acgam[c]	0	0
CHTNASE	2 h2o[c] + chtn[c] -> 3 acgam[c]	0	0
CHTNASE1	h2o[c] + 2 chtn[c] -> ctobiose[c]	0	0
CLPNS2_CT	2 pgly_ts[c] -> cdlp_ts[c] + glyc[c]	0.000827546	0.000827546
CMPSAS	ctp[c] + acnam[c] -> ppi[c] + cmpacna[c]	0	0
CO2t	co2[e] <=> co2[c]	-115.582	-236.161
CODH2	h2o[c] + co[c] + fdox[c] -> 2 h[c] + co2[c] + fdred[c]	0	0
CODHr	accoa[c] + h2o[c] + fdox[c] + h4spt[c] <=> 2 h[c] + coa[c] + co2[c] + fdred[c] + mh4spt[c]	0	0
CS	accoa[c] + h2o[c] + oaa[c] -> h[c] + coa[c] + cit[c]	1.34418	1.34418
CTPS1	atp[c] + nh4[c] + utp[c] -> 2 h[c] + adp[c] + pi[c] + ctp[c]	0.752712	0.752712
Cut1	atp[c] + h2o[c] + cu2[c] -> h[c] + adp[c] + pi[c] + cu2[e]	0	0
CYSS	h2s[c] + acser[c] -> h[c] + ac[c] + cys-L[c]	0.0856013	0.0856013
CYSTGL	h2o[c] + cyst-L[c] -> 2obut[c] + nh4[c] + cys-L[c]	0	0
CYSTRS	atp[c] + cys-L[c] + trnacys[c] -> ppi[c] + amp[c] + cystrna[c]	0	0
CYTD	h[c] + h2o[c] + cytd[c] -> nh4[c] + uri[c]	0	0
CYTDK1	atp[c] + cytd[c] -> h[c] + adp[c] + cmp[c]	0	0
CYTDK2	gtp[c] + cytd[c] -> h[c] + gdp[c] + cmp[c]	0	0
CYTK1	atp[c] + cmp[c] <=> adp[c] + cdp[c]	0.288866	0.288866
CYTK10	cmp[c] + dgtp[c] <=> cdp[c] + dgdp[c]	0	0
CYTK11	dgtp[c] + dcmp[c] <=> dgdp[c] + dcdp[c]	0	0
CYTK12	dcmp[c] + dctp[c] <=> 2 dcdp[c]	0	0
CYTK13	datp[c] + dcmp[c] <=> dadp[c] + dcdp[c]	0	0
CYTK14	utp[c] + dcmp[c] <=> dcdp[c] + udp[c]	0	0
CYTK2	atp[c] + dcmp[c] <=> adp[c] + dcdp[c]	0.0172805	0.0172805
CYTK3	gtp[c] + cmp[c] <=> gdp[c] + cdp[c]	0	0
CYTK4	gtp[c] + dcmp[c] <=> gdp[c] + dcdp[c]	0	0
CYTK5	ctp[c] + dcmp[c] <=> cdp[c] + dcdp[c]	0	0
CYTK6	cmp[c] + ctp[c] <=> 2 cdp[c]	0	0
CYTK7	cmp[c] + utp[c] <=> cdp[c] + udp[c]	0	0
CYTK8	datp[c] + cmp[c] <=> dadp[c] + cdp[c]	0	0
CYTK9	cmp[c] + dctp[c] <=> cdp[c] + dcdp[c]	0	0
DAGK_CT	atp[c] + 12dgr_ts[c] -> h[c] + adp[c] + 12dag3p_ts[c]	0	0
DAPDC	h[c] + 26dap_m[c] -> co2[c] + lys-L[c]	0.595334	0.595334
DAPE	26dap-LL[c] <=> 26dap_m[c]	0.779235	0.779235
DBTSr	atp[c] + co2[c] + dann[c] <=> 3 h[c] + adp[c] + pi[c] + dtbt[c]	0	0
DCMPDA	h[c] + h2o[c] + dcmp[c] <=> nh4[c] + dump[c]	-0.0172805	-0.0172805
DCTPD2	h[c] + h2o[c] + ctp[c] -> nh4[c] + utp[c]	0	0
DDPA	pep[c] + h2o[c] + e4p[c] -> pi[c] + 2dda7p[c]	0.683077	0.683077
DDPGA	4h2oglt[c] <=> pyr[c] + glx[c]	0	0
DGK1	atp[c] + dgmp[c] <=> adp[c] + dgdp[c]	0	0
DHAD1	23dhmb[c] -> h2o[c] + 3mob[c]	1.33363	1.33363
DHAD2	23dhmp[c] -> h2o[c] + 3mop[c]	0.671773	0.671773
DHDPRy	h[c] + nadph[c] + 23dhdp[c] -> nadp[c] + thdp[c]	0.779235	0.779235
DHDPS	pyr[c] + aspsa[c] -> h[c] + 2 h2o[c] + 23dhdp[c]	0.779235	0.779235
DHFR	h[c] + nadph[c] + dhf[c] <=> nadp[c] + thf[c]	0.0313703	0.0313703
DHFS	atp[c] + glu-L[c] + dhpt[c] -> h[c] + adp[c] + pi[c] + dhf[c]	0	0
DHNPA	dhnpt[c] -> gcald[c] + 2ahhmp[c]	0	0
DHORD2	nad[c] + dhor-S[c] -> nadh[c] + h[c] + orot[c]	1.02397	1.02397
DHORTS	h2o[c] + dhor-S[c] <=> h[c] + cbasp[c]	-1.02397	-1.02397
DHPPDA	h[c] + h2o[c] + 25dhpp[c] -> nh4[c] + 5apru[c]	0	0
DHPS	4abz[c] + 2ahhmp[c] -> h2o[c] + dhpt[c]	0	0
DHQD	3dhq[c] <=> h2o[c] + 3dhsk[c]	0.683077	0.683077
DHQS	2dda7p[c] -> pi[c] + 3dhq[c]	0.683077	0.683077
DPCOAK	atp[c] + dpcoa[c] -> h[c] + coa[c] + adp[c]	0	0
DRPA	2dr5p[c] -> acald[c] + g3p[c]	0	0
DTMPK	atp[c] + dtmp[c] <=> adp[c] + dtdp[c]	0.0313703	0.0313703
DUTPDP	h2o[c] + dutp[c] -> h[c] + ppi[c] + dump[c]	0	0
DXPRIi	h[c] + nadph[c] + dxyl5p[c] -> nadp[c] + 2me4p[c]	0	0
DXPS	h[c] + pyr[c] + g3p[c] -> co2[c] + dxyl5p[c]	0	0
EHGLAT	akg[c] + e4hglu[c] -> glu-L[c] + 4h2oglt[c]	0	0
ENO	2pg[c] <=> pep[c] + h2o[c]	254.748	254.748
ETOHt	etoh[e] <=> etoh[c]	-54.7024	-175.281
EXCH_ac(e)	ac[e] <=>	61.9431	61.9431
EXCH_biomass_c	biomass[c] <=>	1.80632	1.80632
EXCH_ca2_c	<=> ca2[c]	-0.00578021	-0.00578021
EXCH_co2(e)	co2[e] <=>	115.582	236.161
EXCH_coa_c	<=> coa[c]	-0.064182	-0.064182
EXCH_etoh(e)	etoh[e] <=>	54.7024	175.281
EXCH_fe3(e)	<=> fe3[e]	-0.00614148	-0.00614148
EXCH_gcald(e)	gcald[e] <=>	0	0
EXCH_glc-D(e)	<=> glc-D[e]	-131	-131
EXCH_h(e)	h[e] <=>	196.718	76.1389
EXCH_h2(e)	h2[e] <=>	117.9	117.9
EXCH_h2o(e)	h2o[e] <=>	252.316	252.316
EXCH_h2s(e)	<=> h2s[e]	-0.268997	-0.268997
EXCH_k_c	<=> k[c]	-1.2758	-1.2758
EXCH_lac-L(e)	lac-L[e] <=>	120.579	0
EXCH_mg2(e)	<=> mg2[e]	-0.183702	-0.183702
EXCH_nh4(e)	<=> nh4[e]	-17.4866	-17.4866
EXCH_pi_c	pi[c] <=>	-4.22094	-4.22094
EXCH_ptrc(e)	ptrc[e] <=>	0	0
EXCH_so4(e)	<=> so4[e]	0	0
EXCH_spmd(e)	spmd[e] <=>	0	0
EXCH_xyl-D(e)	xyl-D[e] <=>	0	0
FACOAL100	coa[c] + atp[c] + dca[c] <=> ppi[c] + amp[c] + dcacoa[c]	0.0198621	0.0198621
FACOAL130	coa[c] + atp[c] + trdca[c] <=> ppi[c] + amp[c] + trdacoa[c]	0.00856798	0.00856798
FACOAL140	coa[c] + atp[c] + ttdca[c] <=> ppi[c] + amp[c] + tdcoa[c]	0.00358297	0.00358297
FACOAL140_ISO_	coa[c] + atp[c] + fa1[c] <=> ppi[c] + amp[c] + fa1coa[c]	0.00895744	0.00895744
FACOAL141	coa[c] + atp[c] + ttdcea[c] <=> ppi[c] + amp[c] + tdecoa[c]	0.00856798	0.00856798
FACOAL150_anteiso_	coa[c] + atp[c] + fa4[c] <=> ppi[c] + amp[c] + fa4coa[c]	0	0
FACOAL150_ISO_	coa[c] + atp[c] + fa3[c] <=> ppi[c] + amp[c] + fa3coa[c]	0	0
FACOAL160	coa[c] + atp[c] + hdca[c] <=> ppi[c] + amp[c] + pmtcoa[c]	0.0893017	0.0893017
FACOAL160_ISO_	coa[c] + atp[c] + fa6[c] <=> ppi[c] + amp[c] + fa6coa[c]	0.125794	0.125794
FACOAL161	coa[c] + atp[c] + hdcea[c] <=> ppi[c] + amp[c] + hdcoa[c]	0.0488764	0.0488764
FACOAL161_ISO_	coa[c] + atp[c] + fa5[c] <=> ppi[c] + amp[c] + fa5coa[c]	0	0
FACOAL170_anteiso_	coa[c] + atp[c] + fa12[c] <=> ppi[c] + amp[c] + fa12coa[c]	0.0519531	0.0519531
FACOAL170_ISO_	coa[c] + atp[c] + fa11[c] <=> ppi[c] + amp[c] + fa11coa[c]	0	0
FACOAL171_anteiso_	coa[c] + atp[c] + fa10[c] <=> ppi[c] + amp[c] + fa10coa[c]	0	0
FACOAL171_ISO_	coa[c] + atp[c] + fa9[c] <=> ppi[c] + amp[c] + fa9coa[c]	0	0
FACOAL180	coa[c] + atp[c] + ocdca[c] <=> ppi[c] + amp[c] + stcoa[c]	0.00533552	0.00533552
FACOAL180_ISO_	coa[c] + atp[c] + ocdcaiso[c] <=> ppi[c] + amp[c] + stcoaiso[c]	0.0186548	0.0186548
FACOAL181	coa[c] + atp[c] + ocdcea[c] <=> ppi[c] + amp[c] + odecoa[c]	0	0
FBA	fdp[c] <=> g3p[c] + dhap[c]	128.486	128.486
FDH	nad[c] + for[c] -> nadh[c] + co2[c]	0	120.579
FDH2	3 h[c] + for[c] + q8[c] -> co2[c] + 2 h[e] + q8h2[c]	0	0
FE3abc	atp[c] + h2o[c] + fe3[e] -> h[c] + adp[c] + pi[c] + fe3[c]	0.00614148	0.00614148
FMETTRS	10fthf[c] + mettrna[c] -> h[c] + thf[c] + fmettrna[c]	0	0
FMNAT	h[c] + atp[c] + fmn[c] -> ppi[c] + fad[c]	0	0
FOLD3	4abz[c] + 2ahhmd[c] -> ppi[c] + dhpt[c]	0	0
FTHFCL	atp[c] + 5fthf[c] -> adp[c] + pi[c] + methf[c]	0	0
FTHFL	atp[c] + thf[c] + for[c] <=> adp[c] + pi[c] + 10fthf[c]	2.04685	2.04685
FUM	h2o[c] + fum[c] <=> mal-L[c]	1.16666	1.16666
G1PACT	accoa[c] + gam1p[c] -> h[c] + coa[c] + acgam1p[c]	0.591506	0.591506
G1PCTR	3 h[c] + ctp[c] + g1p[c] <=> ppi[c] + cdpglu[c]	0	0
G1PTT	h[c] + g1p[c] + dttp[c] <=> ppi[c] + dtdpglu[c]	0	0
G1SATi	glu1sa[c] -> 5aop[c]	0	0
G3PCT	h[c] + glyc3p[c] + ctp[c] -> ppi[c] + cdpglyc[c]	0.830806	0.830806
G3PD1	nad[c] + glyc3p[c] <=> nadh[c] + h[c] + dhap[c]	-27.0161	-1.06221
G3PD2	nadp[c] + glyc3p[c] <=> h[c] + nadph[c] + dhap[c]	25.9539	0
G3POA_CT	0.022 tdecoa[c] + 0.0479 stcoaiso[c] + 0.0092 tdcoa[c] + 0.022 trdacoa[c] + 0.2293 pmtcoa[c] + 0.323 fa6coa[c] + 0.1334 fa12coa[c] + 0.0137 stcoa[c] + 0.051 dcacoa[c] + 0.1255 hdcoa[c] + 0.023 fa1coa[c] + glyc3p[c] -> coa[c] + 1ag3p_ts[c]	0.194727	0.194727
G5SADr	glu5sa[c] <=> h[c] + h2o[c] + 1pyr5c[c]	0.247718	0.247718
G5SD	h[c] + nadph[c] + glu5p[c] -> pi[c] + nadp[c] + glu5sa[c]	0.247718	0.247718
G6PDH1	nad[c] + g6p[c] -> nadh[c] + h[c] + 6pgl[c]	0	0
G6PDH2	nadp[c] + g6p[c] -> h[c] + nadph[c] + 6pgl[c]	0	0
GALabc	atp[c] + h2o[c] + gal[e] -> h[c] + adp[c] + pi[c] + gal[c]	0	0
GALU	h[c] + utp[c] + g1p[c] <=> ppi[c] + udpg[c]	0.454185	0.454185
GAPD	nad[c] + pi[c] + g3p[c] <=> nadh[c] + h[c] + 13dpg[c]	254.748	254.748
GARFTi	10fthf[c] + gar[c] -> h[c] + thf[c] + fgam[c]	0.517134	0.517134
GBEZ	14glun[c] -> h2o[c] + glycogen[c]	0	0
GCALDt	gcald[e] <=> gcald[c]	0	0
GF6PTA	gln-L[c] + f6p[c] -> glu-L[c] + gam6p[c]	0.591506	0.591506
GHMT2r	thf[c] + ser-L[c] <=> h2o[c] + gly[c] + mlthf[c]	-0.693432	-0.693432
GK1	atp[c] + gmp[c] <=> adp[c] + gdp[c]	0.139387	0.139387
GLCP	pi[c] + glycogen[c] -> g1p[c]	0	0
GLCpts	pep[c] + glc-D[e] -> pyr[c] + g6p[c]	131	131
GLCS1	adpglc[c] -> h[c] + adp[c] + glycogen[c]	0	0
GLGC	h[c] + atp[c] + g1p[c] -> ppi[c] + adpglc[c]	0	0
GLNS	atp[c] + glu-L[c] + nh4[c] -> h[c] + adp[c] + pi[c] + gln-L[c]	3.71951	3.71951
GLNTRS	atp[c] + gln-L[c] + trnagln[c] -> ppi[c] + amp[c] + glntrna[c]	0	0
GLU5K	atp[c] + glu-L[c] -> adp[c] + glu5p[c]	0.247718	0.247718
GLUDy	glu-L[c] + h2o[c] + nadp[c] <=> h[c] + akg[c] + nadph[c] + nh4[c]	-13.3779	-13.3779
GLUPRT	h2o[c] + prpp[c] + gln-L[c] -> ppi[c] + glu-L[c] + pram[c]	0.517134	0.517134
GLUR	glu-D[c] <=> glu-L[c]	-0.183901	-0.183901
GLUSy	h[c] + akg[c] + nadph[c] + gln-L[c] -> 2 glu-L[c] + nadp[c]	0	0
GLUTRR	h[c] + nadph[c] + glutrna[c] -> nadp[c] + glu1sa[c] + trnaglu[c]	0	0
GLYAT	accoa[c] + gly[c] <=> coa[c] + 2aobut[c]	0	0
GLYCK	atp[c] + glyc-R[c] -> h[c] + adp[c] + 3pg[c]	0	0
GLYK	atp[c] + glyc[c] -> h[c] + adp[c] + glyc3p[c]	0.000827546	0.000827546
GLYTRS	atp[c] + gly[c] + trnagly[c] -> ppi[c] + amp[c] + glytrna[c]	0	0
GMPS	atp[c] + nh4[c] + xmp[c] -> 2 h[c] + ppi[c] + amp[c] + gmp[c]	0.140291	0.140291
GMPS2	atp[c] + h2o[c] + gln-L[c] + xmp[c] -> 2 h[c] + ppi[c] + glu-L[c] + amp[c] + gmp[c]	0	0
GND	nadp[c] + 6pgc[c] -> co2[c] + nadph[c] + ru5p-D[c]	0	0
GTPCI	gtp[c] + h2o[c] -> h[c] + ahdt[c] + for[c]	0	0
GTPCII	gtp[c] + 3 h2o[c] -> 2 h[c] + ppi[c] + 25dhpp[c] + for[c]	0	0
GTPDPK	gtp[c] + atp[c] -> h[c] + amp[c] + gdptp[c]	0	0
GUAD	h[c] + h2o[c] + gua[c] -> nh4[c] + xan[c]	0	0
H2CO3D	co2[c] + h2o[c] <=> h2co3[c]	3.76151	3.76151
H2CO3D2	h[c] + hco3[c] <=> h2co3[c]	-3.76151	-3.76151
H2Ot	h2o[e] <=> h2o[c]	-252.316	-252.316
H2St	h2s[e] <=> h2s[c]	0.268997	0.268997
H2td	h2[c] <=> h2[e]	117.9	117.9
HEX1	atp[c] + glc-D[c] -> h[c] + adp[c] + g6p[c]	0	0
HEX7	atp[c] + fru[c] -> h[c] + adp[c] + f6p[c]	0	0
HISTD	2 nad[c] + h2o[c] + histd[c] -> 2 nadh[c] + 3 h[c] + his-L[c]	0.10438	0.10438
HISTP	h2o[c] + hisp[c] -> pi[c] + histd[c]	0.10438	0.10438
HISTRS	atp[c] + his-L[c] + trnahis[c] -> ppi[c] + amp[c] + histrna[c]	0	0
HMBS	h2o[c] + 4 ppbng[c] -> 4 nh4[c] + hmbil[c]	0	0
HPPK	atp[c] + 2ahhmp[c] -> h[c] + amp[c] + 2ahhmd[c]	0	0
HSDxi	nadh[c] + h[c] + aspsa[c] -> nad[c] + hom-L[c]	2.92227	2.92227
HSDy	nadp[c] + hom-L[c] <=> h[c] + nadph[c] + aspsa[c]	0	0
HSK	atp[c] + hom-L[c] -> h[c] + adp[c] + phom[c]	2.0671	2.0671
HSST	hom-L[c] + succoa[c] -> coa[c] + suchms[c]	0.855168	0.855168
HSTPT	glu-L[c] + imacp[c] -> akg[c] + hisp[c]	0.10438	0.10438
HXPRT	prpp[c] + hxan[c] -> ppi[c] + imp[c]	0	0
ICDHyr	icit[c] + nadp[c] <=> co2[c] + akg[c] + nadph[c]	1.34418	1.34418
IG3PS	gln-L[c] + prlp[c] -> h[c] + glu-L[c] + aicar[c] + eig3p[c]	0.10438	0.10438
IGPDH	eig3p[c] -> h2o[c] + imacp[c]	0.10438	0.10438
IGPS	h[c] + 2cpr5p[c] -> co2[c] + h2o[c] + 3ig3p[c]	0.0647384	0.0647384
ILETA	akg[c] + ile-L[c] <=> glu-L[c] + 3mop[c]	-0.619819	-0.619819
ILETRS	atp[c] + ile-L[c] + trnaile[c] -> ppi[c] + amp[c] + iletrna[c]	0	0
IMPC	h2o[c] + imp[c] <=> fprica[c]	-0.621514	-0.621514
IMPD	nad[c] + h2o[c] + imp[c] -> nadh[c] + h[c] + xmp[c]	0.140291	0.140291
IOR	coa[c] + fdox[c] + indpyr[c] <=> h[c] + co2[c] + fdred[c] + indaccoa[c]	0	0
IOR2	coa[c] + fdox[c] + phpyr[c] <=> h[c] + co2[c] + fdred[c] + phaccoa[c]	0	0
IOR3	coa[c] + fdox[c] + 34hpp[c] <=> h[c] + co2[c] + fdred[c] + hphaccoa[c]	0	0
IPDDI	ipdp[c] <=> dmpp[c]	0	0
IPDPS	nadh[c] + h[c] + h2mb4p[c] -> nad[c] + h2o[c] + ipdp[c]	0	0
IPMD	nad[c] + 3c2hmp[c] -> nadh[c] + h[c] + 3c4mop[c]	0.640797	0.640797
IPPMIa	3c2hmp[c] <=> h2o[c] + 2ippm[c]	-0.640797	-0.640797
IPPMIb	h2o[c] + 2ippm[c] <=> 3c3hmp[c]	-0.640797	-0.640797
IPPS	accoa[c] + h2o[c] + 3mob[c] -> h[c] + coa[c] + 3c3hmp[c]	0.640797	0.640797
KARA1	nadp[c] + 23dhmb[c] <=> h[c] + alac-S[c] + nadph[c]	-1.33363	-1.33363
KARA2	h[c] + 2ahbut[c] + nadph[c] <=> nadp[c] + 23dhmp[c]	0.671773	0.671773
KAS1	14 h[c] + 5 malcoa[c] + 10 nadph[c] + ibcoa[c] -> 6 coa[c] + 5 co2[c] + 4 h2o[c] + 10 nadp[c] + fa1[c]	0.00895744	0.00895744
KAS10	16 h[c] + 6 malcoa[c] + 11 nadph[c] + 2mbcoa[c] -> 7 coa[c] + 6 co2[c] + 5 h2o[c] + 11 nadp[c] + fa10[c]	0	0
KAS100iso	8 h[c] + 3 malcoa[c] + 6 nadph[c] + ibcoa[c] -> 4 coa[c] + 3 co2[c] + 2 h2o[c] + 6 nadp[c] + dca[c]	0.0198621	0.0198621
KAS11	17 h[c] + 6 malcoa[c] + 12 nadph[c] + ivcoa[c] -> 7 coa[c] + 6 co2[c] + 5 h2o[c] + 12 nadp[c] + fa11[c]	0	0
KAS12	17 h[c] + 6 malcoa[c] + 12 nadph[c] + 2mbcoa[c] -> 7 coa[c] + 6 co2[c] + 5 h2o[c] + 12 nadp[c] + fa12[c]	0.0519531	0.0519531
KAS13	23 h[c] + accoa[c] + 8 malcoa[c] + 16 nadph[c] -> coa[c] + co2[c] + h2o[c] + nadp[c] + ocdca[c]	0.00533552	0.00533552
KAS130iso	11 h[c] + 4 malcoa[c] + 8 nadph[c] + ivcoa[c] -> 5 coa[c] + 4 co2[c] + 3 h2o[c] + 8 nadp[c] + trdca[c]	0.00856798	0.00856798
KAS141	16 h[c] + accoa[c] + 6 malcoa[c] + 11 nadph[c] -> 7 coa[c] + 6 co2[c] + 5 h2o[c] + 11 nadp[c] + ttdcea[c]	0.00856798	0.00856798
KAS17	22 h[c] + accoa[c] + 8 malcoa[c] + 15 nadph[c] -> coa[c] + co2[c] + h2o[c] + nadp[c] + ocdcea[c]	0	0
KAS180iso	20 h[c] + 7 malcoa[c] + 14 nadph[c] + ibcoa[c] -> 8 coa[c] + 7 co2[c] + 6 h2o[c] + 14 nadp[c] + ocdcaiso[c]	0.0186548	0.0186548
KAS2	17 h[c] + accoa[c] + 6 malcoa[c] + 12 nadph[c] -> coa[c] + co2[c] + h2o[c] + nadp[c] + ttdca[c]	0.00358297	0.00358297
KAS3	14 h[c] + 5 malcoa[c] + 10 nadph[c] + ivcoa[c] -> 6 coa[c] + 5 co2[c] + 4 h2o[c] + 10 nadp[c] + fa3[c]	0	0
KAS4	14 h[c] + 5 malcoa[c] + 10 nadph[c] + 2mbcoa[c] -> 6 coa[c] + 5 co2[c] + 4 h2o[c] + 10 nadp[c] + fa4[c]	0	0
KAS5	16 h[c] + 6 malcoa[c] + 11 nadph[c] + ibcoa[c] -> 7 coa[c] + 6 co2[c] + 5 h2o[c] + 11 nadp[c] + fa5[c]	0	0
KAS6	17 h[c] + 6 malcoa[c] + 12 nadph[c] + ibcoa[c] -> 7 coa[c] + 6 co2[c] + 5 h2o[c] + 12 nadp[c] + fa6[c]	0.125794	0.125794
KAS7	19 h[c] + accoa[c] + 7 malcoa[c] + 13 nadph[c] -> 8 coa[c] + 7 co2[c] + 6 h2o[c] + 13 nadp[c] + hdcea[c]	0.0488764	0.0488764
KAS8	20 h[c] + accoa[c] + 7 malcoa[c] + 14 nadph[c] -> 8 coa[c] + 7 co2[c] + 6 h2o[c] + 14 nadp[c] + hdca[c]	0.0893017	0.0893017
KAS9	16 h[c] + 6 malcoa[c] + 11 nadph[c] + ivcoa[c] -> 7 coa[c] + 6 co2[c] + 5 h2o[c] + 11 nadp[c] + fa9[c]	0	0
L_LACt2	h[e] + lac-L[e] <=> h[c] + lac-L[c]	-120.579	0
LACZ	h2o[c] + lcts[c] -> gal[c] + glc-D[c]	0	0
LDH_L	nad[c] + lac-L[c] <=> nadh[c] + h[c] + pyr[c]	-120.579	0
LEUTAi	glu-L[c] + 4mop[c] -> akg[c] + leu-L[c]	0.632229	0.632229
LEUTRS	atp[c] + leu-L[c] + trnaleu[c] -> ppi[c] + amp[c] + leutrna[c]	0	0
LIPO1S24_CT	24 cdpglyc[c] + 24 udpg[c] + d12dg_ts[c] -> 48 h[c] + 24 cmp[c] + 24 udp[c] + lipo1_24_ts[c]	0.00123489	0.00123489
LIPO2S24_CT	24 cdpglyc[c] + d12dg_ts[c] + 24 uacgam[c] -> 48 h[c] + 24 cmp[c] + 24 udp[c] + lipo2_24_ts[c]	0.00110592	0.00110592
LIPO3S24_CT	24 atp[c] + 24 h2o[c] + 24 ala-D[c] + 24 cdpglyc[c] + d12dg_ts[c] -> 48 h[c] + 24 ppi[c] + 24 amp[c] + 24 cmp[c] + lipo3_24_ts[c]	0.00328045	0.00328045
LIPO4S24_CT	24 cdpglyc[c] + d12dg_ts[c] -> h[c] + cmp[c] + lipo4_24_ts[c]	0.00265077	0.00265077
LYSLG_CT	atp[c] + pgly_ts[c] + lys-L[c] -> h[c] + ppi[c] + amp[c] + lysylpgly_ts[c]	0.00392802	0.00392802
LYSTRS	atp[c] + lys-L[c] + trnalys[c] -> ppi[c] + amp[c] + lystrna[c]	0	0
MAN6PI	man6p[c] <=> f6p[c]	0	0
MCLOR	nad[c] + mercplac[c] <=> nadh[c] + h[c] + mercppyr[c]	0	0
MCOATA	malcoa[c] + acp[c] <=> coa[c] + malacp[c]	0	0
MDH	nad[c] + mal-L[c] <=> nadh[c] + h[c] + oaa[c]	1.16666	1.16666
ME1	nad[c] + mal-L[c] -> nadh[c] + pyr[c] + co2[c]	0	0
MECDPDH	h[c] + fdred[c] + 2mecdp[c] -> h2o[c] + fdox[c] + h2mb4p[c]	0	0
MECDPS	2p4c2me[c] -> cmp[c] + 2mecdp[c]	0	0
MEPCT	h[c] + ctp[c] + 2me4p[c] -> ppi[c] + 4c2me[c]	0	0
METAT	atp[c] + h2o[c] + met-L[c] -> ppi[c] + pi[c] + amet[c]	0	0
METB1r	achms[c] + cys-L[c] <=> h[c] + ac[c] + cyst-L[c]	0	0
METS	hcys-L[c] + 5mthf[c] -> h[c] + met-L[c] + thf[c]	0.183395	0.183395
MGSA	dhap[c] -> pi[c] + mthgxl[c]	0	0
MGt5	mg2[c] <=> mg2[e]	-0.183702	-0.183702
MMCD	h[c] + mmcoa-S[c] -> co2[c] + ppcoa[c]	0	0
MME	mmcoa-R[c] <=> mmcoa-S[c]	0	0
MOHMT	h2o[c] + 3mob[c] + mlthf[c] -> thf[c] + 2dhp[c]	0	0
MTHFC	h2o[c] + methf[c] <=> h[c] + 10fthf[c]	-0.908198	-0.908198
MTHFD	nadp[c] + mlthf[c] <=> nadph[c] + methf[c]	-0.908198	-0.908198
MTHFR3	2 h[c] + nadph[c] + mlthf[c] -> nadp[c] + 5mthf[c]	0.183395	0.183395
NADH5	nadh[c] + h[c] + q8[c] -> nad[c] + q8h2[c]	0	0
NADK	nad[c] + atp[c] -> h[c] + adp[c] + nadp[c]	0.121432	0.121432
NADS1	atp[c] + nh4[c] + dnad[c] -> nad[c] + h[c] + ppi[c] + amp[c]	0.150695	0.150695
NAPRT	h[c] + prpp[c] + nac[c] -> ppi[c] + nicrnt[c]	0	0
NDPK1	atp[c] + gdp[c] <=> gtp[c] + adp[c]	0.602969	0.602969
NDPK10	atp[c] + didp[c] <=> adp[c] + ditp[c]	0	0
NDPK2	atp[c] + udp[c] <=> adp[c] + utp[c]	1.87336	1.87336
NDPK3	atp[c] + cdp[c] <=> adp[c] + ctp[c]	0.288324	0.288324
NDPK4	atp[c] + dtdp[c] <=> adp[c] + dttp[c]	0.0313703	0.0313703
NDPK5	atp[c] + dgdp[c] <=> adp[c] + dgtp[c]	0.0172805	0.0172805
NDPK6	atp[c] + dudp[c] <=> adp[c] + dutp[c]	0	0
NDPK7	atp[c] + dcdp[c] <=> adp[c] + dctp[c]	0.0172805	0.0172805
NDPK8	atp[c] + dadp[c] <=> adp[c] + datp[c]	0	0
NDPK9	atp[c] + idp[c] <=> adp[c] + itp[c]	0	0
NH4t	nh4[e] <=> nh4[c]	17.4866	17.4866
NIT	16 atp[c] + 16 h2o[c] + 4 fdred[c] + n2[c] -> 6 h[c] + 16 adp[c] + 16 pi[c] + 2 nh4[c] + 4 fdox[c] + h2[c]	0	0
NMNATr	h[c] + atp[c] + nmn[c] <=> nad[c] + ppi[c]	0	0
NNAM	h2o[c] + ncam[c] -> nh4[c] + nac[c]	0	0
NNATr	h[c] + atp[c] + nicrnt[c] <=> ppi[c] + dnad[c]	0.150695	0.150695
NNDPR	2 h[c] + prpp[c] + quln[c] -> ppi[c] + co2[c] + nicrnt[c]	0.150695	0.150695
NO3R1	2 h[c] + q8h2[c] + no3[c] -> h2o[c] + 2 h[e] + q8[c] + no2[c]	0	0
NTP1	atp[c] + h2o[c] -> h[c] + adp[c] + pi[c]	0	0
NTP2	h2o[c] + datp[c] -> h[c] + pi[c] + dadp[c]	0	0
NTP3	gtp[c] + h2o[c] -> h[c] + pi[c] + gdp[c]	0	0
NTP3e	h2o[e] + gtp[e] -> h[e] + pi[e] + gdp[e]	0	0
NTP4	h2o[c] + dgtp[c] -> h[c] + pi[c] + dgdp[c]	0	0
NTP5	h2o[c] + ctp[c] -> h[c] + pi[c] + cdp[c]	0	0
NTP6	h2o[c] + dctp[c] -> h[c] + pi[c] + dcdp[c]	0	0
NTP7	h2o[c] + utp[c] -> h[c] + pi[c] + udp[c]	0	0
NTP8	h2o[c] + dutp[c] -> h[c] + pi[c] + dudp[c]	0	0
NTP9	h2o[c] + dttp[c] -> h[c] + pi[c] + dtdp[c]	0	0
OAAdecarb	h[c] + oaa[c] <=> pyr[c] + co2[c]	-7.18105	-7.18105
OBTFL	2obut[c] + coa[c] -> ppcoa[c] + for[c]	0	0
OCBT	orn[c] + cbp[c] <=> h[c] + pi[c] + citr-L[c]	0.318996	0.318996
OIVD1	nad[c] + coa[c] + 4mop[c] <=> nadh[c] + co2[c] + ivcoa[c]	0.00856798	0.00856798
OIVD2	nad[c] + coa[c] + 3mob[c] -> nadh[c] + co2[c] + ibcoa[c]	0.173268	0.173268
OIVD3	nad[c] + coa[c] + 3mop[c] -> nadh[c] + co2[c] + 2mbcoa[c]	0.0519531	0.0519531
OMCDC	h[c] + 3c4mop[c] -> co2[c] + 4mop[c]	0.640797	0.640797
OMPDC	h[c] + orot5p[c] -> co2[c] + ump[c]	1.02397	1.02397
OORr	coa[c] + akg[c] + fdox[c] <=> h[c] + co2[c] + fdred[c] + succoa[c]	-0.150695	-0.150695
ORNTAC	glu-L[c] + acorn[c] <=> acglu[c] + orn[c]	0.318996	0.318996
ORPT	ppi[c] + orot5p[c] <=> prpp[c] + orot[c]	-1.02397	-1.02397
P5CR	2 h[c] + nadph[c] + 1pyr5c[c] -> nadp[c] + pro-L[c]	0	0
P5CRx	nadh[c] + 2 h[c] + 1pyr5c[c] -> nad[c] + pro-L[c]	0.247718	0.247718
PABB	nh4[c] + chor[c] -> h2o[c] + 4adcho[c]	0	0
PACCOAL	coa[c] + atp[c] + pac[c] -> ppi[c] + amp[c] + phaccoa[c]	0	0
PACCOAL2	coa[c] + atp[c] + 4hphac[c] -> ppi[c] + amp[c] + hphaccoa[c]	0	0
PACCOAL3	coa[c] + atp[c] + ind3ac[c] -> ppi[c] + amp[c] + indaccoa[c]	0	0
PANTS	atp[c] + ala_b[c] + pant-R[c] -> h[c] + ppi[c] + amp[c] + pnto-R[c]	0	0
PAP_CT	h2o[c] + 12dag3p_ts[c] -> pi[c] + 12dgr_ts[c]	0.055666	0.055666
PAPPT3	udcpp[c] + ugmda[c] -> ump[c] + uagmda[c]	0.183901	0.183901
PAPSR	paps[c] + trdrd[c] -> 2 h[c] + so3[c] + pap[c] + trdox[c]	0	0
PEPCK	gtp[c] + oaa[c] -> co2[c] + pep[c] + gdp[c]	0	0
PFK	atp[c] + f6p[c] -> h[c] + adp[c] + fdp[c]	128.486	128.486
PFK_2	atp[c] + tag6p-D[c] -> h[c] + adp[c] + tagdp-D[c]	0	0
PFL	coa[c] + pyr[c] -> accoa[c] + for[c]	2.04685	122.626
PGAMT	gam1p[c] <=> gam6p[c]	-0.591506	-0.591506
PGCD	nad[c] + 3pg[c] -> nadh[c] + h[c] + 3php[c]	0	0
PGI	g6p[c] <=> f6p[c]	130.546	130.546
PGK	atp[c] + 3pg[c] <=> adp[c] + 13dpg[c]	-254.748	-254.748
PGL	h2o[c] + 6pgl[c] -> h[c] + 6pgc[c]	0	0
PGLYCP	h2o[c] + 2pglyc[c] -> pi[c] + glyclt[c]	0	0
PGM	2pg[c] <=> 3pg[c]	-254.748	-254.748
PGMT	g1p[c] <=> g6p[c]	-0.454185	-0.454185
PGPPH_CT	h2o[c] + pglyp_ts[c] -> pi[c] + pgly_ts[c]	0.0375043	0.0375043
PHCYT_CT	h[c] + 12dag3p_ts[c] + ctp[c] -> ppi[c] + cdpdag_ts[c]	0.139061	0.139061
PHETA1	akg[c] + phe-L[c] <=> glu-L[c] + phpyr[c]	-0.309585	-0.309585
PHETRS	atp[c] + phe-L[c] + trnaphe[c] -> ppi[c] + amp[c] + phetrna[c]	0	0
PNP	pi[c] + rnam[c] <=> h[c] + ncam[c] + r1p[c]	0	0
PNTK	atp[c] + pnto-R[c] -> h[c] + adp[c] + 4ppan[c]	0	0
POR2	coa[c] + pyr[c] + fdox[c] <=> h[c] + accoa[c] + co2[c] + fdred[c]	118.051	118.051
POR3	2obut[c] + coa[c] + fdox[c] <=> h[c] + co2[c] + ppcoa[c] + fdred[c]	0	0
PPA	ppi[c] + h2o[c] -> h[c] + 2 pi[c]	5.6103	5.6103
PPAKr	adp[c] + ppap[c] <=> atp[c] + ppa[c]	0	0
PPBNGS	2 5aop[c] -> h[c] + h2o[c] + ppbng[c]	0	0
PPCDC	h[c] + 4ppcys[c] -> co2[c] + pan4p[c]	0	0
PPCOAC	atp[c] + hco3[c] + ppcoa[c] -> h[c] + adp[c] + pi[c] + mmcoa-S[c]	0	0
PPDK	atp[c] + pi[c] + pyr[c] -> h[c] + ppi[c] + pep[c] + amp[c]	0	0
PPM	r1p[c] <=> r5p[c]	0	0
PPM2	2dr1p[c] <=> 2dr5p[c]	0	0
PPNCL3	atp[c] + cys-L[c] + 4ppan[c] -> h[c] + ppi[c] + amp[c] + 4ppcys[c]	0	0
PPND	nad[c] + pphn[c] -> nadh[c] + co2[c] + 34hpp[c]	0.308754	0.308754
PPNDH	h[c] + pphn[c] -> co2[c] + h2o[c] + phpyr[c]	0.309585	0.309585
PPTGS_CT	uaagmda[c] -> h[c] + peptido_ts[c] + udcpdp[c]	0.183901	0.183901
PRAGSr	atp[c] + gly[c] + pram[c] <=> h[c] + adp[c] + pi[c] + gar[c]	0.517134	0.517134
PRAI	pran[c] <=> 2cpr5p[c]	0.0647384	0.0647384
PRAIS	atp[c] + fpram[c] -> 2 h[c] + adp[c] + pi[c] + air[c]	0.517134	0.517134
PRAMPC	h2o[c] + prbamp[c] -> prfp[c]	0.10438	0.10438
PRASCS	atp[c] + asp-L[c] + 5aizc[c] <=> h[c] + adp[c] + pi[c] + 25aics[c]	0.517134	0.517134
PRATPP	h2o[c] + prbatp[c] -> h[c] + ppi[c] + prbamp[c]	0.10438	0.10438
PRFGS	atp[c] + h2o[c] + gln-L[c] + fgam[c] -> h[c] + adp[c] + pi[c] + glu-L[c] + fpram[c]	0.517134	0.517134
PRMICIi	prfp[c] -> prlp[c]	0.10438	0.10438
PRO1x	nad[c] + pro-L[c] -> nadh[c] + 2 h[c] + 1pyr5c[c]	0	0
PROTRS	atp[c] + pro-L[c] + trnapro[c] -> ppi[c] + amp[c] + protrna[c]	0	0
PRPPS	atp[c] + r5p[c] <=> h[c] + amp[c] + prpp[c]	1.86092	1.86092
PSCVTi	pep[c] + skm5p[c] -> pi[c] + 3psme[c]	0.683077	0.683077
PSDC_CT	ps_ts[c] -> co2[c] + psetha_ts[c]	0.101557	0.101557
PSP_L	h2o[c] + pser-L[c] -> pi[c] + ser-L[c]	0	0
PTA2	pi[c] + ppcoa[c] -> coa[c] + ppap[c]	0	0
PTAr	accoa[c] + pi[c] <=> coa[c] + actp[c]	61.8575	61.8575
PTHPS	ahdt[c] -> pppi[c] + 6pthp[c]	0	0
PTPATi	h[c] + atp[c] + pan4p[c] -> ppi[c] + dpcoa[c]	0	0
PTRCabc	atp[c] + h2o[c] + ptrc[e] -> h[c] + adp[c] + pi[c] + ptrc[c]	0	0
PUNP1	pi[c] + adn[c] <=> ade[c] + r1p[c]	0	0
PUNP3	pi[c] + gsn[c] <=> gua[c] + r1p[c]	0	0
PUNP4	pi[c] + dgsn[c] <=> gua[c] + 2dr1p[c]	0	0
PUNP5	pi[c] + ins[c] <=> hxan[c] + r1p[c]	0	0
PUNP6	pi[c] + din[c] <=> hxan[c] + 2dr1p[c]	0	0
PUNP7	pi[c] + xtsn[c] <=> xan[c] + r1p[c]	0	0
PYK	h[c] + adp[c] + pep[c] -> atp[c] + pyr[c]	122.198	122.198
PYNP1r	r1p[c] + csn[c] <=> pi[c] + cytd[c]	0	0
PYNP2r	pi[c] + uri[c] <=> r1p[c] + ura[c]	0	0
QULNS	iasp[c] + dhap[c] -> pi[c] + 2 h2o[c] + quln[c]	0.150695	0.150695
RBFK	atp[c] + ribflv[c] -> h[c] + adp[c] + fmn[c]	0	0
RBFSa	db4p[c] + 4r5au[c] -> pi[c] + h2o[c] + dmlz[c]	0	0
RBFSb	2 dmlz[c] -> ribflv[c] + 4r5au[c]	0	0
RIBabc	atp[c] + h2o[c] + rib-D[e] -> h[c] + adp[c] + pi[c] + rib-D[c]	0	0
RNDR1	adp[c] + trdrd[c] -> h2o[c] + dadp[c] + trdox[c]	0	0
RNDR2	gdp[c] + trdrd[c] -> h2o[c] + dgdp[c] + trdox[c]	0.0172805	0.0172805
RNDR3	cdp[c] + trdrd[c] -> h2o[c] + dcdp[c] + trdox[c]	0	0
RNDR4	udp[c] + trdrd[c] -> h2o[c] + dudp[c] + trdox[c]	0.0486508	0.0486508
RNTR1	atp[c] + trdrd[c] -> h2o[c] + datp[c] + trdox[c]	0.0313703	0.0313703
RNTR2	gtp[c] + trdrd[c] -> h2o[c] + dgtp[c] + trdox[c]	0	0
RNTR3	ctp[c] + trdrd[c] -> h2o[c] + dctp[c] + trdox[c]	0	0
RPE	ru5p-D[c] <=> xu5p-D[c]	-1.4683	-1.4683
RPI	r5p[c] <=> ru5p-D[c]	-1.4683	-1.4683
RZ5PP	h2o[c] + 5prdmbz[c] -> pi[c] + rdmbzi[c]	0	0
SADT	h[c] + atp[c] + so4[c] -> ppi[c] + aps[c]	0	0
SBTD_Dr	nad[c] + sbt-D[c] <=> nadh[c] + h[c] + fru[c]	0	0
SDPDS	h2o[c] + sl26da[c] -> succ[c] + 26dap-LL[c]	0.779235	0.779235
SDPTA	akg[c] + sl26da[c] <=> glu-L[c] + sl2a6o[c]	-0.779235	-0.779235
SERAT	accoa[c] + ser-L[c] <=> coa[c] + acser[c]	0.0856013	0.0856013
SERTRS	atp[c] + ser-L[c] + trnaser[c] -> ppi[c] + amp[c] + sertrna[c]	0	0
SHK3D	h[c] + nadph[c] + 3dhsk[c] -> nadp[c] + skm[c]	0.683077	0.683077
SHKK	atp[c] + skm[c] -> h[c] + adp[c] + skm5p[c]	0.683077	0.683077
SHSL1r	cys-L[c] + suchms[c] <=> h[c] + succ[c] + cyst-L[c]	0	0
SHSL2r	h2s[c] + suchms[c] <=> h[c] + hcys-L[c] + succ[c]	0.183395	0.183395
SHSL4r	h2o[c] + suchms[c] <=> h[c] + 2obut[c] + nh4[c] + succ[c]	0.671773	0.671773
SLDx	nad[c] + sl-L[c] <=> nadh[c] + h[c] + 3spyr[c]	0	0
SLDy	nadp[c] + sl-L[c] <=> h[c] + nadph[c] + 3spyr[c]	0	0
SPMDabc	atp[c] + h2o[c] + spmd[e] -> h[c] + adp[c] + pi[c] + spmd[c]	0	0
SPMS	ametam[c] + ptrc[c] -> h[c] + spmd[c] + 5mta[c]	0	0
SPODM	2 h[c] + 2 o2s[c] -> h2o2[c] + o2[c]	0	0
SPTi	pyr[c] + ser-L[c] <=> ala-L[c] + hpyr[c]	0	0
SUCOAS	coa[c] + atp[c] + succ[c] <=> adp[c] + pi[c] + succoa[c]	1.7851	1.7851
SULabc	atp[c] + h2o[c] + so4[e] -> h[c] + adp[c] + pi[c] + so4[c]	0	0
TALA	g3p[c] + s7p[c] <=> e4p[c] + f6p[c]	-0.392613	-0.392613
TDPGDH	dtdpglu[c] -> h2o[c] + dtdp4d6dg[c]	0	0
TECA1S45	45 cdpglyc[c] + uacgam[c] + uacmam[c] -> h[c] + cmp[c] + udp[c] + ump[c] + gtca1_45_ts[c]	0.0065358	0.0065358
TECA2S45	45 atp[c] + 45 h2o[c] + 45 ala-D[c] + 45 cdpglyc[c] + uacgam[c] + uacmam[c] -> h[c] + ppi[c] + amp[c] + cmp[c] + udp[c] + ump[c] + gtca2_45_ts[c]	0.00423383	0.00423383
TECA3S45	h2o[c] + 45 cdpglyc[c] + 45 udpg[c] + uacgam[c] + uacmam[c] -> h[c] + cmp[c] + udp[c] + ump[c] + gtca3_45_ts[c]	0.00328099	0.00328099
TECA4S_CT	30 h2o[c] + 30 udpg[c] + 30 udpacgal[c] -> 60 h[c] + 30 udp[c] + 30 ump[c] + tcam_ts[c]	0.00563535	0.00563535
THDPS	h2o[c] + thdp[c] + succoa[c] -> coa[c] + sl2a6o[c]	0.779235	0.779235
THRAr	thr-L[c] <=> acald[c] + gly[c]	1.69867	1.69867
THRS	h2o[c] + phom[c] -> pi[c] + thr-L[c]	2.0671	2.0671
THRTRS	atp[c] + thr-L[c] + trnathr[c] -> ppi[c] + amp[c] + thrtrna[c]	0	0
TKT1	r5p[c] + xu5p-D[c] <=> g3p[c] + s7p[c]	-0.392613	-0.392613
TKT2	e4p[c] + xu5p-D[c] <=> g3p[c] + f6p[c]	-1.07569	-1.07569
TMDPK	atp[c] + thm[c] -> h[c] + amp[c] + thmpp[c]	0	0
TMDPP	pi[c] + thymd[c] <=> 2dr1p[c] + thym[c]	0	0
TMDS	dump[c] + mlthf[c] -> dhf[c] + dtmp[c]	0.0313703	0.0313703
TMPPP	h[c] + 4mpetz[c] + 2mahmp[c] -> ppi[c] + thmmp[c]	0	0
TPI	dhap[c] <=> g3p[c]	127.273	127.273
TRDR	h[c] + nadph[c] + trdox[c] -> nadp[c] + trdrd[c]	0.0973016	0.0973016
TRPS1	ser-L[c] + 3ig3p[c] -> h2o[c] + g3p[c] + trp-L[c]	0.0647384	0.0647384
TRPS2	ser-L[c] + indole[c] -> h2o[c] + trp-L[c]	0	0
TRPS3	3ig3p[c] -> g3p[c] + indole[c]	0	0
TRPTRS	atp[c] + trp-L[c] + trnatrp[c] -> ppi[c] + amp[c] + trptrna[c]	0	0
TYRTA	akg[c] + tyr-L[c] <=> glu-L[c] + 34hpp[c]	-0.308754	-0.308754
TYRTRS	atp[c] + tyr-L[c] + trnatyr[c] -> ppi[c] + amp[c] + tyrtrna[c]	0	0
UAAGDS	atp[c] + 26dap_m[c] + uamag[c] -> h[c] + adp[c] + pi[c] + ugmd[c]	0.183901	0.183901
UAG2E	uacgam[c] <=> uacmam[c]	0.0140506	0.0140506
UAG2EMA	h2o[c] + uacgam[c] <=> h[c] + udp[c] + acmana[c]	0	0
UAG4E	uacgam[c] <=> udpacgal[c]	0.16906	0.16906
UAGCVT	pep[c] + uacgam[c] -> pi[c] + uaccg[c]	0.183901	0.183901
UAGDP	h[c] + utp[c] + acgam1p[c] -> ppi[c] + uacgam[c]	0.591506	0.591506
UAGPT3	uacgam[c] + uagmda[c] -> h[c] + udp[c] + uaagmda[c]	0.183901	0.183901
UAMAGS	atp[c] + glu-D[c] + uama[c] -> h[c] + adp[c] + pi[c] + uamag[c]	0.183901	0.183901
UAMAS	atp[c] + ala-L[c] + uamr[c] -> h[c] + adp[c] + pi[c] + uama[c]	0.183901	0.183901
UAPGR	h[c] + nadph[c] + uaccg[c] -> nadp[c] + uamr[c]	0.183901	0.183901
UDCPDP	h2o[c] + udcpdp[c] -> h[c] + pi[c] + udcpp[c]	0.183901	0.183901
UDCPKr	atp[c] + udcp[c] <=> h[c] + adp[c] + udcpp[c]	0	0
UDPDPS	ipdp[c] + decdp[c] -> ppi[c] + udcpdp[c]	0	0
UDPG4E	udpg[c] <=> udpgal[c]	0	0
UGMDDS	atp[c] + alaala[c] + ugmd[c] -> h[c] + adp[c] + pi[c] + ugmda[c]	0.183901	0.183901
UGT_CT	12dgr_ts[c] + 2 udpg[c] -> 2 h[c] + 2 udp[c] + d12dg_ts[c]	0.028221	0.028221
UGT1_CT	12dgr_ts[c] + udpg[c] -> h[c] + udp[c] + m12dg_ts[c]	0.0154671	0.0154671
UGT2_CT	12dgr_ts[c] + 3 udpg[c] -> 3 h[c] + 3 udp[c] + t12dg_ts[c]	0.0119779	0.0119779
UMPK	atp[c] + ump[c] <=> adp[c] + udp[c]	1.39098	1.39098
UMPK2	ctp[c] + ump[c] <=> cdp[c] + udp[c]	0	0
UMPK3	utp[c] + ump[c] <=> 2 udp[c]	0	0
UMPK4	gtp[c] + ump[c] <=> gdp[c] + udp[c]	0	0
UMPK5	datp[c] + ump[c] <=> dadp[c] + udp[c]	0	0
UMPK6	dctp[c] + ump[c] <=> dcdp[c] + udp[c]	0	0
UMPK7	dgtp[c] + ump[c] <=> dgdp[c] + udp[c]	0	0
UPP3MT	2 amet[c] + uppg3[c] -> h[c] + ahcys[c] + dscl[c]	0	0
UPP3S	hmbil[c] -> h2o[c] + uppg3[c]	0	0
UPPRT	prpp[c] + ura[c] -> ppi[c] + ump[c]	0	0
URIDK1r	atp[c] + ump[c] <=> adp[c] + udp[c]	0	0
URIDK2r	atp[c] + dump[c] <=> adp[c] + dudp[c]	-0.0486508	-0.0486508
URIK1	atp[c] + uri[c] -> h[c] + adp[c] + ump[c]	0	0
URIK2	gtp[c] + uri[c] -> h[c] + gdp[c] + ump[c]	0	0
URIK3	uri[c] + itp[c] -> h[c] + idp[c] + ump[c]	0	0
VALTA	akg[c] + val-L[c] <=> glu-L[c] + 3mob[c]	-0.519569	-0.519569
VALTRS	atp[c] + val-L[c] + trnaval[c] -> ppi[c] + amp[c] + valtrna[c]	0	0
XYLabc	atp[c] + h2o[c] + xyl-D[e] -> h[c] + adp[c] + pi[c] + xyl-D[c]	0	0
XYLI1	xyl-D[c] <=> xylu-D[c]	0	0
XYLI2i	fru[c] -> glc-D[c]	0	0
XYLK	atp[c] + xylu-D[c] -> h[c] + adp[c] + xu5p-D[c]	0	0
YUMPS	r5p[c] + ura[c] <=> h2o[c] + psd5p[c]	0	0
NFNab	nadh[c] + 2 nadp[c] + fdred[c] <=> nad[c] + 2 nadph[c] + fdox[c] + h2[c]	0	0
ECH	3 h[c] + fdred[c] <=> h[e] + fdox[c] + h2[c]	0	0
HFS	2 h[c] + fdred[c] <=> fdox[c] + h2[c]	117.9	117.9
NADH2	nadh[c] + h[c] <=> nad[c] + h2[c]	0	0
BIFH2	nadh[c] + 3 h[c] + fdred[c] <=> nad[c] + fdox[c] + 2 h2[c]	0	0
Ex_glu-L[c]	glu-L[c] ->	0	0
